# Supplementary material for: Increasing consensus of context-specific metabolic models by integrating data-inferred cell functions
Source: PLoS Comput Biol. 2019 Apr 15;15(4):e1006867. doi: 10.1371/journal.pcbi.1006867 (PMC6483243; doi:10.1371/journal.pcbi.1006867)
Supplement: S1 Table — (XLSX) [file pcbi.1006867.s002.xlsx]

## Sheet: Sheet1
Cell Line Name	Cancer Type
786O	Renal
A498	Renal
ACHN	Renal
CAKI1	Renal
TK10	Renal
DU145	Prostate
PC3	Prostate
IGROV1	Ovarian
OVCAR3	Ovarian
OVCAR4	Ovarian
OVCAR5	Ovarian
OVCAR8	Ovarian
SKOV3	Ovarian
A549	Non-Small Cell Lung
EKVX	Non-Small Cell Lung
HOP62	Non-Small Cell Lung
HOP92	Non-Small Cell Lung
NCIH226	Non-Small Cell Lung
NCIH23	Non-Small Cell Lung
NCIH460	Non-Small Cell Lung
NCIH522	Non-Small Cell Lung
LOXIMVI	Melanoma
MDAMB435	Melanoma
SKMEL2	Melanoma
SKMEL28	Melanoma
SKMEL5	Melanoma
UACC257	Melanoma
HL60	Leukemia
K562	Leukemia
RPMI8226	Leukemia
SR	Leukemia
COLO205	Colon
HCT116	Colon
HCT15	Colon
HT29	Colon
KM12	Colon
SW620	Colon
SF268	CNS
SF539	CNS
BT549	Breast
HS578T	Breast
MCF7	Breast
MDAMB231	Breast
T47D	Breast
