# Supplementary material for: Increasing consensus of context-specific metabolic models by integrating data-inferred cell functions
Source: PLoS Comput Biol. 2019 Apr 15;15(4):e1006867. doi: 10.1371/journal.pcbi.1006867 (PMC6483243; doi:10.1371/journal.pcbi.1006867)
Supplement: S2 Table — (XLSX) [file pcbi.1006867.s003.xlsx]

## Sheet: Sheet1
	786O		A498		ACHN		CAKI1		TK10		DU145		PC3		IGROV1		OVCAR3		OVCAR4		OVCAR5		OVCAR8		SKOV3		A549		EKVX		HOP62		HOP92		NCIH226		NCIH23		NCIH460		NCIH522		LOXIMVI		MDAMB435		SKMEL2		SKMEL28
	LB	UB	LB	UB	LB	UB	LB	UB	LB	UB	LB	UB	LB	UB	LB	UB	LB	UB	LB	UB	LB	UB	LB	UB	LB	UB	LB	UB	LB	UB	LB	UB	LB	UB	LB	UB	LB	UB	LB	UB	LB	UB	LB	UB	LB	UB	LB	UB	LB
DM_L2aadp[c]	-1.12805e-05	0	-1.33678e-05	0	-3.39415e-06	1.72064e-06	0	8.46e-06	-7.95113e-06	7.5488e-07	-4.73e-06	0	-7.38e-06	1e-06	-4.24e-07	3.83e-06	-4.14468e-06	0	-4.8e-07	1.65e-05	-1.18683e-05	0	-7.96e-06	0	-1.42e-05	0	-8.39e-06	0	-4.56e-06	1.04e-06	-9.15e-06	0	-3.43e-06	0	-1.04e-05	0	-2.34e-06	0	-1.1e-05	0	-1.88e-05	0	-1.48e-05	0	-7.01e-06	0	-1.42e-05	0	-7.38e-06
EX_dcyt(e)	-1.39753e-05	2.84872e-06	0	0.000370525	-1.78562e-05	0	0	0.000333428	-8.97731e-06	0	-1.45e-05	0	-1.28e-05	0	0	0.000433018	-1.27522e-05	1.72676e-05	0	0.00017745	-1.65033e-05	0	-1.43e-05	0	-2.02e-05	0	-1.21e-05	0	-4.78e-06	0	-1.49e-05	0	-2.81e-05	0	0	0.000669844	-7.53e-06	0	0	0.00116605	-3.22e-05	0	-2.48e-05	5.42e-07	-1.62e-05	0	-3.03e-05	0	-2.19e-05
EX_duri(e)	0	0.000128144	0	0.00187558	-7.61401e-06	6.85894e-06	0	0.00165785	0	1.77859e-05	-8.22e-06	0	-5.88e-06	0	0	0.00219589	-5.48803e-06	0.00013942	0	0.000928254	0	4.72518e-05	-6.35e-06	0	0	3.35e-05	0	6.61e-06	0	2.52e-05	0	2.66e-06	-1.59e-05	0	0	0.00335581	0	2.99e-05	0	0.00572295	-1.85e-05	0.000102221	-9.96e-06	0.000112552	-1.01e-06	0	-1.54e-05	0	0
DM_2pg[c]	-2.02974e-06	6.19096e-06	0	1.44707e-05	0	1.69597e-05	0	1.28e-05	0	5.32388e-06	0	1.59e-05	0	2.56e-05	0	8.88e-06	0	1.30101e-05	0	4.58e-05	-3.44705e-06	6.03576e-06	-1.5e-06	7.72e-06	0	4.74e-06	-2.68e-07	2.26e-06	0	2.29e-05	-6.02e-07	6.35e-06	0	1.71e-05	0	1.26e-05	0	3.85e-05	0	9.06e-05	0	0.000109923	0	4.81e-05	0	7.64e-05	0	9.35e-05	-3.58e-06
DM_3hanthrn[c]	0	2.2534e-08	0	9.1534e-07	0	2.81257e-07	-1.5e-05	5.36e-05	-1.32105e-07	4.25963e-08	-8.2e-08	0	-1.1e-07	0	-1.57e-07	0	-8.5319e-08	0	-1.39e-07	0	-1.66201e-07	7.59716e-09	-7.5e-08	0	-5.99e-07	8.52e-07	-1.56e-07	1.06e-07	-7.69e-08	0	-1.69e-07	3.35e-07	-2.53e-07	1.31e-09	-6.49e-07	1.16e-06	-1.39e-07	8.08e-08	0	8.47e-07	-2.27e-07	5.05e-07	-4.22e-07	4.14e-07	-1.01e-07	0	-2.05e-07	1.56e-08	-2.59e-07
DM_hLkynr[c]	-7.66612e-07	1.60516e-06	0	0	0	7.40236e-06	0	1.36e-05	-1.91577e-07	1.22853e-06	0	0	-1.2e-06	2.51e-06	0	0	-6.78518e-07	1.42071e-06	0	0	-5.24645e-07	1.09852e-06	-5.13e-07	1.07e-06	-1.93e-06	4.04e-06	-3.63e-07	2.64e-06	0	0	0	0	0	0	-5.61e-06	1.18e-05	0	0	0	0	0	9.23e-06	-1.21e-06	2.54e-06	-1.55e-06	3.24e-06	0	0	-5.89e-07
DM_3pg[c]	-7.40453e-06	7.59642e-07	-3.00305e-06	1.09357e-05	0	7.20805e-06	0	8.7e-06	-1.98358e-06	6.69818e-06	0	9.7e-06	0	1.9e-05	-9.24e-06	1.91e-05	-3.46641e-06	5.97577e-06	0	3.89e-05	0	5.77649e-06	0	5.99e-06	0	6.09e-06	-3.73e-06	6.75e-06	0	3.05e-05	0	1.25e-06	-5.6e-06	1.49e-05	0	1.14e-05	0	2.44e-05	0	4.56e-05	0	6.85e-05	0	3.62e-05	0	5.46e-05	0	6.81e-05	-1.41e-05
DM_4hbz[m]	0	1.12401e-06	0	5.08974e-07	-1.62552e-07	3.83761e-07	0	1.25e-07	-1.63351e-06	0	-1.03e-06	2.34e-07	-9.09e-07	0	-1.33e-07	1.17e-06	-7.18421e-07	0	-9.12e-07	0	-5.89532e-07	0	0	4.36e-06	-1.08e-06	1.59e-06	-8.48e-07	0	0	8.05e-07	-6.23e-07	0	-9.56e-07	0	-4.8e-07	0	-5.06e-07	4.32e-07	0	2.58e-05	0	1.99e-06	-2.49e-06	0	-1.21e-06	0	-1.98e-06	3.1e-06	-1.19e-06
DM_ahcys[c]	0	1.52612e-06	0	4.36151e-06	0	1.00787e-05	0	2.76e-06	0	1.63229e-06	0	4.38e-06	0	2.42e-05	0	2.42e-06	0	3.59222e-06	0	3.18e-06	0	1.81941e-06	0	1.19e-06	0	4.58e-06	0	5.23e-06	0	2.55e-06	0	1.18e-06	0	2.15e-06	0	4.84e-06	0	4.49e-06	0	1.71e-05	0	2.14e-05	0	1.62e-05	0	4.46e-06	0	9.98e-06	0
DM_5hoxindoa[c]	-6.90845e-07	7.13057e-06	-2.73852e-06	8.88558e-06	0	1.33518e-05	0	1.35e-05	-5.51576e-06	4.1287e-06	0	1.6e-05	0	4.27e-05	0	7.09e-06	0	6.02701e-06	-6.91e-07	1.25e-05	0	1.54296e-05	0	2.01e-05	0	1.16e-05	0	2.28e-05	0	5.02e-06	0	6.55e-06	0	8.01e-06	0	3.78e-05	0	8.92e-06	0	3.36e-05	-1.25e-05	0	0	1.82e-05	0	1.37e-05	0	1.52e-05	0
EX_acac(e)	-7.69134e-05	0.00020606	-4.27227e-05	0	-2.50016e-05	5.02105e-06	-4.92e-06	5.23e-05	-2.38275e-05	3.51868e-05	-3.35e-05	0	0	0.00115385	-6.77e-05	0.000124085	-6.98382e-06	1.92043e-05	0	7.93e-05	0	0.000347559	0	0.000203	-8.15e-05	0.000444967	-0.00205	0.0322	0	0.0012	0	0.000236465	0	1.62e-05	0	0.000800743	0	0.000125134	-5.83e-06	9.05e-05	-9.72e-05	2.22e-05	0	5.83e-05	-1.95e-06	8.91e-05	-0.000105304	9.86e-05	-6.9e-05
EX_ade(e)	-1.40656e-06	1.44321e-06	-7.97102e-07	0	0	9.29052e-06	-4.13e-07	2.72e-07	-5.94873e-07	7.21712e-09	-4.73e-07	5.94e-07	-3e-08	5.15e-07	-4.25e-07	0	0	7.57599e-07	-2.45e-07	1.65e-07	0	3.14937e-06	-6.18e-07	0	-1.29e-06	5.48e-07	0	4.56e-05	0	7.31e-07	-4.42e-07	4.45e-07	-1e-06	0	-1.47e-06	5.66e-08	0	1.29e-06	0	2.06e-06	-1.88e-06	6.28e-07	0	1.56e-05	-5.29e-07	1.51e-08	-6.92e-07	4.22e-09	-1.47e-06
EX_adn(e)	0	0	0	0	0	0	-2.89e-06	7.11e-06	0	3.4935e-06	0	2.73e-06	0	0.000102217	-3.99e-08	2.79e-06	0	0	0	0	-6.20579e-08	1.29939e-07	0	0	-6.51e-06	1.36e-05	0	0	-7.67e-07	2.7e-06	0	6.19e-06	0	7.12e-06	0	0	0	1.55e-05	0	2.22e-05	0	0	0	0.000115112	0	2.93e-05	0	1.38e-05	0
EX_ala_L(e)	0.0586388	0.0676056	0.0390242	0.0409052	0.0433829	0.0482753	0.0456	0.0513128	0.0547327	0.0552753	0.0256848	0.0284975	0.0310875	0.0340997	0.0308294	0.0340415	0.04132	0.0437529	0.0543817	0.0579194	0.0110685	0.0142274	0.00673024	0.00821435	0.0482965	0.0516484	0.0133	0.0164	0.00548311	0.00715	0.0174754	0.0189088	0.0280571	0.0302451	0.0174511	0.0207577	0.00223694	0.00265748	0.0438482	0.0459104	0.0646312	0.0715972	0.000989858	0.00308093	0.0171685	0.0191309	0.0436618	0.0621925	0.0438739
DM_glyc3p[c]	0	3.05592e-05	0	1.07358e-05	0	1.44948e-05	0	2.89e-05	0	1.12313e-05	0	8.83e-05	0	5.09e-05	0	0.000268536	0	6.59002e-05	0	0.000137688	0	3.30153e-05	0	4.07e-05	0	2.39e-05	0	3.51e-05	0	6.89e-05	0	6.83e-06	0	9.35e-05	0	9.53e-05	0	1.88e-05	0	2.35e-05	0	0.000437756	0	8.85e-05	0	3.92e-05	0	0.000169596	0
DM_g3pc[c]	0	0.00951849	0	0.020921	0	0.0254282	0	0.0229915	0	0.00997508	-0.0095325	0	0	0.0117761	0	0.0806145	0	0.0058953	0	0.0348832	0	0.0194601	0	0.00989	0	0.0294492	-0.00286	0	-0.00432	0	0	0.00785313	0	0.0426921	0	0.037104	0	0.00916169	0	0.060591	0	0.228818	0	0.0241454	0	0.0183662	0	0.135633	0
EX_akg(e)	0	2.58626e-05	0	3.84951e-05	0	1.42702e-05	0	1.18e-05	0	1.27267e-05	0	1.25e-05	-5.53e-06	9.83e-06	0	1.9e-05	0	1.30995e-05	0	1.55e-05	-3.54354e-07	2.20852e-05	-7.78e-07	7.79e-06	0	2.9e-05	0	1.58e-05	0	5.49e-06	0	1.44e-05	0	2e-05	0	1.99e-05	0	1.24e-05	0	2.53e-05	-2.54e-06	1.6e-05	0	1.93e-05	0	1.36e-05	0	2.46e-05	0
DM_anth[c]	-1.55487e-06	0	-1.43822e-05	0	-1.30714e-05	0	-7.96e-06	0	-1.06061e-05	0	-9.96e-06	0	-9.65e-06	0	-1.82e-05	0	-9.40917e-06	0	-1.21e-05	0	-1.42077e-05	0	-6.18e-06	0	-1.67e-05	0	0	1.92e-05	-7.82e-06	0	-7.54e-06	0	-1.59e-05	0	-5.92e-06	0	-8.36e-06	0	-3.24e-06	0	-7.66e-06	0	0	2.83e-05	-1.14e-05	0	-1.78e-05	0	-1.74e-05
EX_arg_L(e)	-0.0107651	-0.00402481	-0.00204733	0.00257264	-0.016014	-0.0039357	0.00216	0.00235714	-0.0143981	0.00263221	-0.00432404	-0.00273299	-0.0167161	0.0014416	-0.00362699	0.00831925	-0.0122542	-0.00611104	-0.00394321	0.00302202	0.00264729	0.00863341	-0.00336	0.00342	-0.00438088	-0.00151953	-0.018	-0.00671	-0.0113761	0.00341015	-0.00657417	-0.00366466	-0.0126617	0.0101101	-0.0069391	0.0120607	-0.00460721	0.00137049	-0.0288514	0.0126859	-0.0248607	0.0115699	-0.0162939	-0.00658902	-0.00549315	-0.00261035	-0.0569909	0.0140726	-0.00989904
EX_asn_L(e)	-0.00264787	-0.00136535	-0.0054132	0.00260236	-0.0208178	-0.0200636	-0.00577813	-0.00295985	-0.00314442	-0.000321747	-0.00474309	-0.000186197	-0.00645874	-0.00527312	-0.0128929	-0.0121434	-0.00289657	-0.00269425	0.000621263	0.00317512	-0.00399263	0.000980774	-0.00565948	-0.0054829	-0.000540129	0.00143395	-0.00994082	-0.00630591	-0.00595	-0.00301	-0.00371643	-0.000290467	-0.00385317	-0.00276422	-0.00680191	-0.000374118	-0.00460112	-0.00370502	-0.00824589	-0.00523286	-0.00384615	-0.003731	-0.0129667	-0.000447355	-0.00813135	-0.00334324	-0.0458091	0.0199321	-0.0118149
EX_asp_L(e)	-0.0062455	-0.00495907	-0.00331541	-0.000308317	-0.0143485	-0.0140083	-0.00814644	-0.00773752	-0.00242487	-0.000495973	-0.00124956	-0.000395467	-0.00661931	-0.00624443	-0.01831	-0.0158652	-0.00288849	-0.00287335	-0.0112934	-0.0105731	-0.00627624	-0.00410386	-0.00497034	-0.00428448	-0.00128789	0.00455127	-0.00448823	-0.00407725	-0.00248645	-0.00172065	-0.00340776	-0.000172164	-0.00470955	-0.00148511	-0.0161317	-0.015225	-0.00664006	-0.00523765	-0.0120157	-0.00976539	-0.0026544	0.000714772	-0.00811307	-0.00399205	-0.00564755	-0.00414962	0.00224089	0.0137211	-0.00450831
EX_chol(e)	-0.00119804	0	-0.000745926	0	-0.00304182	0	-0.00180428	0	-0.00190306	0	-0.00131756	0	-0.00213187	0	-0.0033678	0	-0.00172638	0	-0.00246394	0	-0.00269953	0	-0.00232739	0	-0.00196362	0	-0.00235863	0	-0.00173325	0	-0.000815829	0	-0.00209481	0	-0.00101958	0	-0.0023732	0	-0.003397	0	-0.00450523	0	-0.00178752	0	-0.00288885	0	-0.00464539	0.00013323	-0.00357754
EX_cit(e)	0.000762218	0.00128677	0.00125389	0.00177296	0.00589415	0.00612675	0.00075205	0.000762272	0.000607279	0.000607768	0.00103354	0.00106988	0.00359801	0.00386048	0.001677	0.00228685	0.000856422	0.00100497	0.00163285	0.00166338	0.000617197	0.00086178	0.00165313	0.00168653	0.0018508	0.00241977	0.00677179	0.00703361	0.00323783	0.00365016	0.000881988	0.00117219	0.00107587	0.00131223	0.00600257	0.00735145	0.00105963	0.0011165	0.00635375	0.00646527	-0.000292024	0.000527173	0.00478665	0.00505485	0.00350592	0.00424993	0.00636734	0.00653047	0.0029237
DM_citr_L[c]	-3.64708e-05	0	-6.7455e-05	2.975e-05	-2.82612e-05	0.000112621	-2.71e-05	7.49e-05	-3.50891e-05	0.000107816	-8.79e-05	4.76e-05	0	3.75e-05	-8.25e-05	1.02e-05	-0.000234623	0	-0.000276037	0	-4.62134e-05	5.2184e-05	-0.000111611	0	-0.000471423	0	-0.000285185	0	-0.000229	0	0	3.14e-05	-0.000134472	7.14e-05	-0.00039741	0	-2.31e-05	9.64e-05	-0.000452446	0	-6.98e-06	9.42e-05	-5.74e-05	0	0	0.00014652	-0.000897682	0.000357246	-3.5e-05
EX_creat(e)	-0.00150294	0	-0.00163603	0	-0.00088786	0	-0.0006	0	-0.000847348	0	-0.000839045	0	-0.00112212	0	-0.000223051	0	-0.000526212	0	-0.000504059	0	-0.00121857	0	-0.00142085	0	-0.00166005	0	-0.00113408	0	-0.000818366	0	-0.000859221	0	-0.00104331	0	-0.00180374	0	-0.000670731	0	-0.00139044	0	-0.000955632	0	-0.00112781	0	-0.00183795	0	-0.00254974	0	-0.00251967
DM_crtn[c]	0	0.000658419	0	0.000204144	0	0.000330916	0	0.000233247	-5.59048e-05	0.000483154	0	0.000305806	0	0.000236827	0	0.000214263	0	0.000308964	0	0.000264916	0	0.000307404	0	0.000253026	0	0.000787587	0	0.000284306	-2.02e-05	0.000322871	0	0.000255892	0	0.000570756	0	0.000351616	0	0.00034826	0	0.000739712	0	0.000330084	0	0.000433003	0	0.000383003	-0.000359218	0.000527625	0
DM_cyst_L[c]	-3.05284e-06	5.77024e-06	0	3.87138e-06	0	6.58702e-06	0	7.77e-06	-6.91632e-07	1.93724e-06	0	5.5e-06	0	0.000263539	0	2.02e-05	0	1.65216e-05	0	1.75e-05	0	9.45813e-06	0	9.62e-05	0	1.83e-05	0	0.000122268	0	2.33e-05	0	4.95e-06	-2.99e-07	1.05e-07	0	2.07e-05	0	1.74e-05	0	0.000100617	0	1.37e-05	0	1.74e-05	0	5.15e-05	0	1.44e-06	-6.61e-09
EX_cytd(e)	-2.93595e-05	0	-1.32863e-05	0	0	2.88699e-05	0	5.38e-05	-1.11386e-05	0	-2.09e-05	0	-1.7e-05	0	-1.62e-05	0	-1.08812e-05	0	-1.17e-05	0	-1.69568e-05	0	-1.95e-05	0	-3.59e-05	0	-1.49e-05	0	0	4.03e-06	-2.25e-05	0	-3.76e-05	0	-1.34e-05	1.29e-05	-1.5e-05	0	-1.8e-05	0	-2.37e-05	0	-2.24e-06	8.14e-06	-1.72e-05	0	-2.3e-05	0	-1.51e-05
DM_dhap[c]	0	1.17076e-05	0	1.44891e-05	-3.43695e-07	2.62041e-06	0	7.44e-06	0	9.20869e-06	0	7.19e-06	0	3.42e-05	0	7.1e-05	0	1.0303e-05	0	8.39e-05	0	2.10725e-05	0	1.04e-05	0	1.57e-05	-4.87e-06	1.6e-05	0	1.25e-05	0	1.09e-05	0	1.89e-05	0	9.62e-06	0	1.48e-05	0	8.33e-05	0	6.13e-05	0	3.13e-05	0	3.67e-05	0	2.53e-05	0
DM_fum[c]	0	0.000222109	0	0.000118798	0	0.000236164	0	0.000339295	0	0.000130026	0	0.000162364	0	0.00028643	0	0.000341063	0	0.000153622	0	0.000257538	0	0.000307477	0	0.000221951	0	0.000280296	0	0.000254214	0	0.000154812	0	0.000128017	0	0.000184464	0	0.000289604	0	0.00013785	0	0.000305743	0	0.000234026	0	0.00019425	0	0.000280945	0	0.000343799	0
EX_4abut(e)	0	2.85752e-05	0	9.76698e-05	0	4.13502e-06	0	6.01e-05	0	5.88736e-05	0	7.84e-05	0	0.000151081	0	0.00012241	0	7.97687e-05	0	8.94e-05	0	3.53772e-05	0	0.000173225	0	8.63e-05	0	0.000208101	0	0.000302638	0	5.48e-05	0	5.06e-05	0	4.39e-05	0	0.000213761	0	8.59e-05	0	0.000839839	0	5.58e-05	0	1.04e-05	0	8.6e-05	0
EX_glc(e)	-0.879848	-0.859352	-0.649361	-0.627529	-0.815849	-0.782058	-0.488189	-0.429253	-0.479278	-0.477097	-0.582608	-0.575753	-0.41178	-0.401654	-1.07709	-1.0733	-0.501165	-0.501165	-0.461317	-0.443334	-0.531076	-0.5119	-0.626499	-0.621992	-0.368216	-0.294525	-0.54567	-0.541166	-0.279737	-0.278083	-0.52243	-0.503923	-0.754664	-0.750221	-0.897852	-0.15212	-0.629379	-0.541713	-0.942171	-0.901613	-1.39509	-1.29691	-1.00899	-1.00505	-0.840073	-0.723883	-0.772652	-0.75856	-1.12868
DM_glcur[c]	0	8.49748e-06	-4.20447e-08	1.32597e-06	0	2.21044e-05	0	4.1e-05	0	9.28573e-06	0	7.34e-06	0	1.12e-05	0	1.7e-05	0	7.64538e-06	-2.41e-05	1.97e-05	0	1.98012e-05	0	3.8e-06	0	9.99e-06	0	2.05e-05	0	1.15e-05	0	5.56e-06	0	1.04e-05	0	2.52e-05	0	8.59e-06	0	1.52e-05	0	1.39e-05	0	1.51e-05	0	4.82e-06	-3.05e-06	2.14e-06	0
EX_glu_L(e)	0.0351612	0.0481895	0.052047	0.0591757	-0.00647594	-0.00613138	-0.00293254	-0.00273803	0.015407	0.0166123	0.0205115	0.0209451	0.00896514	0.0112188	0.00305107	0.00319396	0.00520658	0.00540459	-0.0107805	-0.0100515	0.0315074	0.0325305	0.025506	0.0316183	0.0984701	0.105275	0.0353791	0.0370429	0.0148	0.0169	0.0566049	0.0674836	0.014347	0.0149832	0.0290768	0.0349152	0.00895842	0.0093134	0.0225235	0.0323145	0.0308595	0.0312674	0.0290719	0.0339568	0.0264069	0.0283104	0.0357335	0.0593298	0.0377483
EX_gln_L(e)	-0.237075	-0.233889	-0.218227	-0.216697	-0.202628	-0.202503	-0.120179	-0.118731	-0.155847	-0.154022	-0.158678	-0.158011	-0.141807	-0.13907	-0.159742	-0.138515	-0.120329	-0.119913	-0.112148	-0.109311	-0.107668	-0.0956654	-0.161935	-0.161314	-0.308919	-0.306852	-0.161425	-0.159857	-0.0923672	-0.0867521	-0.169703	-0.165442	-0.127751	-0.122113	-0.198095	-0.177797	-0.091193	-0.0906647	-0.234393	-0.230742	-0.332534	-0.330159	-0.21923	-0.192137	-0.198325	-0.197652	-0.305724	-0.287452	-0.226135
EX_gthox(e)	-7.19355e-07	0	-3.06667e-07	0	-9.39674e-07	4.112e-07	-4.07e-07	3.25e-07	-5.45533e-07	2.04468e-07	0	5.78e-05	0	0.000123343	-6.93e-07	0	-2.27535e-07	1.38841e-06	0	2.08e-05	-4.43861e-07	8.45367e-07	0	3.44e-07	0	0.000160983	-8.12e-08	1.51e-07	-2.66e-07	1.42e-07	0	8.68e-06	-1.56e-06	1.4e-06	0	0.000135954	0	1.57e-05	-1.73e-06	2.59e-06	-1.27e-06	3.31e-06	0	2.97e-05	0	8.32e-05	0	4.02e-05	0
DM_glyald[c]	-0.00712371	0	-0.00348511	0	-0.00916679	0	-0.00385512	0	-0.00326199	0	-0.00494214	0	-0.00167586	0	-0.00987947	0	-0.00354777	0	-0.00249586	0	-0.00411496	0	-0.00533668	0	0	0.00188689	-0.00313717	0	-0.00093059	0	-0.00252696	0	-0.0052508	0	-0.000703875	0	-0.0039626	0	-0.00669566	0	-0.0111186	0	-0.00715799	0	-0.00542383	0	-0.004769	0	-0.0100774
EX_glyc(e)	0	0.000992463	0	0.00148214	0	0.00904836	0	0.00114829	0	0.00144013	0	0.00303152	-0.000327373	0.000382772	0	0.00439136	-0.000491624	8.22509e-05	0	0.000492521	0	0.00237133	0	0.00873816	0	0.00336764	0	0.000671699	0	0.00154	0	0.000526829	0	0.000795683	0	0.001696	-0.000383115	0	-0.000610654	0.000738888	0	0.00829056	0	0.00193534	-0.000948969	0	0	0.000626488	-0.000501239
EX_gly(e)	0.00236132	0.00425726	0.00577702	0.00668514	0.00314457	0.00351786	-0.00189583	-0.000296026	0.00535197	0.00701733	-0.0038176	-0.0028085	-0.00205717	-0.00185818	-0.000874179	0.00661955	0.000990973	0.00344352	0.00509296	0.00771663	0.000819743	0.00694961	-0.00577741	-0.00518319	0.00987816	0.0139119	-0.00995336	-0.00949345	-0.00625653	-0.0054919	-0.00155304	-0.000253159	0.00893449	0.011975	0.00509234	0.00849379	-0.00377335	-0.00255301	-0.0112487	-0.01065	0.0118713	0.0357431	-0.012476	-0.00994111	-0.00230013	-0.00111209	0.000769293	0.0173364	0.00658616
DM_gudac[c]	-0.00972113	0	-0.00602519	0	-0.0130737	0	-0.00608121	0	-0.00572368	0	-0.00690494	0	-0.00968464	0	-0.0113421	0	-0.00716752	0	-0.00851288	0	-0.00493011	0	-0.00958147	0	-0.00855446	0	-0.010922	0	-0.00590786	0	-0.00633633	0	-0.00635786	0	-0.0092036	0	-0.00665791	0	-0.0143621	0	-0.00873092	0	-0.0144069	0	-0.011519	0	-0.00949186	0	-0.0130358
DM_hcys_L[c]	0	1.31026e-05	-3.55878e-07	3.56662e-05	-5.3948e-06	0	-5.64e-06	5.66e-06	-5.92968e-06	3.9723e-06	0	2.6e-05	0	0.00030394	0	3.18e-05	-3.35885e-06	3.19251e-06	-4.54e-07	0	0	7.00061e-06	-2.42e-06	0	0	2.31e-05	0	6.55e-05	0	7.04e-06	-1.67e-06	2.12e-05	-5.07e-06	6.41e-06	0	0.000103888	0	1.47e-05	0	0.000454282	0	9.13e-06	0	0.000478811	-2.08e-06	5.13e-06	-4.74e-05	4.61e-05	0
EX_hom_L(e)	-0.00385816	0	-0.00228231	0	-0.00414494	0	-0.00203435	0	-0.00229443	0	-0.00214771	0	-0.00287033	0	-0.00376347	0	-0.00235858	0	-0.00261367	0	-0.00259786	0	-0.00322918	0	-0.00363099	0	-0.00352321	0	-0.00198	0	-0.00235057	0	-0.00236282	0	-0.0031366	0	-0.00252996	0	-0.00452479	0	-0.00366838	0	-0.00480046	0	-0.00369231	0	-0.0114969	0.000933039	-0.00427499
EX_hxan(e)	-0.000222776	0	-0.00015634	0	-0.000141532	0	-8.67e-05	0	-0.000116935	0	-0.000115542	0	-9.55e-05	0	-0.000195404	0	-0.000103127	0	-0.000138611	0	-0.00016959	0	-0.000119477	0	-0.000249636	0	-0.000112379	0	-8.78e-05	0	-0.000141549	0	-0.000236321	0	-0.000233132	0	-0.00011548	0	-0.000167041	0	-0.000217682	0	-0.000179217	0	-0.000135172	0	-0.000246464	0	-0.000203307
EX_ins(e)	0	1.60661e-06	-7.67526e-07	5.99832e-07	-2.07355e-06	0	-1.17e-07	1.93e-06	0	7.88534e-07	-6.25e-07	0	0	3.98e-06	-2.7e-06	0	-1.09842e-06	0	-2.69e-07	0	0	4.15156e-06	-8.17e-07	3.72e-07	-3.25e-06	0	0	6.11e-07	0	2.1e-06	0	1.08e-06	0	1.76e-06	0	1.91e-06	0	4.77e-06	-2.01e-06	0	-9.4e-07	2.37e-08	0	8.62e-06	0	5.13e-06	0	3.88e-06	0
DM_icit[c]	-6.12813e-06	3.35652e-05	-1.16951e-05	4.45537e-05	0	0.000158796	0	2.22e-05	0	1.53916e-05	0	2.44e-05	0	2.46e-05	0	4.68e-05	0	1.42833e-05	0	1.44e-05	0	1.2849e-05	0	1.91e-05	0	1.85e-05	0	6.66e-05	0	2.65e-05	0	3.74e-06	-2.36e-06	3.61e-05	0	3.82e-05	0	1.56e-05	0	3.91e-05	-1.27e-05	5.43e-05	0	5.33e-05	0	9.04e-05	0	0.000118332	0
EX_ile_L(e)	-0.010752	-0.00771552	-0.0094064	-0.00322343	-0.024793	-0.0245492	-0.00807403	-0.00650292	-0.00914911	-0.00558839	-0.00792153	-0.00606141	-0.0178485	-0.0138224	-0.0144646	-0.0144604	-0.0103106	-0.0092627	-0.0134194	-0.0125485	-0.00576141	-0.00517158	-0.0153294	-0.0108712	-0.0129363	-3.34e-05	-0.0279613	-0.0278148	-0.00924	-0.00885	-0.00685194	-0.00590741	-0.00962047	-0.00814769	-0.00706845	-0.00650478	-0.00923505	-0.0069732	-0.0199275	-0.0180664	-0.00735887	-0.00370244	-0.0155997	-0.015009	-0.0175936	-0.017133	-0.0150508	-0.0111132	-0.0214141
DM_Lkynr[c]	-1.28626e-05	0	-1.96314e-05	0	-2.45867e-05	0	0	9.64e-06	0	8.34284e-06	-1.58e-05	0	-5.38e-06	5.21e-07	-1.01e-05	0	-7.60778e-06	0	0	0.000856794	0	7.84702e-06	0	3.53e-06	0	0.00210696	-3.1e-05	0	0	5.25e-06	-7.95e-06	0	-1.24e-05	0	-4.08e-06	3.38e-06	0	8.03e-06	-2.52e-05	0	-1.65e-05	0	0	0.000242095	0	3.84e-06	-3.66e-05	0	-1.49e-05
EX_lac_L(e)	1.22831	1.22831	0.967591	0.967591	0.804785	0.832944	0.49856	0.619899	0.645939	0.645939	0.735835	0.827225	0.520927	0.520927	1.26983	1.3077	0.652372	0.672465	0.543479	0.569169	0.855964	0.855964	0.851886	0.896957	0.777541	0.777541	0.627704	0.650224	0.413687	0.413687	0.757215	0.836531	1.14415	1.18858	0.426845	0.821644	0.671652	0.790119	1.05266	1.18785	1.41345	1.80618	1.1677	1.20709	0.611806	1.19276	1.22623	1.2732	1.41558
EX_lcts(e)	-3.0588e-05	0	-2.95993e-06	3.262e-06	-8.40532e-06	0	-2.29e-06	6.44e-06	-5.97062e-06	0	-5.13e-06	0	0	2.25e-05	-2.45e-05	0	-6.28878e-06	0	0	1.22e-05	-1.81159e-05	8.76324e-06	-1.1e-06	3.07e-06	0	1.46e-05	0	2.85e-05	0	1.69e-05	-9.13e-06	1.03e-05	-1.74e-05	0	0	4.34e-05	-9.05e-06	9.8e-06	0	3.79e-05	0	1.24e-05	-3.99e-06	2.59e-05	-8.91e-06	3.52e-06	0	3.63e-05	-7.85e-06
EX_leu_L(e)	-0.0206619	-0.0130324	-0.0116268	-0.0104807	-0.0296074	-0.0285614	-0.0109539	-0.00862372	-0.0119613	-0.00661065	-0.0119221	-0.00711075	-0.0194599	-0.0191331	-0.0236355	-0.0168075	-0.0138414	-0.0130513	-0.0170054	-0.0146276	-0.0111196	-0.00680253	-0.0204925	-0.016544	-0.0154833	-0.00924247	-0.0290615	-0.0288577	-0.0110914	-0.0104791	-0.0119166	-0.00646908	-0.0121559	-0.0115219	-0.0119692	-0.0103676	-0.0114032	-0.00936108	-0.0258485	-0.0250822	-0.0155431	-0.0045776	-0.0265386	-0.0153923	-0.0232408	-0.020438	-0.0251504	-0.00417659	-0.0282542
EX_lys_L(e)	-0.0177687	-0.017056	-0.0113816	-0.00805352	-0.0228793	-0.022459	-0.0111025	-0.00901007	-0.0131395	-0.00798642	-0.0132509	-0.0121049	-0.0185067	-0.0175569	-0.0184139	-0.0180973	-0.0134877	-0.0133779	-0.0133314	-0.0126934	-0.00887246	-0.00838983	-0.0183086	-0.018026	-0.0144025	-0.0134401	-0.0198639	-0.0184614	-0.0110531	-0.0102994	-0.0121859	-0.00907061	-0.0102878	-0.00699179	-0.0133417	-0.00970726	-0.0143501	-0.0124506	-0.0287149	-0.0267932	-0.0164308	-0.0163792	-0.0264837	-0.0259741	-0.0211549	-0.02044	-0.021345	-0.00631043	-0.0232633
EX_mal_L(e)	0.000717746	0.000772218	0.000522052	0.000532241	0.000827377	0.000851322	0.00100217	0.0011481	0.000405401	0.000438972	0.000750255	0.000754366	0.00120312	0.00128724	0.00108363	0.00115704	0.000636376	0.000651035	0.00108036	0.00117361	0.00106329	0.00107059	0.000818046	0.000818159	0.000811311	0.00100335	0.000760071	0.000803422	0.000535094	0.000535157	0.0005038	0.000615431	0.000477074	0.000520097	0.000932222	0.00109585	0.000563211	0.000582417	0.00193862	0.00205627	0.00130185	0.00136807	0.000677846	0.000807522	0.00126087	0.00132554	0.00139076	0.00150106	0.00147545
EX_met_L(e)	-0.00516838	-0.00388537	-0.00336007	-0.00242476	-0.00766213	-0.00731311	-0.00300831	-0.00267373	-0.00292324	-0.00220495	-0.00373005	-0.00300051	-0.00584688	-0.00554666	-0.00503002	-0.00495479	-0.003633	-0.00309647	-0.00354564	-0.00315221	-0.00362459	-0.00283462	-0.00526083	-0.00498753	-0.00524659	-0.00171236	-0.00793843	-0.00793484	-0.00376395	-0.00352363	-0.00303696	-0.00214734	-0.00298528	-0.00212298	-0.00565838	-0.00379595	-0.0039909	-0.00374617	-0.00842353	-0.00801822	-0.00643501	-0.00596871	-0.0105183	-0.00978211	-0.00638492	-0.00612415	-0.0050408	-0.00367495	-0.0072434
DM_cala[c]	0	1.10178e-05	0	4.66892e-05	0	0.000282769	0	6.32e-05	0	4.60808e-05	0	1.65e-05	0	4.98e-05	0	0.000106723	0	1.58625e-06	0	0	0	0.000107663	0	0.000102	0	8.04e-05	0	3.73e-05	0	4.94e-05	0	5.46e-05	0	0.000118276	0	6.53e-05	0	0	0	0.000121886	0	9.59e-05	0	0.000374914	0	0.000121129	0	1.3e-05	0
EX_ncam(e)	-0.000612748	0	-0.000758513	0	-0.000806819	0	-0.000495198	0	-0.000447574	0	-0.000651866	0	-0.000141197	0	-0.000232799	0	-0.000123387	0	-0.000329921	0	-0.000813364	0	-0.000645747	0	-0.00117239	0	-0.000645	0	-0.000472574	0	-0.000305935	0	-0.000349504	0	-0.00125695	0	-0.000190064	0	-0.000448559	0	-0.000229133	0	-0.000661792	0	-0.000238815	0	-0.000374852	0	-0.000866254
EX_orn(e)	0.00444008	0.00619582	0.000765261	0.00172359	-0.00379919	-0.0032258	-0.00173081	-0.000654669	-0.00285353	0.000136545	-0.000757373	0.000562986	-0.000823853	-0.00054329	0.000588813	0.00134145	0.00208921	0.00219014	-0.00197552	-0.00191195	0.000873566	0.00208444	-0.00135976	-0.00074755	-0.00276397	-0.00237598	-0.00418394	-0.00389704	-0.00148788	-0.00138083	0.00128026	0.00254643	0.00269786	0.00284637	0.0028418	0.00338494	-0.00195226	-0.0010759	-0.00341482	-0.00132246	-0.00342017	-0.00244163	0.000472101	0.00114907	-0.00151539	-0.00100968	-0.00200015	0.00181404	-0.00307294
EX_pnto_R(e)	-3.197e-05	0	-1.64548e-05	0	-1.14781e-05	0	-4.85e-06	0	-8.47455e-06	0	-5.18e-06	0	-4.52e-06	0	-1.86e-05	0	-4.5395e-06	0	-1.85e-05	0	-1.0126e-05	1.03888e-05	-5.46e-06	0	-1.15e-05	0	-1.71e-05	0	-9.09e-06	0	-9.07e-06	6.23e-07	-1.18e-05	0	-1.52e-05	4.12e-06	-1.84e-05	0	-1.82e-05	0	-2.78e-05	0	-1.74e-05	0	-2.23e-05	0	-1.79e-05	0	-2.14e-05
DM_pep[c]	-9.00407e-08	1.46671e-06	0	3.29319e-06	0	3.59512e-06	0	4.29e-06	0	2.27111e-06	0	9.21e-06	0	7.47e-06	0	4.85e-06	0	2.32957e-06	0	1.34e-05	0	9.01762e-06	0	5.49e-06	0	3.72e-06	0	4.29e-06	0	8.68e-06	-7.09e-08	1.22e-06	0	7.09e-06	0	2.56e-06	0	8.31e-06	0	1.73e-05	0	2.65e-05	0	1.43e-05	0	1.97e-05	0	2.22e-05	0
EX_phe_L(e)	-0.00553509	-0.00510542	-0.00414502	-0.00360768	-0.00834187	-0.00822329	-0.0040379	-0.00356857	-0.00363035	-0.00277549	-0.00431549	-0.0041567	-0.00615025	-0.00614984	-0.00708908	-0.00651018	-0.00454249	-0.00435135	-0.00496629	-0.00432426	-0.0025006	-0.00218552	-0.00586774	-0.00560277	-0.00592923	-0.00330474	-0.00671966	-0.00668581	-0.00395571	-0.00313948	-0.00347039	-0.00254116	-0.00429819	-0.00328134	-0.00598638	-0.00432514	-0.00440554	-0.00423285	-0.00933921	-0.00908095	-0.00642129	-0.00599104	-0.00906883	-0.00884594	-0.00710985	-0.00681467	-0.00722168	-0.00330705	-0.00839155
DM_cholp[c]	0	0.000376692	0	0.00017261	0	0.0001973	0	0.000415004	0	0.000786468	0	0.000290118	0	0.00103909	0	0.00301827	0	0.000656253	0	0.00213216	0	0.00219452	0	0.000195281	0	0.00206669	0	0.000346044	0	0.000732754	0	0.00015144	0	0.00290235	0	0.000543427	0	0.00123959	0	0.00028534	0	0.00295598	0	0.000366535	0	0.00139163	0	0.00070771	0
DM_ak2gpe_hs[c]	0	6.08756e-05	0	3.34068e-05	0	2.46982e-05	0	0.000300294	0	7.78713e-06	0	3.37e-05	0	8.06e-05	0	6.47e-05	0	2.58754e-05	0	2.99e-05	0	5.86594e-05	-5.94e-06	2.04e-05	0	7e-05	0	1.73e-05	-3.01e-06	1.37e-05	0	1.35e-05	0	7.95e-05	0	6.27e-05	0	5.84e-05	0	0.000197477	0	7.18e-05	0	6.2e-05	0	2.32e-05	-1.17e-05	1.87e-05	0
EX_pro_L(e)	0.00678583	0.00718782	0.00471415	0.00529382	0.00722371	0.0091994	0.0045394	0.00458118	0.00330192	0.00379767	0.000888188	0.0018254	-0.00108565	-1.07e-05	0.00754437	0.00839847	-0.000211859	0.00224784	0.0029201	0.00353585	0.00103176	0.00203454	0.00286696	0.00390678	0.000289374	0.00186871	-0.00260594	-0.00252494	-0.00297019	-0.00257409	-0.00138168	0.0010145	-0.000196806	0.00407275	0.00175969	0.00414042	0.00111935	0.00141893	0.00491074	0.0060734	0.0119008	0.0156017	9.61e-05	0.00202526	0.00913312	0.00995653	-0.000401494	0.00627711	0.00434386
EX_ser_L(e)	-0.0359697	-0.0354673	-0.0201026	-0.0195319	-0.0277687	-0.0277219	-0.0166667	-0.0163629	-0.0178483	-0.0175394	-0.0144774	-0.0136725	-0.0196695	-0.01959	-0.0349289	-0.0340614	-0.018722	-0.01845	-0.0205311	-0.0202621	-0.023125	-0.0221525	-0.0223533	-0.0221507	-0.0322032	-0.0287179	-0.0222462	-0.0222154	-0.0143324	-0.0143305	-0.0204099	-0.0187271	-0.0269326	-0.0240574	-0.0338794	-0.0337598	-0.0228695	-0.0226849	-0.0332994	-0.0331835	-0.0367957	-0.0353303	-0.0381201	-0.0379386	-0.0247736	-0.0242657	-0.0425813	-0.0405766	-0.0387981
EX_srtn(e)	0	0.000106687	0	0.000151032	0	1.2163e-05	0	5.73e-05	-2.32705e-05	1.11759e-06	0	6.86e-05	0	6.83e-05	0	0.000149672	0	1.92296e-05	0	4.25e-06	-1.67191e-05	4.11033e-06	0	0.00010702	-1.73e-05	0	-3.42e-05	0	-1.89e-05	0	0	9.44e-05	0	0.000129832	0	0.000112268	0	4.74e-05	0	0.000121693	-7.13e-05	0	-5.88e-05	0	0	7.03e-05	-6.82e-05	0	0
EX_sbt-d(e)	0	0.000200873	0	0.00017082	0	0.00036522	0	0.000111496	0	0.000129768	0	0.000145255	0	0.000117184	0	0.000154198	0	0.000118937	0	6.59e-05	0	7.93785e-05	0	0.000220069	0	0.000130926	0	0.000197869	0	7.1e-05	0	0.000123351	0	0.000104938	0	0.00010328	0	0.000100504	0	0.000305861	0	0.000263688	0	0.000197469	0	0.000197907	0	0.000159629	0
DM_spmd[c]	-6.35372e-06	0	-2.3415e-06	0	-5.95914e-06	1.63752e-06	0	7.06e-06	-3.16216e-06	0	-2.03e-06	0	0	5.35e-06	-6.71e-06	1.69e-06	-2.6067e-06	0	-2.53e-06	1.46e-06	-1.98151e-06	0	-2.67e-06	0	-6.45e-06	2.46e-06	0	6.17e-05	0	6.79e-06	-3.27e-06	0	-4.9e-06	1.09e-07	-3.26e-06	4e-06	-3.37e-06	4.18e-06	-6.54e-06	1.16e-05	0	4.63e-05	0	3.12e-05	-1.47e-06	4.63e-06	-7.77e-06	0	-5.97e-06
EX_succ(e)	0	0.000440176	0	0.00019394	0	0.000213961	0	0.000126729	0	0.000839705	0	4.9e-05	0	0.000431601	0	0.000239797	0	0.000113932	0	0.000330771	0	0.000172172	0	3.84e-05	0	0.000373685	0	0.000124378	0	0.000161311	0	0.000217823	-4.89e-05	4.04e-05	0	0.000506335	0	0.00012468	0	0.000291821	0	0.00011232	0	0.000240902	0	0.000198799	0	0.000890465	0
EX_taur(e)	-0.000924303	0	-0.000638011	0	-0.000698182	0	-0.000396578	0	-0.000418048	0	-0.000535744	0	-0.000303793	0	-0.000286596	0	-7.04808e-05	0	-9.9e-05	0	-0.000465563	0	-0.000483288	0	-0.000239639	0.000227774	-0.000546501	0	-0.000267196	0	-0.000603293	0	-0.000218501	0	-0.000636098	0	-0.000294663	0	-0.000768251	0	-0.000333004	0	-0.000741018	0	-0.000233306	0	-0.000409676	0	-0.000432462
EX_thr_L(e)	-0.0129468	-0.0122215	-0.0077957	-0.00769298	-0.014261	-0.0137109	-0.00683912	-0.00659187	-0.00674406	-0.00634172	-0.00799645	-0.0068584	-0.00984382	-0.00982055	-0.0127007	-0.0121383	-0.00770116	-0.00747389	-0.0090693	-0.00854262	-0.00755733	-0.00658561	-0.0107997	-0.00945676	-0.0126545	-0.00553115	-0.0117677	-0.0115224	-0.00688993	-0.00617866	-0.00781465	-0.00781159	-0.00989782	-0.00753133	-0.0118827	-0.0109123	-0.00812511	-0.00776553	-0.0154084	-0.0149434	-0.0139531	-0.0118939	-0.0170948	-0.0141926	-0.0125907	-0.0117588	-0.0175577	-0.00683392	-0.0147816
EX_thymd(e)	-7.3909e-06	0	-3.84479e-06	0	-5.85539e-06	0	0	4.03e-05	-3.92323e-06	2.47689e-07	-5.11e-06	0	0	6.15e-05	0	1.54e-05	-1.73316e-06	0	-6.26e-06	0	-7.18719e-06	0	-3.09e-06	0	0	3.08e-05	-4.03e-06	0	-3.43e-06	0	-3.03e-06	0	-1.03e-05	0	0	1.36e-05	-4.79e-06	0	-1.86e-06	3.22e-07	0	0.000171071	0	3.58e-05	-6.91e-06	0	-1.17e-05	0	-1.41e-07
EX_thym(e)	-1.01017e-06	3.00986e-07	0	2.58418e-05	-2.05884e-06	0	-1.37e-06	0	0	1.77893e-05	0	6.13e-05	0	4.98e-06	-2.44e-06	0	0	1.58756e-06	0	3.33e-06	-1.96824e-06	0	-9.12e-07	2.1e-06	0	3.85e-05	0	1.28e-05	0	2.68e-05	-1.98e-06	0	-3.79e-06	0	0	6.69e-05	0	2.21e-05	0	9.94e-06	-4.66e-06	0	0	1.33e-05	-1.56e-06	0	0	2.41e-05	0
EX_trp_L(e)	-0.00156049	-0.00113863	-0.000931561	-0.000434156	-0.002365	-0.002365	-0.00128272	-0.00122576	-0.000912505	-0.000800067	-0.00105758	-0.000878016	-0.00153335	-0.00153108	-0.00165359	-0.00154761	-0.00114321	-0.00106123	-0.00214245	-0.00213474	-0.000562196	-0.000516217	-0.00154706	-0.00150406	-0.0036864	-0.00368307	-0.00182646	-0.00181641	-0.0010312	-0.000973016	-0.00100085	-0.000512745	-0.000577831	-0.000497192	-0.00113391	-0.00102907	-0.00114624	-0.000949039	-0.00232731	-0.00224678	-0.00124734	-0.00122741	-0.00268694	-0.0022736	-0.0020123	-0.00177268	-0.00223838	-4.54e-05	-0.00207764
EX_tyr_L(e)	-0.00931661	-0.00672439	-0.0049631	-0.00371993	-0.0115452	-0.0108302	-0.00683706	-0.00335314	-0.00600626	-0.00312368	-0.00582518	-0.00487361	-0.00774123	-0.00748942	-0.00928118	-0.00831363	-0.00646328	-0.00497804	-0.00673782	-0.00471026	-0.00446564	-0.00419594	-0.00823702	-0.00683537	-0.00784729	-0.00496573	-0.00971081	-0.00872764	-0.0054918	-0.00472576	-0.00411442	-0.00393315	-0.006576	-0.00330281	-0.00777139	-0.00627915	-0.00655891	-0.00545139	-0.0124061	-0.0114174	-0.00774158	-0.00745181	-0.0127766	-0.0112946	-0.0101869	-0.00793164	-0.0123516	-0.00281447	-0.0100877
DM_udpglcur[c]	-1.71222e-08	1.88016e-08	-1.34285e-08	3.43909e-08	-1.33063e-08	1.91804e-08	0	4.28e-09	-9.05208e-09	1.00466e-08	-4.33e-08	9.59e-08	-8.85e-09	1.65e-08	-1.78e-08	1.08e-07	0	1.33569e-09	-2.58e-09	0	-1.41383e-08	1.97296e-08	-2.55e-08	4.63e-08	-3.57e-08	5.34e-08	-9.85e-09	1.06e-08	-2.02e-09	1.32e-08	-1.27e-08	1.43e-08	0	5.14e-09	-4.4e-09	0	-2.47e-08	4.07e-08	-2.08e-08	6.75e-08	-1.76e-07	6.93e-07	0	5.25e-08	-4.13e-09	0	-1.17e-07	2.31e-07	-1.77e-08
EX_ura(e)	0	4.00304e-05	-5.4514e-06	3.4077e-05	-7.7638e-05	0	-4.42e-05	0	0	2.9012e-05	0	0.000190513	0	4.88e-05	-6.7e-05	0	0	3.9199e-05	0	7.67e-05	-5.92071e-05	0	-5.22e-05	0	0	4.11e-05	0	4.25e-05	0	9.58e-05	-1.31e-05	0	-6.86e-05	0	0	0.000105148	0	6.29e-05	-5e-05	0	-1.21e-05	1.35e-05	-6.73e-05	0	-6.82e-05	0	0	0.000370541	0
EX_uri(e)	-6.68968e-05	0	0	1.30652e-05	0	2.28586e-05	0	0.000121782	-2.10486e-05	0	0	1.14e-05	0	7.38e-06	0	3.07e-05	-9.93663e-06	3.56859e-06	-1.56e-06	0	-1.96304e-05	0	-2.43e-05	0	0	0.000762975	0	3.3e-05	0	0.000417639	-2.73e-05	0	-2.33e-05	0	0	3.54e-05	-2.34e-05	0	-4.47e-05	0	0	1.61e-05	-1.67e-05	0	-3.9e-05	0	-4.61e-05	0	0
EX_val_L(e)	-0.0127269	-0.0117521	-0.007485	-0.00692941	-0.0162844	-0.0162713	-0.00794449	-0.00771954	-0.00702037	-0.00679614	-0.00881999	-0.00685235	-0.0120571	-0.0119229	-0.0141027	-0.013519	-0.00899588	-0.0088286	-0.0105944	-0.00991719	-0.00709711	-0.00634022	-0.0120487	-0.0118326	-0.0111673	-0.0066091	-0.0135486	-0.0135388	-0.0075952	-0.00743326	-0.00742881	-0.00724332	-0.00913511	-0.00664496	-0.0113639	-0.0104039	-0.00880962	-0.00810692	-0.0181279	-0.0175051	-0.0119509	-0.0106119	-0.01864	-0.0165417	-0.0145966	-0.0141667	-0.0132061	-0.00772331	-0.0165862
DM_xan[c]	0	6.52169e-05	0	7.88874e-05	0	0.000102851	0	0.000216997	0	9.15987e-05	0	4.39e-05	0	5.78e-05	0	0.000336377	0	0.000109209	0	6.87e-05	0	0.00011783	0	2.63e-05	0	8.48e-05	0	6.54e-05	0	3.35e-05	0	3.92e-05	0	6.33e-05	0	0.000114032	0	7.09e-05	0	0.000321322	0	0.000344789	0	9.95e-05	0	5.04e-05	0	7.75e-05	0
[truncated: 39 more columns]
