# Supplementary material for: Increasing consensus of context-specific metabolic models by integrating data-inferred cell functions
Source: PLoS Comput Biol. 2019 Apr 15;15(4):e1006867. doi: 10.1371/journal.pcbi.1006867 (PMC6483243; doi:10.1371/journal.pcbi.1006867)
Supplement: S3 Table — (XLSX) [file pcbi.1006867.s004.xlsx]

## Sheet: Sheet1
iHsa biomass reaction			Recon2.2 biomass reaction
Metabolites	stoich. coefficients		Metabolites	stoich. coefficients		Cell lines	Growth rate (h-1)
m01307[c]	-0.605517		ala_L[c]	-0.605517		786O	0.0299697
m01365[c]	-0.391409		arg_L[c]	-0.391409		A498	0.0101778
m01369[c]	-0.333058		asn_L[c]	-0.333058		A549	0.0285938
m01370[c]	-0.268819		asp_L[c]	-0.268819		ACHN	0.0217702
m01628[c]	-0.163008		cys_L[c]	-0.163008		BT549	0.0117625
m01975[c]	-0.328323		gln_L[c]	-0.328323		CAKI1	0.0174761
m01974[c]	-0.399086		glu_L[c]	-0.399086		COLO205	0.028914
m01986[c]	-0.519189		gly[c]	-0.519189		DU145	0.0181691
m02125[c]	-0.142193		his_L[c]	-0.142193		EKVX	0.0153105
m02184[c]	-0.329295		ile_L[c]	-0.329295		HCT116	0.0385969
m02360[c]	-0.564887		leu_L[c]	-0.564887		HCT15	0.0328743
m02426[c]	-0.571107		lys_L[c]	-0.571107		HL60	0.0239385
m02471[c]	-0.13315		met_L[c]	-0.13315		HOP62	0.0145083
m02724[c]	-0.175785		phe_L[c]	-0.175785		HOP92	0.0075542
m02770[c]	-0.244576		pro_L[c]	-0.244576		HS578T	0.0120107
m02896[c]	-0.397297		ser_L[c]	-0.397297		HT29	0.0344733
m02993[c]	-0.389164		thr_L[c]	-0.389164		IGROV1	0.019275
m03089[c]	-0.0412074		trp_L[c]	-0.0412074		K562	0.0351334
m03101[c]	-0.154513		tyr_L[c]	-0.154513		KM12	0.0290624
m03135[c]	-0.397114		val_L[c]	-0.397114		LOXIMVI	0.0329692
m01639[c]	-0.0135651		damp[c]	-0.0135651		MCF7	0.0226232
m01644[c]	-0.00907396		dcmp[c]	-0.00907396		MDAMB231	0.0162881
m01686[c]	-0.00907396		dgmp[c]	-0.00907396		MDAMB435	0.0243181
m01752[c]	-0.0135651		dtmp[c]	-0.0135651		NCIH226	0.0107201
m01590[c]	-0.0301215		cmp[c]	-0.0301215		NCIH23	0.0183155
m02016[c]	-0.0502938		gmp[c]	-0.0502938		NCIH460	0.0384186
m03114[c]	-0.056957		ump[c]	-0.056957		NCIH522	0.0129761
m01334[c]	-0.0301215		amp[c]	-0.0301215		OVCAR3	0.0184765
m03161[c]	-0.340694		glygn2[c]	-0.340694		OVCAR4	0.0166213
m02908[c]	-0.00917677		sphmyln_hs[c]	-0.00917677		OVCAR5	0.0122711
m01450[c]	-0.0262193		chsterol[c]	-0.0262193		OVCAR8	0.0263154
m01451[c]	-0.0222864		xolest_hs[c]	-0.0222864		PC3	0.0235546
m00240[c]	-0.00376903		mag_hs[c]	-0.00376903		RPMI8226	0.0203454
m02750[c]	-0.00983225		dag_hs[c]	-0.00376903		SF268	0.0202719
m02685[c]	-0.0442451		pail_hs[c]	-0.00983225		SF539	0.0194134
m02808[c]	-0.0150761		pe_hs[c]	-0.0442451		SKMEL2	0.013579
m02684[c]	-0.0471948		ps_hs[c]	-0.0150761		SKMEL28	0.0191518
m00535[c]	-0.00327742		pchol_hs[c]	-0.0471948		SKMEL5	0.0264842
m02728[c]	-0.0301522		lpchol_hs[c]	-0.00327742		SKOV3	0.0117312
m02675[c]	-0.00297812		pa_hs[c]	-0.0301522		SR	0.0238365
m02674[c]	-0.0074453		hdcea[c]	-0.00297812		SW620	0.032806
m02646[c]	-0.0252238		hdca[c]	-0.0074453		T47D	0.0126318
m02938[c]	-0.00446718		ocdcea[c]	-0.0252238		TK10	0.0120878
m02812[c]	-0.0014		ocdca[c]	-0.00446718		UACC257	0.0171017
m02923[c]	-0.016		ptrc[c]	-0.0014
m02926[c]	-0.006		spmd[c]	-0.016
m02026[c]	-0.01		sprm[c]	-0.006
m02552[c]	-0.003		gthrd[c]	-0.01
m02554[c]	-0.0003		nad[c]	-0.003
m02682[c]	-0.0025		nadp[c]	-0.0003
m02978[c]	-7e-05		paps[c]	-0.0025
m02348[c]	-0.02		thbpt[c]	-7e-05
m01371[c]	-30		crn[c]	-0.02
m01285[c]	30		atp[c]	-30
m02751[c]	30		adp[c]	30
m02040[c]	-30		pi[c]	30
m02039[c]	30		h2o[c]	-30
m03103[m]	-4.86483e-05		h[c]	30
m01589[c]	-0.00196645		q10[m]	-4.86483e-05
			clpn_hs[c]	-0.00196645
