# Supplementary material for: Increasing consensus of context-specific metabolic models by integrating data-inferred cell functions
Source: PLoS Comput Biol. 2019 Apr 15;15(4):e1006867. doi: 10.1371/journal.pcbi.1006867 (PMC6483243; doi:10.1371/journal.pcbi.1006867)
Supplement: S5 Table — (XLSX) [file pcbi.1006867.s006.xlsx]

## Sheet: Sheet1
	Source	Recon_2_2	Failure explanation	Recon_2	Failure explanation	Recon_1	Failure explanation	quek14	Failure explanation	iCHOv1	Failure explanation	iHsa	Failure explanation	iRno	Failure explanation	iMM1415	Failure explanation
	Final_Score	208/210		210/210		207/210		209/210		207/210		198/210		198/210		193/210
	ENERGY METABOLISM	9		9		9		9		9		7		7		8
	NUCLEOTIDE METABOLISM	17		17		17		17		17		17		17		17
	CARBOHYDRATES METABOLISM	37		37		37		37		37		34		34		35
	AMINO ACIDS	86		86		85		86		86		86		86		78
	LIPIDS	38		40		38		39		37		36		36		38
	VITAMIN & COFACTOR METABOLISM	9		9		9		9		9		8		8		8
	GLYCAN METABOLISM	12		12		12		12		12		10		10		9
	Percentage of success	99,05		100,00		98,57		99,52		98,57		94,29		94,29		91,90
1	Oxidative phosphorylation via NADHcoenzyme Q oxidoreductase (COMPLEX I)	true		true		true		true		true		true		true		true
2	Oxidative phosphorylation via succinatecoenzyme Q oxidoreductase (COMPLEX II)	true		true		true		true		true		true		true		true
3	Krebs cycle oxidative decarboxylation of pyruvate	true		true		true		true		true		true		true		true
4	Krebs cycle NADH generation	true		true		true		true		true		true		true		true
5	ATP regeneration from glucose (normoxic conditions) glycolysis + krebs cycle	true		true		true		true		true		FAIL (should NOT fail)	wrong ATP yield on glucose	FAIL (should NOT fail)	wrong ATP yield on glucose	FAIL (should NOT fail)	wrong ATP yield on glucose
6	ATP generation from glucose (hypoxic conditions) glycolysis	true		true		true		true		true		true		true		true
7	ATP generation from ions	FAIL (should fail)		FAIL (should fail)		FAIL (should fail)		FAIL (should fail)		FAIL (should fail)		FAIL (should fail)		FAIL (should fail)		FAIL (should fail)
8	Reactive oxygen species detoxification (H2O2 to H2O)	true		true		true		true		true		FAIL (should NOT fail)	peroxisomal catalase reaction does not exist in model	FAIL (should NOT fail)	peroxisomal catalase reaction does not exist in model	true
9	Presence of the thioredoxin system through the thioredoxin reductase activity	true		true		true		true		true		true		true		true
10	Inosine monophosphate synthesis (IMP)	true		true		true		true		true		true		true		true
11	Cytidine triphosphate synthesis (CTP)	true		true		true		true		true		true		true		true
12	Guanosine triphosphate synthesis (GTP)	true		true		true		true		true		true		true		true
13	Uridine triphosphate synthesis (UTP)	true		true		true		true		true		true		true		true
14	Deoxyadenosine triphosphate synthesis (dATP)	true		true		true		true		true		true		true		true
15	Deoxycytidine triphosphate synthesis (dCTP)	true		true		true		true		true		true		true		true
16	Deoxyguanosine triphosphate synthesis (dGTP)	true		true		true		true		true		true		true		true
17	Deoxyuridine triphosphate synthesis (dUTP)	true		true		true		true		true		true		true		true
18	Deoxythymidine triphosphate synthesis (dTTP)	true		true		true		true		true		true		true		true
19	AMP salvage from adenine	true		true		true		true		true		true		true		true
20	IMP salvage from hypoxanthine	true		true		true		true		true		true		true		true
21	GMP salvage from guanine	true		true		true		true		true		true		true		true
22	3Phospho5adenylyl sulfate synthesis	true		true		true		true		true		true		true		true
23	Degradation of adenine to urate	true		true		true		true		true		true		true		true
24	Degradation of guanine to urate	true		true		true	no xanthine dehydrogenase cytosolic	true		true		true		true		true	no xanthine dehydrogenase cytosolic
25	Degradation of cytosine	true		true		true		true		true		true		true		true
26	Degradation of uracil	true		true		true		true		true		true		true		true
27	Gluconeogenesis from pyruvate	true		true		true		true		true		true		true		true
28	Gluconeogenesis from Lactate	true		true		true		true		true		true		true		true
29	Gluconeogenesis from Glycerol	true		true		true		true		true		true		true		true
30	Gluconeogenesis from Alanine	true		true		true		true		true		true		true		true
31	Gluconeogenesis from Glutamine	true		true		true		true		true		true		true		true
32	Ethanol to acetaldehyde	true		true		true		true		true		true		true		true
33	Glucose to lactate conversion	true		true		true		true		true		true		true		FAIL (should NOT fail)	no llactate dehydrogenase cytosolic
34	Malate to pyruvate conversion	true		true		true		true		true		true		true		true
35	Synthesis of fructose6phosphate from erythrose4phosphate (HMP shunt)	true		true		true		true		true		true		true		true
36	Synthesis of ribose5phosphate	true		true		true		true		true		true		true		true
37	Synthesis of lactose	true		true		true		true		true		true		true		true
38	Glycogen biosynthesis	true		true		true		true		true		FAIL (should NOT fail)	apoglycogenin protein does not exist	FAIL (should NOT fail)	apoglycogenin protein does not exist	true
39	Glycogen degradation	true		true		true		true		true		FAIL (should NOT fail)	apoglycogenin protein does not exist	FAIL (should NOT fail)	apoglycogenin protein does not exist	true
40	Fructose degradation (to glucose3phosphate)	true		true		true		true		true		true		true		true
41	Fructose to glucose conversion (via fructose6phosphate)	true		true		true		true		true		true		true		true
42	UDPglucose synthesis	true		true		true		true		true		true		true		true
43	UDPgalactose synthesis	true		true		true		true		true		true		true		true
44	UDPglucuronate synthesis	true		true		true		true		true		true		true		true
45	GDPLfucose synthesis	true		true		true		true		true		true		true		true
46	Mannose degradation (to fructose6phosphate)	true		true		true		true		true		true		true		true
47	GDPmannose synthesis	true		true		true		true		true		true		true		true
48	UDPNacetyl Dgalactosamine synthesis	true		true		true		true		true		true		true		true
49	CMPNacetylneuraminate synthesis	true		true		true		true		true		true		true		true
50	NAcetylglucosamine synthesis	true		true		true		true		true		true		true		true
51	Glucuronate synthesis (via inositol)	true		true		true		true		true		true		true		true
52	Glucuronate synthesis (via udpglucose)	true		true		true		true		true		true		true		true
53	Synthesis of acetone	true		true		true		true		true		true		true		true
54	(R)3Hydroxybutanoate synthesis	true		true		true		true		true		true		true		true
55	Synthesis of inositol	true		true		true		true		true		true		true		true
56	Inositol as input for glucuronatexylulose pathway	true		true		true		true		true		true		true		true
57	Synthesis of phosphatidylinositol from inositol	true		true		true		true		true		FAIL (should NOT fail)	phosphatidylinositol synthase not in model	FAIL (should NOT fail)	phosphatidylinositol synthase not in model	true
58	Conversion of 1phosphatidyl1Dmyoinositol 4,5bisphosphate to 1Dmyoinositol 1,4,5trisphosphate	true		true		true		true		true		true		true		true
59	Starch degradation	true		true		true		true		true		true		true		true
60	Link between glyoxylate metabolism and pentose phosphate pathway (Xylulose to glycolate)	true		true		true		true		true		true		true		true
61	Synthesis of methylglyoxal	true		true		true		true		true		true		true		true
62	Alanine synthesis	true		true		true		true		true		true		true		FAIL (should NOT fail)	glutamate deshydrogenase is missing
63	Alanine degradation	true		true		true		true		true		true		true		true
64	Synthesis of alanine from glutamine	true		true		true		true		true		true		true		true
65	Arginine synthesis	true		true		true		true		true		true		true		FAIL (should NOT fail)	glutamate deshydrogenase is missing
66	Arginine degradation	true		true		true		true		true		true		true		true
67	Synthesis of arginine from glutamine	true		true		true		true		true		true		true		true
68	Synthesis of nitric oxide from arginine	true		true		true		true		true		true		true		true
69	Synthesis of aspartate from glutamine	true		true		true		true		true		true		true		true
70	Synthesis of creatine from arginine	true		true		true		true		true		true		true		true
71	Asparagine synthesis	true		true		true		true		true		true		true		FAIL (should NOT fail)	missing transporter akg[c] + pi[m] > akg[m] + pi[c]
72	Asparagine degradation	true		true		true		true		true		true		true		FAIL (should NOT fail)	missing transporter akg[c] + pi[m] > akg[m] + pi[c]
73	Aspartate synthesis	true		true		true		true		true		true		true		FAIL (should NOT fail)	glutamate deshydrogenase is missing
74	Aspartate degradation	true		true		true		true		true		true		true		true
75	Conversion of aspartate to arginine	true		true		true		true		true		true		true		true
76	Conversion of aspartate to betaalanine	true		true		true		true		true		true		true		true
77	Conversion of asparate to asparagine	true		true		true		true		true		true		true		true
78	betaAlanine synthesis	true		true		true		true		true		true		true		FAIL (should NOT fail)	missing transporter akg[c] + pi[m] > akg[m] + pi[c]
79	betaAlanine degradation	true		true		true		true		true		true		true		true
80	Conversion of carnosine to betaalanine	true		true		true		true		true		true		true		true
81	Betaalanine to 3oxopropanoate	true		true		true		true		true		true		true		true
82	Cysteine synthesis	FAIL (should fail)		FAIL (should fail)		FAIL (should fail)		FAIL (should fail)		FAIL (should fail)		FAIL (should fail)		FAIL (should fail)		FAIL (should fail)
83	Cysteine synthesis (need serine and methionine)	true		true		true		true		true		true		true		true
84	Cysteine degradation	true		true		true		true		true		true		true		true
85	Synthesis of cysteine from cystine	true		true		true		true		true		true		true		true
86	Synthesis of taurine from cysteine	true		true		true		true		true		true		true		true
87	Glutamate synthesis	true		true		true		true		true		true		true		FAIL (should NOT fail)	glutamate deshydrogenase is missing
88	Glutamate degradation	true		true		true		true		true		true		true		true
89	Conversion of glutamate to glutamine	true		true		true		true		true		true		true		true
90	Conversion of glutamate to proline	true		true		true		true		true		true		true		true
91	Conversion of GABA into succinate	true		true		true		true		true		true		true		true
92	Glutamine synthesis	true		true		true		true		true		true		true		FAIL (should NOT fail)	glutamate deshydrogenase is missing
93	Glutamine degradation	true		true		true		true		true		true		true		true
94	Glutaminolysis (glutamine to lactate)	true		true		true		true		true		true		true		true
95	Glutathionate synthesis	true		true		true		true		true		true		true		true
96	Glycine synthesis	true		true		true		true		true		true		true		true
97	Glycine degradation	true		true		true		true		true		true		true		true
98	Conversion of glycine to pyruvate	true		true		true		true		true		true		true		true
99	Histidine synthesis	FAIL (should fail)		FAIL (should fail)		FAIL (should fail)		FAIL (should fail)		FAIL (should fail)		FAIL (should fail)		FAIL (should fail)		FAIL (should fail)
100	Histidine degradation	true		true		true		true		true		true		true		true
101	Conversion of histidine to glutamate	true		true		true		true		true		true		true		true
102	Conversion of histidine to histamine	true		true		true		true		true		true		true		true
103	Homocysteine synthesis	FAIL (should fail)		FAIL (should fail)		FAIL (should fail)		FAIL (should fail)		FAIL (should fail)		FAIL (should fail)		FAIL (should fail)		FAIL (should fail)
104	Homocysteine synthesis (need methionine)	true		true		true		true		true		true		true		true
105	Homocysteine degradation	true		true		true		true		true		true		true		true
106	Isoleucine synthesis	FAIL (should fail)		FAIL (should fail)		FAIL (should fail)		FAIL (should fail)		FAIL (should fail)		FAIL (should fail)		FAIL (should fail)		FAIL (should fail)
107	Isoleucine degradation	true		true		true		true		true		true		true		true
108	Leucine synthesis	FAIL (should fail)		FAIL (should fail)		FAIL (should fail)		FAIL (should fail)		FAIL (should fail)		FAIL (should fail)		FAIL (should fail)		FAIL (should fail)
109	Leucine degradation	true		true		true		true		true		true		true		true
110	Conversion of leucine to acetylcoA	true		true		true		true		true		true		true		true
111	Lysine synthesis	FAIL (should fail)		FAIL (should fail)		FAIL (should fail)		FAIL (should fail)		FAIL (should fail)		FAIL (should fail)		FAIL (should fail)		FAIL (should fail)
112	Lysine degradation	true		true		true		true		true		true		true		true
113	Conversion of lysine to LSaccharopine	true		true		true		true		true		true		true		true
114	Conversion of lysine to L2Aminoadipate	true		true		true		true		true		true		true		true
115	Methionine synthesis	FAIL (should fail)		FAIL (should fail)		FAIL (should fail)		FAIL (should fail)		FAIL (should fail)		FAIL (should fail)		FAIL (should fail)		FAIL (should fail)
116	Methionine degradation	true		true		true		true		true		true		true		true
117	SadenosylLmethionine synthesis	true		true		true		true		true		true		true		true
118	Ornithine degradation	true		true		true		true		true		true		true		true
119	Synthesis of ornithine from glutamine	true		true		true		true		true		true		true		true
120	Synthesis of spermidine from ornithine	true		true		true		true		true		true		true		true
121	Serine synthesis	true		true		true		true		true		true		true		true
122	Serine degradation	true		true		true		true		true		true		true		true
123	Phenylalanine synthesis	FAIL (should fail)		FAIL (should fail)		FAIL (should fail)		FAIL (should fail)		FAIL (should fail)		FAIL (should fail)		FAIL (should fail)		FAIL (should fail)
124	Phenylalanine degradation	true		true		true		true		true		true		true		true
125	Phenylalanine to phenylacetaldehyde	true		true		true		true		true		true		true		true
126	Phenylalanine to phenylacetylLglutaminate	true		true		true		true		true		true		true		true
127	Phenylalanine to tyrosine	true		true		true		true		true		true		true		true
128	Proline synthesis	true		true		true		true		true		true		true		FAIL (should NOT fail)	reaction (GLUDxm akg[m] + h[m] + nadh[m] + nh4[m] <=> glu_L[m] + h2o[m] + nad[m]) does not exist
129	Proline degradation	true		true		true		true		true		true		true		true
130	Synthesis of proline from glutamine	true		true		true		true		true		true		true		true
131	Threonine synthesis	FAIL (should fail)		FAIL (should fail)		FAIL (should fail)		FAIL (should fail)		FAIL (should fail)		FAIL (should fail)		FAIL (should fail)		FAIL (should fail)
132	Threonine degradation	true		true		FAIL (should NOT fail)	the ppcoa transport reaction does not exist (ppcoa[c] <=> ppcoa[m])	true		true		true		true		true
133	Tryptophan synthesis	FAIL (should fail)		FAIL (should fail)		FAIL (should fail)		FAIL (should fail)		FAIL (should fail)		FAIL (should fail)		FAIL (should fail)		FAIL (should fail)
134	Tryptophan degradation	true		true		true		true		true		true		true		true
135	Synthesis of anthranilate from tryptophan	true		true		true		true		true		true		true		true
136	Synthesis of kynate from tryptophan	true		true		true		true		true		true		true		true
137	Synthesis of Lkynurenine from tryptophan	true		true		true		true		true		true		true		true
138	Synthesis of Nformylanthranilate from tryptophan	true		true		true		true		true		true		true		true
139	Synthesis of quinolinate from tryptophan	true		true		true		true		true		true		true		true
140	Synthesis of serotonin from tryptophan	true		true		true		true		true		true		true		true
141	Tyrosine synthesis	FAIL (should fail)		FAIL (should fail)		FAIL (should fail)		FAIL (should fail)		FAIL (should fail)		FAIL (should fail)		FAIL (should fail)		FAIL (should fail)
142	Tyrosine synthesis (need phenylalanine)	true		true		true		true		true		true		true		true
143	Tyrosine degradation	true		true		true		true		true		true		true		true
144	Tyrosine to adrenaline	true		true		true		true		true		true		true		true
145	Tyrosine to dopamine	true		true		true		true		true		true		true		true
146	Tyrosine to acetoacetate and fumarate	true		true		true		true		true		true		true		true
147	Valine synthesis	FAIL (should fail)		FAIL (should fail)		FAIL (should fail)		FAIL (should fail)		FAIL (should fail)		FAIL (should fail)		FAIL (should fail)		FAIL (should fail)
148	Valine degradation	true		true		true		true		true		true		true		true
149	Valine to succinylcoA	true		true		true		true		true		true		true		true
150	HydroxymethylglutarylCoA synthesis	true		true		true		true		true		true		true		true
151	Cholesterol synthesis	true		true		true		true		true		true		true		true
152	Acetoacetate synthesis	true		true		true		true		true		true		true		true
153	Mevalonate synthesis	true		true		FAIL (should NOT fail)	cytosolic Hydroxymethylglutaryl CoA reductase does not exist	true		true		true		true		FAIL (should NOT fail)	cytosolic Hydroxymethylglutaryl CoA reductase does not exist
154	Farnesylpyrophosphate synthesis	true		true		FAIL (should NOT fail)	cytosolic reactiosn do notexist only peroxisomal ones	true		true		true		true		FAIL (should NOT fail)	cytosolic reactiosn do notexist only peroxisomal ones
155	Glycerol3phosphate synthesis	true		true		true		true		true		true		true		true
156	Phosphatidylcholine synthesis	true		true		true		true		true		true		true		true
157	Phosphatidylethanolamine synthesis	true		true		true		true		true		true		true		true
158	Phosphatidylserine synthesis	true		true		true		true		true		true		true		true
159	Phosphatidylinositol synthesis	true		true		true		true		true		true		true		true
160	Cardiolipin synthesis	true		true		true		true		true		true		true		true
161	Triacylglycerol synthesis	true		true		true		FAIL (should NOT fail)	DGAT (diacylglycerol acyltransferase - Rtotalcoa + dag_hs --> coa +4h+ tag_hs) not in model	true		true		true		true
162	Sphingomyelin synthesis	true		true		true		true		true		true		true		true
163	Ceramide synthesis	true		true		true		true		true		true		true		true
164	Palmitate synthesis	true		true		true		true		true		true		true		true
165	Palmitate degradation	true		true		true		true		true		true		true		true
166	Palmitolate synthesis	true		true		true		true		true		true		true		true
167	Palmitolate degradation	true		true		true		true		true		true		true		true
168	cisvaccenic acid synthesis	true		true		true		true		FAIL (should NOT fail)	FACOAL1812 fattyacidCoA ligase is not reversible	true		true		true
169	cisvaccenic acid degradation	true		true		true		true		true		true		true		true
170	Elaidate synthesis	true		true		true		true		FAIL (should NOT fail)	FACOAL1813 fattyacidCoA ligase is not reversible	true		true		true
171	Elaidate degradation	true		true		true		true		true		true		true		true
172	Linolenate synthesis	PASS (should fail)	linolenate should be an essential metabolites	FAIL (should fail)		FAIL (should fail)		FAIL (should fail)		FAIL (should fail)		FAIL (should fail)		FAIL (should fail)		FAIL (should fail)
173	Linolenate degradation	true		true		true		true		true		true		true		true
174	Linoleate synthesis	PASS (should fail)	linoleate should be an essential metabolites	FAIL (should fail)		FAIL (should fail)		FAIL (should fail)		FAIL (should fail)		FAIL (should fail)		FAIL (should fail)		FAIL (should fail)
175	Linoleate degradation	true		true		true		true		true		true		true		true
176	gammaLinolenate synthesis	true		true		true		true		FAIL (should NOT fail)	FACOAL1831 fattyacidCoA ligase is not reversible	true		true		true
177	gammaLinolenate degradation	true		true		true		true		true		true		true		true
178	Arachidonate synthesis	true		true		true		true		true		true		true		true
179	Arachidonate degradation	true		true		true		true		true		true		true		true
180	Synthesis of malonylcoa	true		true		true		true		true		true		true		true
181	Synthesis of palmitoylCoA	true		true		true		true		true		true		true		true
182	Taurochenodeoxycholate synthesis	true		true		true		true		true		FAIL (should NOT fail)	RCR13632 chenodeoxycholoylCoA + taurine > CoA + taurochenodeoxycholate is a cytosolic reaction	FAIL (should NOT fail)	RCR13632 chenodeoxycholoylCoA + taurine > CoA + taurochenodeoxycholate is a cytosolic reaction	true
183	Glycochenodeoxycholate synthesis	true		true		true		true		true		FAIL (should NOT fail)	RCR10263 glycine + chenodeoxycholoylCoA > CoA + glycochenodeoxycholate is a cytosolic reaction	FAIL (should NOT fail)	RCR10263 glycine + chenodeoxycholoylCoA > CoA + glycochenodeoxycholate is a cytosolic reaction	true
184	taurocholate synthesis	true		true		true		true		true		FAIL (should NOT fail)	RCR13613 choloylCoA + taurine > CoA + taurocholate is a cytosolic reaction	FAIL (should NOT fail)	RCR13613 choloylCoA + taurine > CoA + taurocholate is a cytosolic reaction	true
185	glycocholate synthesis	true		true		true		true		true		FAIL (should NOT fail)	RCR10218 glycine + choloylCoA > CoA + glycocholate is a cytosolic reaction	FAIL (should NOT fail)	RCR10218 glycine + choloylCoA > CoA + glycocholate is a cytosolic reaction	true
186	Synthesis of thromboxane from arachidonate	true		true		true		true		true		true		true		true
187	Synthesis of galactosyl glucosyl ceramide (link with ganglioside metabolism)	true		true		true		true		true		true		true		true
188	Synthesis of glucocerebroside	true		true		true		true		true		true		true		true
189	Synthesis of globoside (link with globoside metabolism)	true		true		true		true		true		true		true		true
190	NAD synthesis from nicotinamide	true		true		true		true		true		true		true		true
191	FAD synthesis	true		true		true		true		true		true		true		FAIL (should NOT fail)	riboflavin kinase not in model
192	Synthesis of coenzyme A	true		true		true		true		true		true		true		true
193	Synthesis of ubiquinone from tyrosine	true		true		true		true		true		FAIL (should NOT fail)	Ubiquinone biosynthesis methyltransferases and monoxygenases (named COQ6m COQ5m COQ7m COQ3min recon2 ) do not exist	FAIL (should NOT fail)	Ubiquinone biosynthesis methyltransferases and monoxygenases (named COQ6m COQ5m COQ7m COQ3min recon2 ) do not exist	true
194	Tetrahydrofolate synthesis	true		true		true		true		true		true		true		true
195	Pyridoxalphosphate synthesis	true		true		true		true		true		true		true		true
196	Synthesis of bilirubin	true		true		true		true		true		true		true		true
197	Heme synthesis	true		true		true		true		true		true		true		true
198	Phosphatidylinositol to glucosaminylacylphosphatidylinositol	true		true		true		true		true		true		true		true
199	Glucosaminylacylphosphatidylinositoll to deacylatedglycophosphatidylinositol (GPI)anchored protein	true		true		true		true		true		true		true		true
200	Degradation of n2m2nmasn	true		true		true		true		true		true		true		true
201	Biosynthesis of m4mpdol_U	true		true		true		true		true		true		true		true
202	Biosynthesis of g3m8masn	true		true		true		true		true		true		true		true
203	Degradation of s2l2fn2m2masn	true		true		true		true		true		FAIL (should NOT fail)	degradation pathay described differently for details see list of task	FAIL (should NOT fail)	degradation pathay described differently for details see list of task	true
204	Biosynthesis of core2 (betaDGalactosyl1,3(NacetylbetaDglucosaminyl1,6)NacetylDgalactosaminylR)	true		true		true		true		true		true		true		FAIL (should NOT fail)	rxn does not exist GALNTg (GalNAc transferase, Golgi apparatus [g] : Ser/Thr + udpacgal > Tn_antigen + h + udp)
205	Biosynthesis of core4 (NAcetylbetaDglucosaminyl1,6(NacetylbetaDglucosaminyl1,3)NacetylDgalactosaminylR)	true		true		true		true		true		true		true		FAIL (should NOT fail)	rxn does not exist GALNTg (GalNAc transferase, Golgi apparatus [g] : Ser/Thr + udpacgal > Tn_antigen + h + udp)
206	Biosynthesis of Tn_antigen (Glycoprotein NacetylDgalactosamine)	true		true		true		true		true		true		true		FAIL (should NOT fail)	rxn does not exist GALNTg (GalNAc transferase, Golgi apparatus [g] : Ser/Thr + udpacgal > Tn_antigen + h + udp)
207	Keratan sulfate biosynthesis from Oglycan (core 2linked)	true		true		true		true		true		true		true		true
208	Keratan sulfate biosynthesis from Oglycan (core 4linked)	true		true		true		true		true		true		true		true
209	Keratan sulfate degradation	true		true		true		true		true		FAIL (should NOT fail)	degradation pathay described differently for details see list of task	FAIL (should NOT fail)	degradation pathay described differently for details see list of task	true
210	Keratan sulfate biosynthesis from Nglycan	true		true		true		true		true		true		true		true
