# Supplementary material for: Increasing consensus of context-specific metabolic models by integrating data-inferred cell functions
Source: PLoS Comput Biol. 2019 Apr 15;15(4):e1006867. doi: 10.1371/journal.pcbi.1006867 (PMC6483243; doi:10.1371/journal.pcbi.1006867)
Supplement: S6 Table — (XLSX) [file pcbi.1006867.s007.xlsx]

## Sheet: Sheet1
Recon2.2			Recon2			Recon1			Quek14			iCHOv			iHsa			iRno			iMM1415
met_recon2.2	metNames_recon2.2	metID_recon2.2	met_recon2	metNames_recon2	metID_recon2	met_recon1	metNames_recon1	metID_recon1	met_recon1	metNames_quek14	metID_quek14	met_iCHOv	metNames_iCHOv	metID_iCHOv	met_iHsa	metNames_iHsa	metID_iHsa	met_iRno	metNames_iRno	metID_iRno	met_iMM1415	metNames_iMM1415	metID_iMM1415
10fthf[c]	10-formyltetrahydrofolate(2-)	13	10fthf[c]	10-Formyltetrahydrofolate	10	10fthf[c]	10-Formyltetrahydrofolate	13	10fthf[c]	10-Formyltetrahydrofolate	443	10fthf[c]	10-Formyltetrahydrofolate	1833	m00266[c]	10-formyl-THF	384	m00266[c]	10-formyl-THF	384	10fthf[c]	10-Formyltetrahydrofolate	1
10fthf[e]	10-formyltetrahydrofolate(2-)	14	10fthf[e]	10-formyltetrahydrofolate(2-)	1425	10fthf[e]	10-Formyltetrahydrofolate	14	10fthf[e]	10-Formyltetrahydrofolate	446	10fthf[e]	10-Formyltetrahydrofolate	1836	m00266[e]	10-formyl-THF	5174	m00266[e]	10-formyl-THF	5172	10fthf[e]	10-Formyltetrahydrofolate	996
2obut[c]	2-oxobutanoate	127	2obut[c]	2-Oxobutanoate	74	2obut[c]	2-Oxobutanoate	100	2obut[c]	2-Oxobutanoate	557	2obut[c]	2-Oxobutanoate	190	m00671[c]	2-oxobutyrate	152	m00671[c]	2-oxobutyrate	152	2obut[c]	2-Oxobutanoate	41
4abut[c]	gamma-aminobutyric acid	303	4abut[c]	4-Aminobutanoate	161	4abut[c]	4-Aminobutanoate	188	4abut[c]	4-Aminobutanoate, GABA	703	4abut[c]	4-Aminobutanoate, GABA	222	m00970[c]	4-aminobutyrate	135	m00970[c]	4-aminobutyrate	135	4abut[c]	4-Aminobutanoate	85
4abut[e]	gamma-aminobutyric acid	304	4abut[e]	4-Aminobutanoate	286	4abut[e]	4-Aminobutanoate	189	4abut[e]	4-Aminobutanoate, GABA	705	4abut[e]	4-Aminobutanoate, GABA	221	m00970[e]	4-aminobutyrate	5005	m00970[e]	4-aminobutyrate	5003	4abut[e]	4-Aminobutanoate	1017
5forthf[c]	5-formimidoyltetrahydrofolate(2-)	384	5forthf[c]	5-Formiminotetrahydrofolate	1773	5forthf[c]	5-Formiminotetrahydrofolate	249	5forthf[c]	5-Formiminotetrahydrofolate	780	5forthf[c]	5-Formiminotetrahydrofolate	2977	m01099[c]	5-formiminotetrahydrofolate	1565	m01099[c]	5-formiminotetrahydrofolate	1566	5forthf[c]	5forthf c	115
5mta[c]	5-S-methyl-5-thioadenosine	403	5mta[c]	5-Methylthioadenosine	2333	5mta[c]	5-Methylthioadenosine	267	5mta[c]	5-Methylthioadenosine	801	5mta[c]	5-Methylthioadenosine	1305	m01116[c]	5-methylthioadenosine	660	m01116[c]	5-methylthioadenosine	660	5mta[c]	5-Methylthioadenosine	126
5mta[e]	5-S-methyl-5-thioadenosine	404	5mta[e]	5-Methylthioadenosine	5056	5mta[e]	[]	0	5mta[e]	5-Methylthioadenosine	802	5mta[e]	5-Methylthioadenosine	3310	m01116[e]	[]	0	m01116[e]	[]	0	5mta[e]	[]	0
Asn_X_Ser_Thr[l]	protein-linked asparagine residue (N-glycosylation site)	452	Asn_X_Ser_Thr[l]	protein-linked asparagine residue (N-glycosylation site)	738	Asn-X-Ser/Thr[l]	protein-linked asparagine residue (N-glycosylation site)	309	Asn_X_Ser_Thr[l]	protein-linked asparagine residue (N-glycosylation site)	1128	Asn_X_Ser/Thr[l]	protein-linked asparagine residue (N-glycosylation site)	3032	m00198[l]	[protein]-L-asparagine	750	m00198[l]	[protein]-L-asparagine	750	Asn_X_Ser_Thr[l]	Asn X Ser FSLASH Thr l	1706
Asn_X_Ser_Thr[r]	protein-linked asparagine residue (N-glycosylation site)	453	Asn_X_Ser_Thr[r]	protein-linked asparagine residue (N-glycosylation site)	737	Asn-X-Ser/Thr[r]	protein-linked asparagine residue (N-glycosylation site)	310	Asn_X_Ser_Thr[r]	protein-linked asparagine residue (N-glycosylation site)	1127	Asn_X_Ser/Thr[r]	protein-linked asparagine residue (N-glycosylation site)	148	m00198[r]	[protein]-L-asparagine	1803	m00198[r]	[protein]-L-asparagine	1804	Asn_X_Ser_Thr[r]	Asn X Ser FSLASH Thr l	2420
L2aadp[c]	L-2-aminoadipate(1-)	1931	L2aadp[c]	L-2-aminoadipate(1-)	66	L2aadp[c]	L-2-Aminoadipate	313	L2aadp[c]	L-2-aminoadipate(1-)	3847	L2aadp[c]	L-2-aminoadipate(1-)	1356	m02322[c]	L-2-aminoadipate	436	m02322[c]	L-2-aminoadipate	436	L2aadp[c]	L 2 Aminoadipate C6H10NO4	143
Lcystin[c]	L-cystine	1937	Lcystin[c]	L-cystine	1077	Lcystin[c]	L-Cystine	318	Lcystin[c]	L-cystine	3875	Lcystin[c]	L-cystine	294	m01629[c]	cystine	711	m01629[c]	cystine	711	cysi__L[c]	L Cystine C6H12N2O4S2	146
Lcystin[e]	L-cystine	1938	Lcystin[e]	L-cystine	1085	Lcystin[e]	L-Cystine	319	Lcystin[e]	L-cystine	3876	Lcystin[e]	L-cystine	292	m01629[e]	cystine	4962	m01629[e]	cystine	4960	cysi__L[e]	L Cystine C6H12N2O4S2	1040
Lkynr[c]	L-kynurenine	1940	Lkynr[c]	L-kynurenine	1760	Lkynr[c]	L-Kynurenine	321	Lkynr[c]	L-kynurenine	3920	Lkynr[c]	L-kynurenine	2673	m02319[c]	kynurenine	446	m02319[c]	kynurenine	446	Lkynr[c]	L Kynurenine C10H12N2O3	148
Ser_Gly_Ala_X_Gly[l]	protein-linked serine residue (glycosaminoglycan attachment site)	1968	Ser_Gly_Ala_X_Gly[l]	protein-linked serine residue (glycosaminoglycan attachment site)	1042	Ser-Gly/Ala-X-Gly[l]	protein-linked serine residue (glycosaminoglycan attachment site)	359	Ser_Gly_Ala_X_Gly[l]	protein-linked serine residue (glycosaminoglycan attachment site)	4598	Ser_Gly_Ala_X_Gly[l]	protein-linked serine residue (glycosaminoglycan attachment site)	3437	m00205[l]	[protein]-L-serine	3541	m00205[l]	[protein]-L-serine	3541	Ser_Gly_Ala[x][g]ly[l]	[]	0
Ser_Gly_Ala_X_Gly[r]	protein-linked serine residue (glycosaminoglycan attachment site)	1969	Ser_Gly_Ala_X_Gly[r]	protein-linked serine residue (glycosaminoglycan attachment site)	2770	Ser-Gly/Ala-X-Gly[r]	protein-linked serine residue (glycosaminoglycan attachment site)	360	Ser_Gly_Ala_X_Gly[r]	protein-linked serine residue (glycosaminoglycan attachment site)	4599	Ser_Gly_Ala_X_Gly[r]	protein-linked serine residue (glycosaminoglycan attachment site)	711	m00205[r]	[protein]-L-serine	3497	m00205[r]	[protein]-L-serine	3497	Ser_Gly_Ala[x][g]ly[r]	[]	0
Ser_Thr[g]	protein-linked serine or threonine residue (O-glycosylation site)	1970	Ser_Thr[g]	protein-linked serine or threonine residue (O-glycosylation site)	1927	Ser/Thr[g]	protein-linked serine or threonine residue (O-glycosylation site)	361	Ser_Thr[g]	protein-linked serine or threonine residue (O-glycosylation site)	4608	Ser_Thr[g]	protein-linked serine or threonine residue (O-glycosylation site)	2562	m00205[g]	[protein]-L-serine	1777	m00205[g]	[protein]-L-serine	1778	Ser_Thr[g]	Ser FSLASH Thr g	1414
Tn_antigen[g]	Tn antigen	1977	Tn_antigen[g]	Tn antigen	1005	Tn_antigen[g]	Tn antigen	368	Tn_antigen[g]	Tn antigen	4786	Tn_antigen[g]	Tn antigen	2563	m03000[g]	Tn-antigen	1771	m03000[g]	Tn-antigen	1772	Tn_antigen[g]	Tn antigen g	1416
Tyr_ggn[c]	Tyr-194 of apo-glycogenin protein (primer for glycogen synthesis)	1979	Tyr_ggn[c]	Tyr-194 of apo-glycogenin protein (primer for glycogen synthesis)	1969	Tyr-ggn[c]	Tyr-194 of apo-glycogenin protein (primer for glycogen synthesis)	370	Tyr_ggn[c]	Tyr-194 of apo-glycogenin protein (primer for glycogen synthesis)	4831	Tyr_ggn[c]	Tyr-194 of apo-glycogenin protein (primer for glycogen synthesis)	2634	Tyr-ggn[c]	[]	0	Tyr-ggn[c]	[]	0	Tyr_ggn[c]	Tyr ggn c	168
Tyr_ggn[e]	Tyr-194 of apo-glycogenin protein (primer for glycogen synthesis)	1980	Tyr_ggn[e]	Tyr-194 of apo-glycogenin protein (primer for glycogen synthesis)	1642	Tyr-ggn[e]	Tyr-194 of apo-glycogenin protein (primer for glycogen synthesis)	371	Tyr_ggn[e]	Tyr-194 of apo-glycogenin protein (primer for glycogen synthesis)	4830	Tyr_ggn[e]	Tyr-194 of apo-glycogenin protein (primer for glycogen synthesis)	2628	Tyr-ggn[e]	[]	0	Tyr-ggn[e]	[]	0	Tyr_ggn[e]	Tyr ggn c	1044
ac[c]	acetate	1989	ac[c]	acetate	356	ac[c]	Acetate	380	ac[c]	acetate	855	ac[c]	acetate	226	m01252[c]	acetate	4	m01252[c]	acetate	4	ac[c]	Acetate	172
ac[e]	acetate	1990	ac[e]	acetate	360	ac[e]	Acetate	381	ac[e]	acetate	856	ac[e]	acetate	225	m01252[e]	acetate	4939	m01252[e]	acetate	4937	ac[e]	Acetate	1046
ac[g]	acetate	1991	ac[g]	acetate	423	ac[g]	Acetate	382	ac[g]	acetate	858	ac[g]	acetate	695	m01252[g]	acetate	3511	m01252[g]	acetate	3511	ac[g]	Acetate	1417
acac[c]	acetoacetate	1994	acac[c]	acetoacetate	257	acac[c]	Acetoacetate	384	acac[c]	acetoacetate	860	acac[c]	acetoacetate	224	m01253[c]	acetoacetate	621	m01253[c]	acetoacetate	621	acac[c]	Acetoacetate	174
acac[e]	acetoacetate	1995	acac[e]	acetoacetate	296	acac[e]	Acetoacetate	385	acac[e]	acetoacetate	861	acac[e]	acetoacetate	223	m01253[e]	acetoacetate	4952	m01253[e]	acetoacetate	4950	acac[e]	Acetoacetate	1047
acac[m]	acetoacetate	1996	acac[m]	acetoacetate	297	acac[m]	Acetoacetate	386	acac[m]	acetoacetate	862	acac[m]	acetoacetate	644	m01253[m]	acetoacetate	358	m01253[m]	acetoacetate	358	acac[m]	Acetoacetate	1996
acald[c]	acetaldehyde	1998	acald[c]	acetaldehyde	312	acald[c]	Acetaldehyde	388	acald[c]	acetaldehyde	866	acald[c]	acetaldehyde	1340	m01249[c]	acetaldehyde	55	m01249[c]	acetaldehyde	55	acald[c]	Acetaldehyde	175
acald[e]	acetaldehyde	1999	acald[e]	acetaldehyde	311	acald[e]	Acetaldehyde	389	acald[e]	acetaldehyde	865	acald[e]	acetaldehyde	3316	m01249[e]	acetaldehyde	5318	m01249[e]	acetaldehyde	5316	acald[e]	Acetaldehyde	1048
accoa[c]	acetyl-CoA(4-)	2003	accoa[c]	Acetyl-CoA	291	accoa[c]	Acetyl-CoA	393	accoa[c]	Acetyl-CoA	871	accoa[c]	Acetyl-CoA	78	m01261[c]	acetyl-CoA	6	m01261[c]	acetyl-CoA	6	accoa[c]	Acetyl-CoA	176
accoa[m]	acetyl-CoA(4-)	2005	accoa[m]	Acetyl-CoA	165	accoa[m]	Acetyl-CoA	395	accoa[m]	Acetyl-CoA	870	accoa[m]	Acetyl-CoA	643	m01261[m]	acetyl-CoA	204	m01261[m]	acetyl-CoA	204	accoa[m]	Acetyl-CoA	1998
acetone[c]	acetone	2010	acetone[c]	acetone	331	acetone[c]	Acetone	400	acetone[c]	acetone	878	acetone[c]	acetone	2838	m01256[c]	acetone	1375	m01256[c]	acetone	1375	acetone[c]	Acetone	178
acetone[m]	acetone	2012	acetone[m]	acetone	332	acetone[m]	Acetone	402	acetone[m]	acetone	879	acetone[m]	acetone	2839	m01256[m]	acetone	1385	m01256[m]	acetone	1385	acetone[m]	Acetone	1999
acetone[e]	acetone	2011	acetone[e]	acetone	330	acetone[e]	Acetone	401	acetone[e]	acetone	877	acetone[e]	acetone	2837	m01256[e]	acetone	5319	m01256[e]	acetone	5317	acetone[e]	Acetone	1049
acgal[l]	N-acetyl-D-galactosamine	2021	acgal[l]	N-acetyl-D-galactosamine	345	acgal[l]	N-Acetyl-D-galactosamine	411	acgal[l]	N-acetyl-D-galactosamine	887	acgal[l]	N-acetyl-D-galactosamine	2216	m02525[l]	N-acetylgalactosamine	1185	m02525[l]	N-acetylgalactosamine	1185	acgal[l]	N-Acetyl-D-galactosamine	1712
acgam[c]	aldehydo-N-acetyl-D-glucosamine	2032	acgam[c]	N-acetyl-D-glucosamine	346	acgam[c]	N-Acetyl-D-glucosamine	423	acgam[c]	N-acetyl-D-glucosamine	898	acgam[c]	N-acetyl-D-glucosamine	1526	m02527[c]	N-acetylglucosamine	1749	m02527[c]	N-acetylglucosamine	1750	acgam[c]	N-Acetyl-D-glucosamine	184
acgam[e]	aldehydo-N-acetyl-D-glucosamine	2033	acgam[e]	N-acetyl-D-glucosamine	959	acgam[e]	N-Acetyl-D-glucosamine	424	acgam[e]	N-acetyl-D-glucosamine	900	acgam[e]	N-acetyl-D-glucosamine	1528	m02527[e]	N-acetylglucosamine	5158	m02527[e]	N-acetylglucosamine	5156	acgam[e]	N-Acetyl-D-glucosamine	1052
acgam[l]	aldehydo-N-acetyl-D-glucosamine	2034	acgam[l]	N-acetyl-D-glucosamine	351	acgam[l]	N-Acetyl-D-glucosamine	425	acgam[l]	N-acetyl-D-glucosamine	899	acgam[l]	N-acetyl-D-glucosamine	787	m02527[l]	N-acetylglucosamine	1743	m02527[l]	N-acetylglucosamine	1744	acgam[l]	N-Acetyl-D-glucosamine	1713
acnam[l]	N-acetylneuraminate	2066	acnam[l]	N-acetylneuraminate	384	acnam[l]	N-Acetylneuraminate	454	acnam[l]	N-acetylneuraminate	934	acnam[l]	N-acetylneuraminate	2846	m02543[l]	Neu5Ac	1830	m02543[l]	Neu5Ac	1831	acnam[l]	N-Acetylneuraminate	1715
ade[c]	adenine	2081	ade[c]	Adenine	433	ade[c]	Adenine	468	ade[c]	adenine	952	ade[c]	adenine	228	m01279[c]	adenine	654	m01279[c]	adenine	654	ade[c]	Adenine	201
ade[e]	adenine	2082	ade[e]	adenine	432	ade[e]	Adenine	469	ade[e]	adenine	951	ade[e]	adenine	227	m01279[e]	adenine	5108	m01279[e]	adenine	5106	ade[e]	Adenine	1059
adp[c]	ADP(3-)	2093	adp[c]	ADP	39	adp[c]	ADP	478	adp[c]	ADP(3-)	963	adp[c]	ADP(3-)	81	m01285[c]	ADP	1	m01285[c]	ADP	1	adp[c]	ADP	204
adp[e]	ADP(3-)	2094	adp[e]	ADP(3-)	755	adp[e]	ADP	479	adp[e]	ADP(3-)	967	adp[e]	ADP(3-)	2008	m01285[e]	ADP	5058	m01285[e]	ADP	5056	adp[e]	ADP	1061
adp[m]	ADP(3-)	2097	adp[m]	ADP	319	adp[m]	ADP	480	adp[m]	ADP(3-)	964	adp[m]	ADP(3-)	954	m01285[m]	ADP	9	m01285[m]	ADP	9	adp[m]	ADP	2006
adp[x]	ADP(3-)	2100	adp[x]	ADP(3-)	457	adp[x]	ADP	483	adp[x]	ADP(3-)	965	adp[x]	ADP(3-)	2942	m01285[p]	ADP	4783	m01285[p]	ADP	4781	adp[x]	ADP	2657
adrnl[c]	adrenaline	2120	adrnl[c]	Adrenaline	158	adrnl[c]	Adrenaline	499	adrnl[c]	Adrenaline	987	adrnl[c]	Adrenaline	2829	m01290[c]	adrenaline	453	m01290[c]	adrenaline	453	adrnl[c]	Adrnl c	212
adrnl[e]	adrenaline	2121	adrnl[e]	Adrenaline	465	adrnl[e]	Adrenaline	500	adrnl[e]	Adrenaline	988	adrnl[e]	Adrenaline	3170	m01290[e]	adrenaline	5092	m01290[e]	adrenaline	5090	adrnl[e]	Adrnl c	1065
ahcys[c]	S-adenosyl-L-homocysteine	2130	ahcys[c]	S-Adenosyl-L-homocysteine	96	ahcys[c]	S-Adenosyl-L-homocysteine	509	ahcys[c]	S-Adenosyl-L-homocysteine	997	ahcys[c]	S-Adenosyl-L-homocysteine	1351	m02871[c]	SAH	452	m02871[c]	SAH	452	ahcys[c]	S-Adenosyl-L-homocysteine	216
ahcys[e]	S-adenosyl-L-homocysteine	2131	ahcys[e]	S-Adenosyl-L-homocysteine	5058	ahcys[e]	[]	0	ahcys[e]	S-Adenosyl-L-homocysteine	1001	ahcys[e]	S-Adenosyl-L-homocysteine	3348	m02871[e]	[]	0	m02871[e]	[]	0	ahcys[e]	[]	0
ahcys[m]	S-adenosyl-L-homocysteine	2132	ahcys[m]	S-Adenosyl-L-homocysteine	621	ahcys[m]	S-Adenosyl-L-homocysteine	510	ahcys[m]	S-Adenosyl-L-homocysteine	1000	ahcys[m]	S-Adenosyl-L-homocysteine	1895	m02871[m]	SAH	2927	m02871[m]	SAH	2928	ahcys[m]	S-Adenosyl-L-homocysteine	2011
akg[c]	2-oxoglutarate(2-)	2149	akg[c]	2-Oxoglutarate	69	akg[c]	2-Oxoglutarate	525	akg[c]	2-Oxoglutarate	1017	akg[c]	2-Oxoglutarate	182	m01306[c]	AKG	52	m01306[c]	AKG	52	akg[c]	2-Oxoglutarate	226
akg[e]	2-oxoglutarate(2-)	2150	akg[e]	2-oxoglutarate(2-)	560	akg[e]	2-Oxoglutarate	526	akg[e]	2-Oxoglutarate	1018	akg[e]	2-Oxoglutarate	2863	m01306[e]	AKG	4940	m01306[e]	AKG	4938	akg[e]	2-Oxoglutarate	1069
akg[m]	2-oxoglutarate(2-)	2151	akg[m]	2-Oxoglutarate	67	akg[m]	2-Oxoglutarate	527	akg[m]	2-Oxoglutarate	1016	akg[m]	2-Oxoglutarate	185	m01306[m]	AKG	470	m01306[m]	AKG	470	akg[m]	2-Oxoglutarate	2012
ala_B[c]	beta-alanine	2155	ala_B[c]	beta-alanine	739	ala-B[c]	beta-Alanine	531	ala_B[c]	beta-alanine	1023	ala_B[c]	beta-alanine	2175	m01383[c]	beta-alanine	137	m01383[c]	beta-alanine	137	ala_B[c]	Beta-Alanine	228
ala_B[e]	beta-alanine	2156	ala_B[e]	beta-alanine	803	ala-B[e]	beta-Alanine	532	ala_B[e]	beta-alanine	1024	ala_B[e]	beta-alanine	3171	m01383[e]	beta-alanine	5026	m01383[e]	beta-alanine	5024	ala_B[e]	Beta-Alanine	1070
ala_B[m]	beta-alanine	2157	ala_B[m]	beta-alanine	643	ala-B[m]	beta-Alanine	533	ala_B[m]	beta-alanine	1022	ala_B[m]	beta-alanine	2177	m01383[m]	beta-alanine	1723	m01383[m]	beta-alanine	1724	ala_B[m]	Beta-Alanine	2013
ala_L[c]	L-alanine	2162	ala_L[c]	L-alanine	572	ala-L[c]	L-Alanine	538	ala_L[c]	L-alanine	1032	ala_L[c]	L-alanine	211	m01307[c]	alanine	53	m01307[c]	alanine	53	ala__L[c]	L-Alanine	230
ala_L[e]	L-alanine	2163	ala_L[e]	L-alanine	570	ala-L[e]	L-Alanine	539	ala_L[e]	L-alanine	1031	ala_L[e]	L-alanine	210	m01307[e]	alanine	4920	m01307[e]	alanine	4918	ala__L[e]	L-Alanine	1072
amet[c]	S-adenosyl-L-methionine	2179	amet[c]	S-Adenosyl-L-methionine	95	amet[c]	S-Adenosyl-L-methionine	552	amet[c]	S-Adenosyl-L-methionine	1045	amet[c]	S-Adenosyl-L-methionine	1279	m02877[c]	SAM	335	m02877[c]	SAM	335	amet[c]	S-Adenosyl-L-methionine	234
amet[m]	S-adenosyl-L-methionine	2180	amet[m]	S-Adenosyl-L-methionine	622	amet[m]	S-Adenosyl-L-methionine	553	amet[m]	S-Adenosyl-L-methionine	1047	amet[m]	S-Adenosyl-L-methionine	1894	m02877[m]	SAM	2925	m02877[m]	SAM	2926	amet[m]	S-Adenosyl-L-methionine	2019
amp[c]	AMP(2-)	2184	amp[c]	AMP	259	amp[c]	AMP	557	amp[c]	AMP(2-)	1050	amp[c]	AMP(2-)	199	m01334[c]	AMP	2	m01334[c]	AMP	2	amp[c]	AMP	236
amp[e]	AMP(2-)	2185	amp[e]	AMP	753	amp[e]	AMP	558	amp[e]	AMP(2-)	1054	amp[e]	AMP(2-)	2007	m01334[e]	AMP	5027	m01334[e]	AMP	5025	amp[e]	AMP	1074
amp[m]	AMP(2-)	2188	amp[m]	AMP(2-)	326	amp[m]	AMP	561	amp[m]	AMP(2-)	1051	amp[m]	AMP(2-)	198	m01334[m]	AMP	10	m01334[m]	AMP	10	amp[m]	AMP	2020
anth[c]	anthranilate	2203	anth[c]	anthranilate	2204	anth[c]	Anthranilate	573	anth[c]	anthranilate	1069	anth[c]	anthranilate	3063	m01342[c]	anthranilate	1631	m01342[c]	anthranilate	1632	anth[c]	Anthranilate	240
anth[e]	anthranilate	2204	anth[e]	anthranilate	5060	anth[e]	[]	0	anth[e]	anthranilate	1070	anth[e]	anthranilate	3357	m01342[e]	[]	0	m01342[e]	[]	0	anth[e]	[]	0
arachd[c]	arachidonate	2236	arachd[c]	arachidonate	605	arachd[c]	arachidonic acid	602	arachd[c]	arachidonate	1102	arachd[c]	arachidonate	320	m01362[c]	arachidonate	60	m01362[c]	arachidonate	60	arachd[c]	Arachd c	256
arachd[e]	arachidonate	2237	arachd[e]	arachidonate	673	arachd[e]	arachidonic acid	603	arachd[e]	arachidonate	1103	arachd[e]	arachidonate	321	m01362[e]	arachidonate	5163	m01362[e]	arachidonate	5161	arachd[e]	Arachd c	1084
arg_L[c]	L-argininium(1+)	2250	arg_L[c]	L-argininium(1+)	679	arg-L[c]	L-Arginine	611	arg_L[c]	L-argininium(1+)	1118	arg_L[c]	L-argininium(1+)	246	m01365[c]	arginine	16	m01365[c]	arginine	16	arg__L[c]	L-Arginine	259
arg_L[e]	L-argininium(1+)	2251	arg_L[e]	L-argininium(1+)	678	arg-L[e]	L-Arginine	612	arg_L[e]	L-argininium(1+)	1117	arg_L[e]	L-argininium(1+)	245	m01365[e]	arginine	4922	m01365[e]	arginine	4920	arg__L[e]	L-Arginine	1085
ascb_L[c]	L-ascorbate	2255	ascb_L[c]	L-ascorbate	731	ascb-L[c]	L-Ascorbate	615	ascb_L[c]	L-ascorbate	1121	ascb_L[c]	L-ascorbate	248	m01368[c]	ascorbate	1279	m01368[c]	ascorbate	1279	ascb__L[c]	L-Ascorbate	261
ascb_L[e]	L-ascorbate	2256	ascb_L[e]	L-ascorbate	734	ascb-L[e]	L-Ascorbate	616	ascb_L[e]	L-ascorbate	1122	ascb_L[e]	L-ascorbate	247	m01368[e]	ascorbate	5024	m01368[e]	ascorbate	5022	ascb_L[e]	[]	0
asn_L[c]	L-asparagine	2257	asn_L[c]	L-asparagine	571	asn-L[c]	L-Asparagine	617	asn_L[c]	L-asparagine	1123	asn_L[c]	L-asparagine	235	m01369[c]	asparagine	13	m01369[c]	asparagine	13	asn__L[c]	L-Asparagine	262
asn_L[e]	L-asparagine	2258	asn_L[e]	L-asparagine	573	asn-L[e]	L-Asparagine	618	asn_L[e]	L-asparagine	1124	asn_L[e]	L-asparagine	236	m01369[e]	asparagine	4921	m01369[e]	asparagine	4919	asn__L[e]	L-Asparagine	1087
asp_L[c]	L-aspartate(1-)	2264	asp_L[c]	L-aspartate(1-)	149	asp-L[c]	L-Aspartate	623	asp_L[c]	L-aspartate(1-)	1132	asp_L[c]	L-aspartate(1-)	255	m01370[c]	aspartate	26	m01370[c]	aspartate	26	asp__L[c]	L-Aspartate	264
asp_L[e]	L-aspartate(1-)	2265	asp_L[e]	L-aspartate(1-)	748	asp-L[e]	L-Aspartate	624	asp_L[e]	L-aspartate(1-)	1134	asp_L[e]	L-aspartate(1-)	254	m01370[e]	aspartate	5047	m01370[e]	aspartate	5045	asp__L[e]	L-Aspartate	1089
atp[c]	ATP(4-)	2268	atp[c]	ATP(4-)	37	atp[c]	ATP	626	atp[c]	ATP(4-)	1136	atp[c]	ATP(4-)	79	m01371[c]	ATP	3	m01371[c]	ATP	3	atp[c]	ATP	265
atp[e]	ATP(4-)	2269	atp[e]	ATP(4-)	752	atp[e]	ATP	627	atp[e]	ATP(4-)	1139	atp[e]	ATP(4-)	2006	m01371[e]	ATP	5429	m01371[e]	ATP	5427	atp[e]	ATP	1090
atp[m]	ATP(4-)	2272	atp[m]	ATP(4-)	317	atp[m]	ATP	628	atp[m]	ATP(4-)	1137	atp[m]	ATP(4-)	195	m01371[m]	ATP	11	m01371[m]	ATP	11	atp[m]	ATP	2031
atp[x]	ATP(4-)	2275	atp[x]	ATP(4-)	757	atp[x]	ATP	631	atp[x]	ATP(4-)	1141	atp[x]	ATP(4-)	1677	m01371[p]	ATP	1210	m01371[p]	ATP	1210	atp[x]	ATP	2670
bhb[c]	(R)-3-hydroxybutyrate	2291	bhb[c]	(R)-3-hydroxybutyrate	821	bhb[c]	(R)-3-Hydroxybutanoate	643	bhb[c]	(R)-3-hydroxybutyrate	1161	bhb[c]	(R)-3-hydroxybutyrate	3380	m00157[c]	(R)-3-hydroxybutanoate	4786	m00157[c]	(R)-3-hydroxybutanoate	4784	bhb[c]	(R)-3-Hydroxybutanoate	270
bhb[e]	(R)-3-hydroxybutyrate	2292	bhb[e]	(R)-3-hydroxybutyrate	820	bhb[e]	(R)-3-Hydroxybutanoate	644	bhb[e]	(R)-3-hydroxybutyrate	1160	bhb[e]	(R)-3-hydroxybutyrate	3379	m00157[e]	(R)-3-hydroxybutanoate	4953	m00157[e]	(R)-3-hydroxybutanoate	4951	bhb[e]	(R)-3-Hydroxybutanoate	1093
bilirub[c]	bilirubin(2-)	2300	bilirub[c]	bilirubin(2-)	832	bilirub[c]	Bilirubin	652	bilirub[c]	bilirubin(2-)	1168	bilirub[c]	bilirubin(2-)	262	m01396[c]	bilirubin	1286	m01396[c]	bilirubin	1286	bilirub[c]	Bilirubin	273
bilirub[e]	bilirubin(2-)	2301	bilirub[e]	bilirubin(2-)	833	bilirub[e]	Bilirubin	653	bilirub[e]	bilirubin(2-)	1169	bilirub[e]	bilirubin(2-)	261	m01396[e]	bilirubin	4981	m01396[e]	bilirubin	4979	bilirub[e]	Bilirubin	1096
ca2[c]	calcium(2+)	2375	ca2[c]	calcium(2+)	894	ca2[c]	Calcium	682	ca2[c]	calcium(2+)	1365	ca2[c]	calcium(2+)	267	m01413[c]	Ca2+	5495	m01413[c]	Ca2+	5493	ca2[c]	Calcium	283
ca2[e]	calcium(2+)	2376	ca2[e]	calcium(2+)	895	ca2[e]	Calcium	683	ca2[e]	calcium(2+)	1366	ca2[e]	calcium(2+)	268	m01413[e]	Ca2+	5002	m01413[e]	Ca2+	5000	ca2[e]	Calcium	1102
carn[c]	carnosine	2381	carn[c]	carnosine	2375	carn[c]	L-Carnosine	688	carn[c]	carnosine	1371	carn[c]	carnosine	2178	m01423[c]	carnosine	714	m01423[c]	carnosine	714	carn[c]	Carn c	286
carn[e]	carnosine	2382	carn[e]	carnosine	4992	carn[e]	[]	0	carn[e]	carnosine	1372	carn[e]	carnosine	3413	m01423[e]	[]	0	m01423[e]	[]	0	carn[e]	[]	0
cdp[c]	CDP(3-)	2396	cdp[c]	CDP	1097	cdp[c]	CDP	703	cdp[c]	CDP	1386	cdp[c]	CDP	826	m01424[c]	CDP	50	m01424[c]	CDP	50	cdp[c]	CDP	293
cdp[e]	CDP(3-)	2397	cdp[e]	CDP(3-)	2819	cdp[e]	[]	0	cdp[e]	CDP	1389	cdp[e]	CDP	3518	m01424[e]	CDP	5427	m01424[e]	CDP	5425	cdp[e]	[]	0
cdpdag_hs[c]	CDP-diacylglycerol(2-)	2402	cdpdag_hs[c]	CDP-diacylglycerol(2-)	921	cdpdag_hs[c]	CDP diacylglycerol (homo sapiens)	707	cdpdag_hs[c]	CDP-diacylglycerol(2-)	1392	cdpdag_cho[c]	CDP-diacylglycerol(2-)	1868	m01426[c]	[]	0	m01426[c]	[]	0	cdpdag_hs[c]	Cdpdag hs c	295
chol[c]	choline	2411	chol[c]	Choline	940	chol[c]	Choline	715	chol[c]	Choline	2401	chol[c]	Choline	278	m01513[c]	choline	156	m01513[c]	choline	156	chol[c]	Choline	300
chol[e]	choline	2412	chol[e]	Choline	361	chol[e]	Choline	716	chol[e]	Choline	2400	chol[e]	Choline	277	m01513[e]	choline	5017	m01513[e]	choline	5015	chol[e]	Choline	1108
cholate[c]	cholate	2417	cholate[c]	Cholate	946	cholate[c]	Cholate	721	cholate[c]	Cholate	2407	cholate[c]	Cholate	272	m01445[c]	cholate	306	m01445[c]	cholate	306	cholate[c]	Cholate c	301
cholate[e]	cholate	2418	cholate[e]	Cholate	945	cholate[e]	Cholate	722	cholate[e]	Cholate	2406	cholate[e]	Cholate	271	m01445[e]	cholate	4973	m01445[e]	cholate	4971	cholate[e]	Cholate c	1109
chsterol[c]	cholesterol	2436	chsterol[c]	cholesterol	951	chsterol[c]	Cholesterol	733	chsterol[c]	cholesterol	2424	chsterol[c]	cholesterol	639	m01450[c]	cholesterol	926	m01450[c]	cholesterol	926	chsterol[c]	Chsterol c	303
chsterol[e]	cholesterol	2437	chsterol[e]	cholesterol	953	chsterol[e]	Cholesterol	734	chsterol[e]	cholesterol	2425	chsterol[e]	cholesterol	275	m01450[e]	cholesterol	5010	m01450[e]	cholesterol	5008	chsterol[e]	Chsterol c	1110
cit[c]	citrate(3-)	2449	cit[c]	Citrate	364	cit[c]	Citrate	743	cit[c]	Citrate	2436	cit[c]	Citrate	280	m01587[c]	citrate	67	m01587[c]	citrate	67	cit[c]	Citrate	306
cit[m]	citrate(3-)	2451	cit[m]	Citrate	406	cit[m]	Citrate	745	cit[m]	Citrate	2437	cit[m]	Citrate	2240	m01587[m]	citrate	155	m01587[m]	citrate	155	cit[m]	Citrate	2052
citr_L[c]	L-citrulline	2453	citr_L[c]	L-citrulline	684	citr-L[c]	L-Citrulline	747	citr_L[c]	L-citrulline	2440	citr_L[c]	L-citrulline	409	m01588[c]	citrulline	136	m01588[c]	citrulline	136	citr__L[c]	L-Citrulline	307
citr_L[e]	L-citrulline	2454	citr_L[e]	citr_L[e]	2652	citr-L[e]	[]	0	citr_L[e]	L-citrulline	2442	citr_L[e]	L-citrulline	410	m01588[e]	citrulline	4923	m01588[e]	citrulline	4921	citr__L[e]	[]	0
cl[c]	chloride	2456	cl[c]	Chloride	971	cl[c]	Chloride	749	cl[c]	Chloride	2444	cl[c]	Chloride	282	m01442[c]	chloride	575	m01442[c]	chloride	575	cl[c]	Chloride	308
cl[e]	chloride	2457	cl[e]	Chloride	969	cl[e]	Chloride	750	cl[e]	Chloride	2443	cl[e]	Chloride	281	m01442[e]	chloride	4924	m01442[e]	chloride	4922	cl[e]	Chloride	1113
clpn_hs[c]	cardiolipin	2460	clpn_hs[c]	cardiolipin	984	clpn_hs[c]	cardiolipin (homo sapiens)	751	clpn_hs[c]	cardiolipin	2447	clpn_cho[c]	cardiolipin	2736	m01589[c]	CL pool	4792	m01589[c]	CL pool	4790	clpn_hs[c]	Clpn hs c	309
cmp[c]	CMP(2-)	2469	cmp[c]	CMP	517	cmp[c]	CMP	760	cmp[c]	CMP	2452	cmp[c]	CMP	1870	m01590[c]	CMP	51	m01590[c]	CMP	51	cmp[c]	CMP	313
cmp[e]	CMP(2-)	2470	cmp[e]	CMP(2-)	1441	cmp[e]	CMP	761	cmp[e]	CMP	2456	cmp[e]	CMP	2054	m01590[e]	CMP	5110	m01590[e]	CMP	5108	cmp[e]	CMP	1115
cmp[g]	CMP(2-)	2471	cmp[g]	CMP(2-)	985	cmp[g]	CMP	762	cmp[g]	CMP	2453	cmp[g]	CMP	173	m01590[g]	CMP	21	m01590[g]	CMP	21	cmp[g]	CMP	1443
cmpacna[c]	CMP-N-acetyl-beta-neuraminate(2-)	2476	cmpacna[c]	CMP-N-acetyl-beta-neuraminate(2-)	986	cmpacna[c]	CMP-N-acetylneuraminate	766	cmpacna[c]	CMP-N-acetyl-beta-neuraminate(2-)	2460	cmpacna[c]	CMP-N-acetyl-beta-neuraminate(2-)	1523	m01592[c]	CMP-Neu5Ac	511	m01592[c]	CMP-Neu5Ac	511	cmpacna[c]	CMP-N-acetylneuraminate	315
cmpacna[g]	CMP-N-acetyl-beta-neuraminate(2-)	2477	cmpacna[g]	CMP-N-acetyl-beta-neuraminate(2-)	987	cmpacna[g]	CMP-N-acetylneuraminate	767	cmpacna[g]	CMP-N-acetyl-beta-neuraminate(2-)	2461	cmpacna[g]	CMP-N-acetyl-beta-neuraminate(2-)	171	m01592[g]	CMP-Neu5Ac	19	m01592[g]	CMP-Neu5Ac	19	cmpacna[g]	CMP-N-acetylneuraminate	1444
co2[c]	carbon dioxide	2481	co2[c]	CO2	105	co2[c]	CO2	771	co2[c]	CO2	2500	co2[c]	CO2	62	m01596[c]	CO2	47	m01596[c]	CO2	47	co2[c]	CO2	319
co2[e]	carbon dioxide	2482	co2[e]	CO2	991	co2[e]	CO2	772	co2[e]	CO2	2502	co2[e]	CO2	286	m01596[e]	CO2	5019	m01596[e]	CO2	5017	co2[e]	CO2	1117
co2[m]	carbon dioxide	2485	co2[m]	CO2	87	co2[m]	CO2	774	co2[m]	CO2	2499	co2[m]	CO2	456	m01596[m]	CO2	140	m01596[m]	CO2	140	co2[m]	CO2	2058
co2[x]	carbon dioxide	2488	co2[x]	carbon dioxide	994	co2[x]	CO2	777	co2[x]	CO2	2505	co2[x]	CO2	1499	m01596[p]	CO2	375	m01596[p]	CO2	375	co2[x]	CO2	2680
co[c]	carbon monoxide	2489	co[c]	carbon monoxide	1012	co[c]	Carbon monoxide	778	co[c]	carbon monoxide	2497	co[c]	carbon monoxide	140	m01595[c]	CO	1710	m01595[c]	CO	1711	co[c]	Carbon monoxide	318
co[e]	carbon monoxide	2490	co[e]	carbon monoxide	1013	co[e]	Carbon monoxide	779	co[e]	carbon monoxide	2498	co[e]	carbon monoxide	3426	m01595[e]	CO	5340	m01595[e]	CO	5338	co[e]	Carbon monoxide	1116
coa[c]	coenzyme A(4-)	2491	coa[c]	Coenzyme A	130	coa[c]	Coenzyme A	780	coa[c]	Coenzyme A	2508	coa[c]	Coenzyme A	60	m01597[c]	CoA	5	m01597[c]	CoA	5	coa[c]	Coenzyme A	320
coa[e]	coenzyme A(4-)	2492	coa[e]	Coenzyme A	3226	coa[e]	[]	0	coa[e]	Coenzyme A	2514	coa[e]	Coenzyme A	3528	m01597[e]	[]	0	m01597[e]	[]	0	coa[e]	[]	0
coa[m]	coenzyme A(4-)	2495	coa[m]	Coenzyme A	85	coa[m]	Coenzyme A	783	coa[m]	Coenzyme A	2507	coa[m]	Coenzyme A	194	m01597[m]	CoA	168	m01597[m]	CoA	168	coa[m]	Coenzyme A	2059
core2[g]	Core 2	2500	core2[g]	Core 2	255	core2[g]	Core 2	788	core2[g]	Core 2	2516	core2[g]	Core 2	2463	m01607[g]	core 2	1778	m01607[g]	core 2	1779	core2[g]	Core2 g	1447
core4[g]	Core 4	2502	core4[g]	Core 4	1007	core4[g]	Core 4	790	core4[g]	Core 4	2518	core4[g]	Core 4	2908	m01609[g]	core 4	1773	m01609[g]	core 4	1774	core4[g]	Core4 g	1449
creat[c]	creatine	2513	creat[c]	creatine	967	creat[c]	Creatine	801	creat[c]	creatine	2530	creat[c]	creatine	2706	m01619[c]	creatine	1514	m01619[c]	creatine	1515	creat[c]	Creat c	323
creat[e]	creatine	2514	creat[e]	creatine	1021	creat[e]	Creatine	802	creat[e]	creatine	2531	creat[e]	creatine	2912	m01619[e]	creatine	5111	m01619[e]	creatine	5109	creat[e]	Creat c	1119
crm_hs[c]	N-acylsphingosine	2516	crm_hs[c]	N-acylsphingosine	931	crm_hs[c]	ceramide (homo sapiens)	804	crm_hs[c]	N-acylsphingosine	2533	crm_cho[c]	N-acylsphingosine	1002	m01430[c]	ceramide pool	194	m01430[c]	ceramide pool	194	crm_hs[c]	Crm hs c	324
crm_hs[e]	N-acylsphingosine	2517	crm_hs[e]	N-acylsphingosine	3908	crm_hs[e]	[]	0	crm_hs[e]	N-acylsphingosine	2536	crm_cho[e]	N-acylsphingosine	1038	m01430[e]	[]	0	m01430[e]	[]	0	crm_hs[e]	[]	0
cs_pre[g]	chondroitin sulfate precursor (GalNAc-GlcA-(Gal)2-Xyl-L-Ser (protein))	2589	cs_pre[g]	chondroitin sulfate precursor (GalNAc-GlcA-(Gal)2-Xyl-L-Ser (protein))	1918	cs_pre[g]	chondroitin sulfate precursor (GalNAc-GlcA-(Gal)2-Xyl-L-Ser (protein))	873	cs_pre[g]	chondroitin sulfate precursor (GalNAc-GlcA-(Gal)2-Xyl-L-Ser (protein))	2605	cs_pre[g]	chondroitin sulfate precursor (GalNAc-GlcA-(Gal)2-Xyl-L-Ser (protein))	663	m01568[g]	chondroitin sulfate precursor (GalNAc-GlcA-(Gal)2-Xyl-L-Ser (protein))	1182	m01568[g]	chondroitin sulfate precursor (GalNAc-GlcA-(Gal)2-Xyl-L-Ser (protein))	1182	cs_pre[g]	Cs pre g	1473
csn[c]	cytosine	2590	csn[c]	cytosine	1057	csn[c]	Cytosine	874	csn[c]	cytosine	2606	csn[c]	cytosine	290	m01632[c]	cytosine	1457	m01632[c]	cytosine	1458	csn[c]	Cytosine	331
csn[e]	cytosine	2591	csn[e]	cytosine	1059	csn[e]	Cytosine	875	csn[e]	cytosine	2607	csn[e]	cytosine	289	m01632[e]	cytosine	5342	m01632[e]	cytosine	5340	csn[e]	Cytosine	1125
cspg_a[e]	chondroitin sulfate A (GalNAc4S-GlcA) proteoglycan	2592	cspg_a[e]	chondroitin sulfate A (GalNAc4S-GlcA) proteoglycan	1061	cspg_a[e]	chondroitin sulfate A (GalNAc4S-GlcA) proteoglycan	876	cspg_a[e]	chondroitin sulfate A (GalNAc4S-GlcA) proteoglycan	2610	cspg_a[e]	chondroitin sulfate A (GalNAc4S-GlcA) proteoglycan	3442	m01524[e]	[]	0	m01524[e]	[]	0	cspg_a[e]	Cspg a e	1126
cspg_a[g]	chondroitin sulfate A (GalNAc4S-GlcA) proteoglycan	2593	cspg_a[g]	chondroitin sulfate A (GalNAc4S-GlcA) proteoglycan	1060	cspg_a[g]	chondroitin sulfate A (GalNAc4S-GlcA) proteoglycan	877	cspg_a[g]	chondroitin sulfate A (GalNAc4S-GlcA) proteoglycan	2609	cspg_a[g]	chondroitin sulfate A (GalNAc4S-GlcA) proteoglycan	705	m01524[g]	[]	0	m01524[g]	[]	0	cspg_a[g]	Cspg a e	1474
cspg_a[l]	chondroitin sulfate A (GalNAc4S-GlcA) proteoglycan	2594	cspg_a[l]	chondroitin sulfate A (GalNAc4S-GlcA) proteoglycan	1041	cspg_a[l]	chondroitin sulfate A (GalNAc4S-GlcA) proteoglycan	878	cspg_a[l]	chondroitin sulfate A (GalNAc4S-GlcA) proteoglycan	2608	cspg_a[l]	chondroitin sulfate A (GalNAc4S-GlcA) proteoglycan	3436	m01524[l]	chondroitin sulfate A (GalNAc4S-GlcA), free chain	1183	m01524[l]	chondroitin sulfate A (GalNAc4S-GlcA), free chain	1183	cspg_a[l]	Cspg a e	1758
cspg_b[e]	chondroitin sulfate B / dermatan sulfate (IdoA2S-GalNAc4S) proteoglycan	2595	cspg_b[e]	chondroitin sulfate B / dermatan sulfate (IdoA2S-GalNAc4S) proteoglycan	1063	cspg_b[e]	chondroitin sulfate B / dermatan sulfate (IdoA2S-GalNAc4S) proteoglycan	879	cspg_b[e]	chondroitin sulfate B / dermatan sulfate (IdoA2S-GalNAc4S) proteoglycan	2613	cspg_b[e]	chondroitin sulfate B / dermatan sulfate (IdoA2S-GalNAc4S) proteoglycan	3443	m01529[e]	[]	0	m01529[e]	[]	0	cspg_b[e]	Cspg b e	1127
cspg_b[g]	chondroitin sulfate B / dermatan sulfate (IdoA2S-GalNAc4S) proteoglycan	2596	cspg_b[g]	chondroitin sulfate B / dermatan sulfate (IdoA2S-GalNAc4S) proteoglycan	1062	cspg_b[g]	chondroitin sulfate B / dermatan sulfate (IdoA2S-GalNAc4S) proteoglycan	880	cspg_b[g]	chondroitin sulfate B / dermatan sulfate (IdoA2S-GalNAc4S) proteoglycan	2612	cspg_b[g]	chondroitin sulfate B / dermatan sulfate (IdoA2S-GalNAc4S) proteoglycan	699	m01529[g]	[]	0	m01529[g]	[]	0	cspg_b[g]	Cspg b e	1475
cspg_b[l]	chondroitin sulfate B / dermatan sulfate (IdoA2S-GalNAc4S) proteoglycan	2597	cspg_b[l]	chondroitin sulfate B / dermatan sulfate (IdoA2S-GalNAc4S) proteoglycan	1044	cspg_b[l]	chondroitin sulfate B / dermatan sulfate (IdoA2S-GalNAc4S) proteoglycan	881	cspg_b[l]	chondroitin sulfate B / dermatan sulfate (IdoA2S-GalNAc4S) proteoglycan	2611	cspg_b[l]	chondroitin sulfate B / dermatan sulfate (IdoA2S-GalNAc4S) proteoglycan	3438	m01529[l]	chondroitin sulfate B - dermatan sulfate (IdoA2S-GalNAc4S), free chain	1189	m01529[l]	chondroitin sulfate B - dermatan sulfate (IdoA2S-GalNAc4S), free chain	1189	cspg_b[l]	Cspg b e	1759
cspg_c[e]	chondroitin sulfate C (GalNAc6S-GlcA) proteoglycan	2598	cspg_c[e]	chondroitin sulfate C (GalNAc6S-GlcA) proteoglycan	1065	cspg_c[e]	chondroitin sulfate C (GalNAc6S-GlcA) proteoglycan	882	cspg_c[e]	chondroitin sulfate C (GalNAc6S-GlcA) proteoglycan	2616	cspg_c[e]	chondroitin sulfate C (GalNAc6S-GlcA) proteoglycan	3444	m01539[e]	[]	0	m01539[e]	[]	0	cspg_c[e]	Cspg c e	1128
cspg_c[g]	chondroitin sulfate C (GalNAc6S-GlcA) proteoglycan	2599	cspg_c[g]	chondroitin sulfate C (GalNAc6S-GlcA) proteoglycan	1064	cspg_c[g]	chondroitin sulfate C (GalNAc6S-GlcA) proteoglycan	883	cspg_c[g]	chondroitin sulfate C (GalNAc6S-GlcA) proteoglycan	2615	cspg_c[g]	chondroitin sulfate C (GalNAc6S-GlcA) proteoglycan	708	m01539[g]	[]	0	m01539[g]	[]	0	cspg_c[g]	Cspg c e	1476
cspg_c[l]	chondroitin sulfate C (GalNAc6S-GlcA) proteoglycan	2600	cspg_c[l]	chondroitin sulfate C (GalNAc6S-GlcA) proteoglycan	1046	cspg_c[l]	chondroitin sulfate C (GalNAc6S-GlcA) proteoglycan	884	cspg_c[l]	chondroitin sulfate C (GalNAc6S-GlcA) proteoglycan	2614	cspg_c[l]	chondroitin sulfate C (GalNAc6S-GlcA) proteoglycan	3439	m01539[l]	chondroitin sulfate C (GalNAc6S-GlcA), free chain	1191	m01539[l]	chondroitin sulfate C (GalNAc6S-GlcA), free chain	1191	cspg_c[l]	Cspg c e	1760
cspg_d[e]	chondroitin sulfate D (GlcNAc6S-GlcA2S) proteoglycan	2601	cspg_d[e]	chondroitin sulfate D (GlcNAc6S-GlcA2S) proteoglycan	1067	cspg_d[e]	chondroitin sulfate D (GlcNAc6S-GlcA2S) proteoglycan	885	cspg_d[e]	chondroitin sulfate D (GlcNAc6S-GlcA2S) proteoglycan	2619	cspg_d[e]	chondroitin sulfate D (GlcNAc6S-GlcA2S) proteoglycan	3445	m01550[e]	[]	0	m01550[e]	[]	0	cspg_d[e]	Cspg d e	1129
cspg_d[g]	chondroitin sulfate D (GlcNAc6S-GlcA2S) proteoglycan	2602	cspg_d[g]	chondroitin sulfate D (GlcNAc6S-GlcA2S) proteoglycan	1066	cspg_d[g]	chondroitin sulfate D (GlcNAc6S-GlcA2S) proteoglycan	886	cspg_d[g]	chondroitin sulfate D (GlcNAc6S-GlcA2S) proteoglycan	2618	cspg_d[g]	chondroitin sulfate D (GlcNAc6S-GlcA2S) proteoglycan	697	m01550[g]	[]	0	m01550[g]	[]	0	cspg_d[g]	Cspg d e	1477
cspg_d[l]	chondroitin sulfate D (GlcNAc6S-GlcA2S) proteoglycan	2603	cspg_d[l]	chondroitin sulfate D (GlcNAc6S-GlcA2S) proteoglycan	1048	cspg_d[l]	chondroitin sulfate D (GlcNAc6S-GlcA2S) proteoglycan	887	cspg_d[l]	chondroitin sulfate D (GlcNAc6S-GlcA2S) proteoglycan	2617	cspg_d[l]	chondroitin sulfate D (GlcNAc6S-GlcA2S) proteoglycan	3440	m01550[l]	chondroitin sulfate D (GlcNAc6S-GlcA2S), free chain	1195	m01550[l]	chondroitin sulfate D (GlcNAc6S-GlcA2S), free chain	1195	cspg_d[l]	Cspg d e	1761
cspg_e[e]	chondroitin sulfate E (GalNAc4,6diS-GlcA) proteoglycan	2604	cspg_e[e]	chondroitin sulfate E (GalNAc4,6diS-GlcA) proteoglycan	1069	cspg_e[e]	chondroitin sulfate E (GalNAc4,6diS-GlcA) proteoglycan	888	cspg_e[e]	chondroitin sulfate E (GalNAc4,6diS-GlcA) proteoglycan	2622	cspg_e[e]	chondroitin sulfate E (GalNAc4,6diS-GlcA) proteoglycan	3446	m01562[e]	[]	0	m01562[e]	[]	0	cspg_e[e]	Cspg e e	1130
cspg_e[g]	chondroitin sulfate E (GalNAc4,6diS-GlcA) proteoglycan	2605	cspg_e[g]	chondroitin sulfate E (GalNAc4,6diS-GlcA) proteoglycan	1068	cspg_e[g]	chondroitin sulfate E (GalNAc4,6diS-GlcA) proteoglycan	889	cspg_e[g]	chondroitin sulfate E (GalNAc4,6diS-GlcA) proteoglycan	2621	cspg_e[g]	chondroitin sulfate E (GalNAc4,6diS-GlcA) proteoglycan	709	m01562[g]	[]	0	m01562[g]	[]	0	cspg_e[g]	Cspg e e	1478
cspg_e[l]	chondroitin sulfate E (GalNAc4,6diS-GlcA) proteoglycan	2606	cspg_e[l]	chondroitin sulfate E (GalNAc4,6diS-GlcA) proteoglycan	1050	cspg_e[l]	chondroitin sulfate E (GalNAc4,6diS-GlcA) proteoglycan	890	cspg_e[l]	chondroitin sulfate E (GalNAc4,6diS-GlcA) proteoglycan	2620	cspg_e[l]	chondroitin sulfate E (GalNAc4,6diS-GlcA) proteoglycan	3441	m01562[l]	chondroitin sulfate E (GalNAc4,6diS-GlcA), free chain	1199	m01562[l]	chondroitin sulfate E (GalNAc4,6diS-GlcA), free chain	1199	cspg_e[l]	Cspg e e	1762
ctp[c]	CTP(4-)	2608	ctp[c]	CTP	925	ctp[c]	CTP	891	ctp[c]	CTP	2623	ctp[c]	CTP	824	m01623[c]	CTP	1349	m01623[c]	CTP	1349	ctp[c]	CTP	332
ctp[e]	CTP(4-)	2609	ctp[e]	CTP(4-)	2774	ctp[e]	[]	0	ctp[e]	CTP	2626	ctp[e]	CTP	3529	m01623[e]	CTP	5428	m01623[e]	CTP	5426	ctp[e]	[]	0
cys_L[c]	L-cysteine	2619	cys_L[c]	L-cysteine	574	cys-L[c]	L-Cysteine	897	cys_L[c]	L-cysteine	2634	cys_L[c]	L-cysteine	237	m01628[c]	cysteine	310	m01628[c]	cysteine	310	cys__L[c]	L-Cysteine	334
cys_L[e]	L-cysteine	2620	cys_L[e]	L-cysteine	575	cys-L[e]	L-Cysteine	898	cys_L[e]	L-cysteine	2635	cys_L[e]	L-cysteine	238	m01628[e]	cysteine	5000	m01628[e]	cysteine	4998	cys__L[e]	L-Cysteine	1132
dag_hs[c]	diglyceride	2638	dag_hs[c]	diglyceride	928	dag_hs[c]	diacylglycerol (homo sapiens)	914	dag_hs[c]	diglyceride	2653	dag_cho[c]	diglyceride	1040	m00240[c]	1,2-diacylglycerol-LD-TAG pool	381	m00240[c]	1,2-diacylglycerol-LD-TAG pool	381	dag_hs[c]	Dag hs c	340
dag_hs[e]	diglyceride	2639	dag_hs[e]	diglyceride	1127	dag_hs[e]	diacylglycerol (homo sapiens)	915	dag_hs[e]	diglyceride	2656	dag_cho[e]	diglyceride	1182	m00240[e]	[]	0	m00240[e]	[]	0	dag_hs[e]	Dag hs c	1136
dag_hs[r]	diglyceride	2641	dag_hs[r]	diglyceride	1124	dag_hs[r]	diacylglycerol (homo sapiens)	917	dag_hs[r]	diglyceride	2654	dag_cho[r]	diglyceride	933	m00236[r]	1,2-diacylglycerol-LD-PE pool	3419	m00236[r]	1,2-diacylglycerol-LD-PE pool	3419	dag_hs[r]	Dag hs c	2459
datp[c]	dATP(4-)	2645	datp[c]	dATP	442	datp[c]	dATP	921	datp[c]	dATP	2660	datp[c]	dATP	1994	m01642[c]	dATP	132	m01642[c]	dATP	132	datp[c]	DATP	343
dctp[c]	dCTP	2677	dctp[c]	dCTP	1108	dctp[c]	dCTP	942	dctp[c]	dCTP	2685	dctp[c]	dCTP	2021	m01645[c]	dCTP	183	m01645[c]	dCTP	183	dctp[c]	DCTP	351
decdp[m]	all trans Decaprenyl diphosphate	2711	decdp[m]	all trans Decaprenyl diphosphate	1157	decdp[m]	all trans Decaprenyl diphosphate	960	decdp[m]	all trans Decaprenyl diphosphate	2713	decdp[m]	all trans Decaprenyl diphosphate	2699	m01316[m]	all-trans-decaprenyl-diphosphate	2922	m01316[m]	all-trans-decaprenyl-diphosphate	2923	decdp[m]	All trans Decaprenyl diphosphate	2079
dgchol[c]	glycochenodeoxycholate	2722	dgchol[c]	glycochenodeoxycholate	1168	dgchol[c]	Chenodeoxyglycocholate	968	dgchol[c]	glycochenodeoxycholate	2719	dgchol[c]	glycochenodeoxycholate	3458	m01987[c]	glycochenodeoxycholate	371	m01987[c]	glycochenodeoxycholate	371	dgchol[c]	Dgchol c	364
dgchol[e]	glycochenodeoxycholate	2723	dgchol[e]	glycochenodeoxycholate	1167	dgchol[e]	Chenodeoxyglycocholate	969	dgchol[e]	glycochenodeoxycholate	2718	dgchol[e]	glycochenodeoxycholate	3457	m01987[e]	glycochenodeoxycholate	4959	m01987[e]	glycochenodeoxycholate	4957	dgchol[e]	Dgchol c	1140
dgtp[c]	dGTP	2737	dgtp[c]	dGTP	1098	dgtp[c]	dGTP	983	dgtp[c]	dGTP	2733	dgtp[c]	dGTP	2012	m01688[c]	dGTP	147	m01688[c]	dGTP	147	dgtp[c]	DGTP	368
dgtp[e]	dGTP	2738	dgtp[e]	dGTP	1236	dgtp[e]	[]	0	dgtp[e]	dGTP	2736	dgtp[e]	dGTP	3532	m01688[e]	[]	0	m01688[e]	[]	0	dgtp[e]	[]	0
dha[c]	glycerone	2741	dha[c]	glycerone	604	dha[c]	Dihydroxyacetone	986	dha[c]	glycerone, dihydroxyacetone	2737	dha[c]	glycerone, dihydroxyacetone	1867	m01689[c]	DHA	1941	m01689[c]	DHA	1942	dha[c]	Dihydroxyacetone	369
dha[e]	glycerone	2742	dha[e]	glycerone	2776	dha[e]	[]	0	dha[e]	glycerone, dihydroxyacetone	2738	dha[e]	glycerone, dihydroxyacetone	3533	m01689[e]	DHA	5241	m01689[e]	DHA	5239	dha[e]	[]	0
dhap[c]	glycerone phosphate(2-)	2743	dhap[c]	Dihydroxyacetone phosphate	603	dhap[c]	Dihydroxyacetone phosphate	987	dhap[c]	Dihydroxyacetone phosphate	2739	dhap[c]	Dihydroxyacetone phosphate	104	m01690[c]	DHAP	4241	m01690[c]	DHAP	4239	dhap[c]	Dihydroxyacetone phosphate	370
dhap[e]	glycerone phosphate(2-)	2744	dhap[e]	glycerone phosphate(2-)	2777	dhap[e]	[]	0	dhap[e]	Dihydroxyacetone phosphate	2741	dhap[e]	Dihydroxyacetone phosphate	3534	m01690[e]	DHAP	5431	m01690[e]	DHAP	5429	dhap[e]	[]	0
dhdascb[c]	dehydroascorbide(1-)	2761	dhdascb[c]	dehydroascorbide(1-)	733	dhdascb[c]	Dehydroascorbate	998	dhdascb[c]	dehydroascorbic acid	2757	dhdascb[c]	dehydroascorbic acid	461	m01655[c]	dehydroascorbic acid	1278	m01655[c]	dehydroascorbic acid	1278	dhdascb[c]	Dhdascb c	373
dhdascb[e]	dehydroascorbide(1-)	2762	dhdascb[e]	dehydroascorbide(1-)	1178	dhdascb[e]	Dehydroascorbate	999	dhdascb[e]	dehydroascorbic acid	2758	dhdascb[e]	dehydroascorbic acid	2926	m01655[e]	dehydroascorbic acid	5346	m01655[e]	dehydroascorbic acid	5344	dhdascb[e]	Dhdascb c	1142
dhf[c]	dihydrofolate(2-)	2769	dhf[c]	7,8-Dihydrofolate	1199	dhf[c]	7,8-Dihydrofolate	1005	dhf[c]	7,8-Dihydrofolate	2765	dhf[c]	7,8-Dihydrofolate	2933	m01700[c]	dihydrofolate	1447	m01700[c]	dihydrofolate	1448	dhf[c]	7,8-Dihydrofolate	376
dhf[e]	dihydrofolate(2-)	2770	dhf[e]	dihydrofolate(2-)	1442	dhf[e]	7,8-Dihydrofolate	1006	dhf[e]	7,8-Dihydrofolate	2768	dhf[e]	7,8-Dihydrofolate	1845	m01700[e]	dihydrofolate	5176	m01700[e]	dihydrofolate	5174	dhf[e]	7,8-Dihydrofolate	1144
doldp_U[r]	dolichyl diphosphate	2838	doldp_U[r]	Dolichol diphosphate, human uterine homolog	1298	doldp_U[r]	Dolichol diphosphate, human uterine homolog	1057	doldp_U[r]	Dolichol diphosphate, human uterine homolog	14	doldp[r]	Dolichol diphosphate	102	m01732[r]	dolichyl-diphosphate	753	m01732[r]	dolichyl-diphosphate	753	doldp_U[r]	Doldp U r	2469
dolglcp_U[r]	dolichyl beta-D-glucosyl phosphate	2840	dolglcp_U[r]	Dolichyl beta-D-glucosyl phosphate, human uterine homolog	1302	dolglcp_U[r]	Dolichyl beta-D-glucosyl phosphate, human uterine homolog	1061	dolglcp_U[r]	Dolichyl beta-D-glucosyl phosphate, human uterine homolog	16	dolglcp[r]	Dolichyl beta-D-glucosyl phosphate	151	m01731[r]	dolichyl-D-glucosyl-phosphate	1798	m01731[r]	dolichyl-D-glucosyl-phosphate	1799	dolglcp_U[r]	Dolglcp U c	2471
dolichol_U[c]	dolichol	2841	dolichol_U[c]	Dolichol, human uterine homolog	1165	dolichol_U[c]	Dolichol, human uterine homolog	1064	dolichol_U[c]	Dolichol, human uterine homolog	17	dolichol[c]	Dolichol	823	m01730[c]	dolichol	1788	m01730[c]	dolichol	1789	dolichol_U[c]	Dolichol U c	399
dolmanp_U[r]	dolichyl D-mannosyl phosphate	2844	dolmanp_U[r]	Dolichyl phosphate D-mannose, human uterine homolog	841	dolmanp_U[r]	Dolichyl phosphate D-mannose, human uterine homolog	1069	dolmanp_U[r]	Dolichyl phosphate D-mannose, human uterine homolog	19	dolmanp[r]	Dolichyl phosphate D-mannose	88	m01734[r]	dolichyl-phosphate-D-mannose	4413	m01734[r]	dolichyl-phosphate-D-mannose	4411	dolmanp_U[r]	Dolmanp U c	2475
dolp_U[r]	dolichyl phosphate(2-)	2846	dolp_U[r]	dolichyl phosphate(2-)	842	dolp_U[r]	Dolichol phosphate, human uterine homolog	1073	dolp_U[r]	dolichyl phosphate(2-)	418	dolp[r]	dolichyl phosphate(2-)	90	m01733[r]	dolichyl-phosphate	754	m01733[r]	dolichyl-phosphate	754	dolp_U[r]	Dolp U c	2477
dopa[c]	dopaminium(1+)	2847	dopa[c]	dopaminium(1+)	127	dopa[c]	Dopamine	1074	dopa[c]	dopaminium(1+)	2819	dopa[c]	dopaminium(1+)	306	m01736[c]	dopamine	4335	m01736[c]	dopamine	4333	dopa[c]	Dopamine	404
dopa[e]	dopaminium(1+)	2848	dopa[e]	dopaminium(1+)	1327	dopa[e]	Dopamine	1075	dopa[e]	dopaminium(1+)	2820	dopa[e]	dopaminium(1+)	305	m01736[e]	dopamine	5274	m01736[e]	dopamine	5272	dopa[e]	Dopamine	1150
dttp[c]	dTTP(4-)	2880	dttp[c]	dTTP	1289	dttp[c]	dTTP	1097	dttp[c]	dTTP	2855	dttp[c]	dTTP	986	m01753[c]	dTTP	149	m01753[c]	dTTP	149	dttp[c]	DTTP	417
dttp[e]	dTTP(4-)	2881	dttp[e]	dTTP(4-)	1239	dttp[e]	[]	0	dttp[e]	dTTP	2853	dttp[e]	dTTP	3537	m01753[e]	[]	0	m01753[e]	[]	0	dttp[e]	[]	0
dutp[c]	dUTP	2894	dutp[c]	dUTP	1287	dutp[c]	dUTP	1110	dutp[c]	dUTP	2866	dutp[c]	dUTP	2048	m01756[c]	dUTP	138	m01756[c]	dUTP	138	dutp[c]	DUTP	421
e4p[c]	D-erythrose 4-phosphate(2-)	2900	e4p[c]	D-Erythrose 4-phosphate	2687	e4p[c]	D-Erythrose 4-phosphate	1116	e4p[c]	D-Erythrose 4-phosphate	2872	e4p[c]	D-Erythrose 4-phosphate	2585	m01785[c]	erythrose-4-phosphate	4240	m01785[c]	erythrose-4-phosphate	4238	e4p[c]	D-Erythrose 4-phosphate	424
elaid[c]	elaidate	2922	elaid[c]	elaidate	1376	elaid[c]	elaidic acid	1134	elaid[c]	elaidate	2892	elaid[c]	elaidate	2302	m01778[c]	elaidate	1919	m01778[c]	elaidate	1920	elaid[c]	Elaid c	431
elaid[e]	elaidate	2923	elaid[e]	elaidate	1375	elaid[e]	elaidic acid	1135	elaid[e]	elaidate	2891	elaid[e]	elaidate	3494	m01778[e]	elaidate	5214	m01778[e]	elaidate	5212	elaid[e]	Elaid c	1158
eryth[c]	L-erythrulose	2931	eryth[c]	L-erythrulose	1293	eryth[c]	L-Erythrulose	1143	eryth[c]	L-erythrulose	2900	eryth[c]	L-erythrulose	3481	m02359[c]	L-erythrulose	557	m02359[c]	L-erythrulose	557	eryth[c]	Eryth c	433
etha[c]	ethanolaminium(1+)	2954	etha[c]	etha[c]	1422	etha[c]	Ethanolamine	1164	etha[c]	ethanolamin	2923	etha[c]	ethanolamin	1877	m01797[c]	ethanolamine	3337	m01797[c]	ethanolamine	3338	etha[c]	Ethanolamine	441
etoh[c]	ethanol	2957	etoh[c]	ethanol	593	etoh[c]	Ethanol	1167	etoh[c]	ethanol	2926	etoh[c]	ethanol	2410	m01796[c]	ethanol	1320	m01796[c]	ethanol	1320	etoh[c]	Ethanol	443
etoh[e]	ethanol	2958	etoh[e]	ethanol	1424	etoh[e]	Ethanol	1168	etoh[e]	ethanol	2928	etoh[e]	ethanol	3506	m01796[e]	ethanol	4964	m01796[e]	ethanol	4962	etoh[e]	Ethanol	1164
f6p[c]	D-fructose 6-phosphate(2-)	2965	f6p[c]	D-Fructose 6-phosphate	1751	f6p[c]	D-Fructose 6-phosphate	1175	f6p[c]	D-Fructose 6-phosphate	2934	f6p[c]	D-Fructose 6-phosphate	1325	m01845[c]	fructose-6-phosphate	4238	m01845[c]	fructose-6-phosphate	4236	f6p[c]	D-Fructose 6-phosphate	447
fad[c]	FAD	2966	fad[c]	Flavin adenine dinucleotide oxidized	1191	fad[c]	Flavin adenine dinucleotide oxidized	1176	fad[c]	Flavin adenine dinucleotide oxidized	2938	fad[c]	Flavin adenine dinucleotide oxidized	1003	m01802[c]	FAD	193	m01802[c]	FAD	193	fad[c]	Flavin adenine dinucleotide oxidized	448
fad[e]	FAD	2967	fad[e]	Flavin adenine dinucleotide oxidized	2779	fad[e]	[]	0	fad[e]	Flavin adenine dinucleotide oxidized	2939	fad[e]	Flavin adenine dinucleotide oxidized	2152	m01802[e]	FAD	5470	m01802[e]	FAD	5468	fad[e]	[]	0
fad[m]	FAD	2968	fad[m]	Flavin adenine dinucleotide oxidized	390	fad[m]	Flavin adenine dinucleotide oxidized	1177	fad[m]	Flavin adenine dinucleotide oxidized	2935	fad[m]	Flavin adenine dinucleotide oxidized	201	m01802[m]	FAD	1381	m01802[m]	FAD	1381	fad[m]	Flavin adenine dinucleotide oxidized	2112
fadh2[c]	FADH2(2-)	2971	fadh2[c]	FADH2(2-)	1192	fadh2[c]	Flavin adenine dinucleotide reduced	1180	fadh2[c]	Flavin adenine dinucleotide reduced	2943	fadh2[c]	Flavin adenine dinucleotide reduced	1004	m01803[c]	FADH2	195	m01803[c]	FADH2	195	fadh2[c]	Flavin adenine dinucleotide reduced	449
fadh2[m]	FADH2(2-)	2972	fadh2[m]	Flavin adenine dinucleotide reduced	392	fadh2[m]	Flavin adenine dinucleotide reduced	1181	fadh2[m]	Flavin adenine dinucleotide reduced	2940	fadh2[m]	Flavin adenine dinucleotide reduced	203	m01803[m]	FADH2	1382	m01803[m]	FADH2	1382	fadh2[m]	Flavin adenine dinucleotide reduced	2113
fe3[c]	iron(3+)	2985	fe3[c]	Fe3+	5043	fe3[c]	[]	0	fe3[c]	Fe3+	2955	fe3[c]	Fe3+	332	m01822[c]	Fe3+	4575	m01822[c]	Fe3+	4573	fe3[c]	[]	0
fe3[e]	iron(3+)	2986	fe3[e]	Fe3+	1444	fe3[e]	Fe3+	1192	fe3[e]	Fe3+	2954	fe3[e]	Fe3+	333	m01822[e]	Fe3+	5434	m01822[e]	Fe3+	5432	fe3[e]	Fe3+	1166
fe3[m]	[]	0	fe3[m]	[]	0	fe3[m]	[]	0	fe3[m]	[]	0	fe3[m]	[]	0	m01822[m]	[]	0	m01822[m]	[]	0	fe3[m]	[]	0
fe2[c]	iron(2+)	2982	fe2[c]	Fe2+	1757	fe2[c]	Fe2+	1189	fe2[c]	Fe2+	2953	fe2[c]	Fe2+	331	m01821[c]	Fe2+	4798	m01821[c]	Fe2+	4796	fe2[c]	Fe2+	452
fe2[e]	iron(2+)	2983	fe2[e]	Fe2+	1443	fe2[e]	Fe2+	1190	fe2[e]	Fe2+	2951	fe2[e]	Fe2+	330	m01821[e]	Fe2+	5270	m01821[e]	Fe2+	5268	fe2[e]	Fe2+	1165
fe2[m]	iron(2+)	2984	fe2[m]	Fe2+	1753	fe2[m]	Fe2+	1191	fe2[m]	Fe2+	2952	fe2[m]	Fe2+	2955	m01821[m]	Fe2+	4789	m01821[m]	Fe2+	4787	fe2[m]	Fe2+	2115
fol[c]	folic acid	2994	fol[c]	Folate	1761	fol[c]	Folate	1199	fol[c]	Folate	2964	fol[c]	Folate	2958	m01830[c]	folate	3887	m01830[c]	folate	3885	fol[c]	Folate	456
fol[e]	folic acid	2995	fol[e]	Folate	1445	fol[e]	Folate	1200	fol[e]	Folate	2963	fol[e]	Folate	3172	m01830[e]	folate	4937	m01830[e]	folate	4935	fol[e]	Folate	1167
for[c]	formate	2997	for[c]	Formate	970	for[c]	Formate	1201	for[c]	Formate	2966	for[c]	Formate	138	m01833[c]	formate	1629	m01833[c]	formate	1630	for[c]	Formate	457
for[e]	formate	2998	for[e]	formate	972	for[e]	Formate	1202	for[e]	Formate	2967	for[e]	Formate	283	m01833[e]	formate	5455	m01833[e]	formate	5453	for[e]	Formate	1168
frdp[c]	2-trans,6-trans-farnesyl diphosphate(3-)	3007	frdp[c]	Farnesyl diphosphate	1335	frdp[c]	Farnesyl diphosphate	1211	frdp[c]	Farnesyl diphosphate	2976	frdp[c]	Farnesyl diphosphate	821	m01806[c]	farnesyl-PP	942	m01806[c]	farnesyl-PP	942	frdp[c]	Farnesyl diphosphate	462
frdp[x]	2-trans,6-trans-farnesyl diphosphate(3-)	3009	frdp[x]	farnesyl pyrophosphate(3-)	1768	frdp[x]	Farnesyl diphosphate	1213	frdp[x]	Farnesyl diphosphate	2977	frdp[x]	Farnesyl diphosphate	3050	m01806[p]	[]	0	m01806[p]	[]	0	frdp[x]	Farnesyl diphosphate	2702
fru[c]	D-fructose	3010	fru[c]	D-Fructose	1771	fru[c]	D-Fructose	1214	fru[c]	D-Fructose	2980	fru[c]	D-Fructose	335	m01840[c]	fructose	395	m01840[c]	fructose	395	fru[c]	D-Fructose	463
fru[e]	D-fructose	3011	fru[e]	D-Fructose	1446	fru[e]	D-Fructose	1215	fru[e]	D-Fructose	2979	fru[e]	D-Fructose	334	m01840[e]	fructose	5050	m01840[e]	fructose	5048	fru[e]	D-Fructose	1169
fuc_L[c]	L-fucose	3021	fuc_L[c]	L-fucose	1758	fuc-L[c]	L-Fucose	1225	fuc_L[c]	L-fucose	2982	fuc_L[c]	L-fucose	2957	m02372[c]	L-fucose-1-phosphate	4251	m02372[c]	L-fucose-1-phosphate	4249	fuc__L[c]	L-Fucose	464
fuc_L[e]	L-fucose	3022	fuc_L[e]	L-fucose	1460	fuc-L[e]	L-Fucose	1226	fuc_L[e]	L-fucose	2981	fuc_L[e]	L-fucose	784	m02372[e]	[]	0	m02372[e]	[]	0	fuc__L[e]	L-Fucose	1170
fuc_L[l]	L-fucose	3023	fuc_L[l]	L-fucose	1786	fuc-L[l]	L-Fucose	1227	fuc_L[l]	L-fucose	2983	fuc_L[l]	L-fucose	2980	m02372[l]	[]	0	m02372[l]	[]	0	fuc__L[l]	L-Fucose	1776
fum[c]	fumarate(2-)	3065	fum[c]	Fumarate	472	fum[c]	Fumarate	1269	fum[c]	Fumarate	3034	fum[c]	Fumarate	1410	m01862[c]	fumarate	151	m01862[c]	fumarate	151	fum[c]	Fumarate	479
fum[e]	fumarate(2-)	3066	fum[e]	[]	0	fum[e]	[]	0	fum[e]	[]	0	fum[e]	[]	0	m01862[e]	[]	0	m01862[e]	[]	0	fum[e]	[]	0
fum[m]	fumarate(2-)	3067	fum[m]	Fumarate	1807	fum[m]	Fumarate	1270	fum[m]	Fumarate	3035	fum[m]	Fumarate	2244	m01862[m]	fumarate	1896	m01862[m]	fumarate	1897	fum[m]	Fumarate	2119
g1p[c]	alpha-D-glucose 1-phosphate(2-)	3078	g1p[c]	D-Glucose 1-phosphate	448	g1p[c]	D-Glucose 1-phosphate	1281	g1p[c]	D-Glucose 1-phosphate	3044	g1p[c]	D-Glucose 1-phosphate	2629	m01967[c]	glucose-1-phosphate	190	m01967[c]	glucose-1-phosphate	190	g1p[c]	D-Glucose 1-phosphate	480
g1p[e]	alpha-D-glucose 1-phosphate(2-)	3079	g1p[e]	alpha-D-glucose 1-phosphate(2-)	2781	g1p[e]	[]	0	g1p[e]	D-Glucose 1-phosphate	3045	g1p[e]	D-Glucose 1-phosphate	3552	m01967[e]	[]	0	m01967[e]	[]	0	g1p[e]	[]	0
g3m8masn[g]	(alpha-D-Glucosyl)3-(alpha-D-mannosyl)8-beta-D-mannosyl-diacetylchitobiosyl-L-asparagine (protein)	3084	g3m8masn[g]	(alpha-D-Glucosyl)3-(alpha-D-mannosyl)8-beta-D-mannosyl-diacetylchitobiosyl-L-asparagine (protein)	1391	g3m8masn[g]	(alpha-D-Glucosyl)3-(alpha-D-mannosyl)8-beta-D-mannosyl-diacetylchitobiosyl-L-asparagine (protein)	1286	g3m8masn[g]	(alpha-D-Glucosyl)3-(alpha-D-mannosyl)8-beta-D-mannosyl-diacetylchitobiosyl-L-asparagine (protein)	3049	g3m8masn[g]	(alpha-D-Glucosyl)3-(alpha-D-mannosyl)8-beta-D-mannosyl-diacetylchitobiosyl-L-asparagine (protein)	3499	m00140[g]	(alpha-D-Glucosyl)3-(alpha-D-mannosyl)8-beta-D-mannosyl-diacetylchitobiosyl-L-asparagine (protein)	1807	m00140[g]	(alpha-D-Glucosyl)3-(alpha-D-mannosyl)8-beta-D-mannosyl-diacetylchitobiosyl-L-asparagine (protein)	1808	g3m8masn[g]	G3m8masn g	1512
g3m8masn[r]	(alpha-D-Glucosyl)3-(alpha-D-mannosyl)8-beta-D-mannosyl-diacetylchitobiosyl-L-asparagine (protein)	3085	g3m8masn[r]	(alpha-D-Glucosyl)3-(alpha-D-mannosyl)8-beta-D-mannosyl-diacetylchitobiosyl-L-asparagine (protein)	1296	g3m8masn[r]	(alpha-D-Glucosyl)3-(alpha-D-mannosyl)8-beta-D-mannosyl-diacetylchitobiosyl-L-asparagine (protein)	1287	g3m8masn[r]	(alpha-D-Glucosyl)3-(alpha-D-mannosyl)8-beta-D-mannosyl-diacetylchitobiosyl-L-asparagine (protein)	3048	g3m8masn[r]	(alpha-D-Glucosyl)3-(alpha-D-mannosyl)8-beta-D-mannosyl-diacetylchitobiosyl-L-asparagine (protein)	149	m00140[r]	(alpha-D-Glucosyl)3-(alpha-D-mannosyl)8-beta-D-mannosyl-diacetylchitobiosyl-L-asparagine (protein)	727	m00140[r]	(alpha-D-Glucosyl)3-(alpha-D-mannosyl)8-beta-D-mannosyl-diacetylchitobiosyl-L-asparagine (protein)	727	g3m8masn[r]	G3m8masn g	2509
g3p[c]	glyceraldehyde 3-phosphate(2-)	3088	g3p[c]	Glyceraldehyde 3-phosphate	1340	g3p[c]	Glyceraldehyde 3-phosphate	1290	g3p[c]	Glyceraldehyde 3-phosphate	3050	g3p[c]	Glyceraldehyde 3-phosphate	769	m01939[c]	GAP	1327	m01939[c]	GAP	1327	g3p[c]	Glyceraldehyde 3-phosphate	481
gacpail_hs[c]	N-acetyl-D-glucosaminylphosphatidylinositol	3094	gacpail_hs[c]	glucosaminyl-acylphosphatidylinositol	1863	gacpail_hs[c]	glucosaminyl-acylphosphatidylinositol	1296	gacpail_hs[c]	glucosaminyl-acylphosphatidylinositol	3056	gacpail_cho[c]	glucosaminyl-acylphosphatidylinositol	926	m01964[c]	glucosaminyl-acylphosphatidylinositol	3415	m01964[c]	glucosaminyl-acylphosphatidylinositol	3415	gacpail_hs[c]	Gacpail hs c	484
gacpail_hs[r]	N-acetyl-D-glucosaminylphosphatidylinositol	3095	gacpail_hs[r]	glucosaminyl-acylphosphatidylinositol	1864	gacpail_hs[r]	glucosaminyl-acylphosphatidylinositol	1297	gacpail_hs[r]	glucosaminyl-acylphosphatidylinositol	3057	gacpail_cho[r]	glucosaminyl-acylphosphatidylinositol	92	m01964[r]	glucosaminyl-acylphosphatidylinositol	1175	m01964[r]	glucosaminyl-acylphosphatidylinositol	1175	gacpail_hs[r]	Gacpail hs c	2513
gal[c]	D-galactose	3098	gal[c]	D-Galactose	1915	gal[c]	D-Galactose	1300	gal[c]	D-Galactose	3060	gal[c]	D-Galactose	337	m01910[c]	galactose	610	m01910[c]	galactose	610	gal[c]	D-Galactose	485
gal[e]	D-galactose	3099	gal[e]	D-Galactose	1461	gal[e]	D-Galactose	1301	gal[e]	D-Galactose	3058	gal[e]	D-Galactose	336	m01910[e]	galactose	5148	m01910[e]	galactose	5146	gal[e]	D-Galactose	1184
gal[l]	D-galactose	3100	gal[l]	D-galactose	1871	gal[l]	D-Galactose	1302	gal[l]	D-Galactose	3059	gal[l]	D-Galactose	780	m01910[l]	galactose	394	m01910[l]	galactose	394	gal[l]	D-Galactose	1777
galgluside_hs[c]	beta-D-galactosyl-(1->4)-beta-D-glucosyl-(1<->1)-N-acylsphingosine	3125	galgluside_hs[c]	galactosyl glucosyl ceramide	243	galgluside_hs[c]	galactosyl glucosyl ceramide	1327	galgluside_hs[c]	galactosyl glucosyl ceramide	245	galgluside_cho[c]	galactosyl glucosyl ceramide	991	m02328[c]	LacCer pool	295	m02328[c]	LacCer pool	295	galgluside_hs[c]	Galgluside hs c	492
gbside_hs[c]	N-acetyl-beta-D-galactosaminyl-(1->3)-alpha-D-galactosyl-(1->4)-beta-D-galactosyl-(1->4)-beta-D-glucosylceramide	3140	gbside_hs[c]	globoside	1946	gbside_hs[c]	globoside (homo sapiens)	1339	gbside_hs[c]	globoside	3100	gbside_cho[c]	globoside	3761	m01959[c]	globoside	508	m01959[c]	globoside	508	gbside_hs[c]	Gbside hs c	498
gbside_hs[e]	N-acetyl-beta-D-galactosaminyl-(1->3)-alpha-D-galactosyl-(1->4)-beta-D-galactosyl-(1->4)-beta-D-glucosylceramide	3141	gbside_hs[e]	globoside	1468	gbside_hs[e]	globoside (homo sapiens)	1340	gbside_hs[e]	globoside	3099	gbside_cho[e]	globoside	3559	m01959[e]	globoside	5029	m01959[e]	globoside	5027	gbside_hs[e]	Gbside hs c	1191
gchola[c]	glycocholate	3146	gchola[c]	glycocholate	1958	gchola[c]	glycocholate	1345	gchola[c]	glycocholic acid	3106	gchola[c]	glycocholic acid	339	m01988[c]	glycocholate	307	m01988[c]	glycocholate	307	gchola[c]	Gchola c	500
gchola[e]	glycocholate	3147	gchola[e]	glycocholate	1469	gchola[e]	glycocholate	1346	gchola[e]	glycocholic acid	3105	gchola[e]	glycocholic acid	338	m01988[e]	glycocholate	5338	m01988[e]	glycocholate	5336	gchola[e]	Gchola c	1192
gdp[c]	GDP(3-)	3160	gdp[c]	GDP	438	gdp[c]	GDP	1363	gdp[c]	GDP	3118	gdp[c]	GDP	146	m01948[c]	GDP	182	m01948[c]	GDP	182	gdp[c]	GDP	505
gdp[e]	GDP(3-)	3161	gdp[e]	GDP(3-)	1472	gdp[e]	GDP	1364	gdp[e]	GDP	3121	gdp[e]	GDP	2040	m01948[e]	GDP	5121	m01948[e]	GDP	5119	gdp[e]	GDP	1196
gdp[g]	GDP(3-)	3162	gdp[g]	GDP(3-)	1673	gdp[g]	GDP	1365	gdp[g]	GDP	3122	gdp[g]	GDP	832	m01948[g]	GDP	1822	m01948[g]	GDP	1823	gdp[g]	GDP	1540
gdp[m]	GDP(3-)	3163	gdp[m]	GDP	440	gdp[m]	GDP	1366	gdp[m]	GDP	3119	gdp[m]	GDP	2204	m01948[m]	GDP	406	m01948[m]	GDP	406	gdp[m]	GDP	2121
gdpfuc[c]	GDP-L-fucose(2-)	3166	gdpfuc[c]	GDP-L-fucose(2-)	1669	gdpfuc[c]	GDP-L-fucose	1369	gdpfuc[c]	GDP-L-fucose(2-)	3124	gdpfuc[c]	GDP-L-fucose(2-)	2952	m01950[c]	GDP-L-fucose	211	m01950[c]	GDP-L-fucose	211	gdpfuc[c]	GDP-L-fucose	507
gdpfuc[g]	GDP-L-fucose(2-)	3167	gdpfuc[g]	GDP-L-fucose(2-)	1670	gdpfuc[g]	GDP-L-fucose	1370	gdpfuc[g]	GDP-L-fucose(2-)	3125	gdpfuc[g]	GDP-L-fucose(2-)	830	m01950[g]	GDP-L-fucose	1820	m01950[g]	GDP-L-fucose	1821	gdpfuc[g]	GDP-L-fucose	1541
gdpmann[c]	GDP-alpha-D-mannose(2-)	3168	gdpmann[c]	GDP-alpha-D-mannose(2-)	814	gdpmann[c]	GDP-D-mannose	1371	gdpmann[c]	GDP-alpha-D-mannose(2-)	3126	gdpmann[c]	GDP-alpha-D-mannose(2-)	144	m01951[c]	GDP-mannose	613	m01951[c]	GDP-mannose	613	gdpmann[c]	GDP-D-mannose	508
glc1man[g]	alpha-D-glucosyl-(1->3)-beta-D-mannose	3174	glc1man[g]	glucose-1,3-mannose oligosaccharide	1387	glc1man[g]	glucose-1,3-mannose oligosaccharide	1377	glc1man[g]	glucose-1,3-mannose oligosaccharide	3137	glc1man[g]	glucose-1,3-mannose oligosaccharide	3496	glc1man[g]	[]	0	glc1man[g]	[]	0	glc1man[g]	Glc1man g	1543
glc2man[g]	(2)[glucose-1,3]-mannose oligosaccharide	3175	glc2man[g]	(2)[glucose-1,3]-mannose oligosaccharide	1390	glc2man[g]	(2)[glucose-1,3]-mannose oligosaccharide	1378	glc2man[g]	(2)[glucose-1,3]-mannose oligosaccharide	3138	glc2man[g]	(2)[glucose-1,3]-mannose oligosaccharide	3498	glc2man[g]	[]	0	glc2man[g]	[]	0	glc2man[g]	Glc2man g	1544
glc3man[g]	glucose-1,2-(2)[glucose-1,3]-mannose oligosaccharide	3176	glc3man[g]	glucose-1,2-(2)[glucose-1,3]-mannose oligosaccharide	1392	glc3man[g]	glucose-1,2-(2)[glucose-1,3]-mannose oligosaccharide	1379	glc3man[g]	glucose-1,2-(2)[glucose-1,3]-mannose oligosaccharide	3139	glc3man[g]	glucose-1,2-(2)[glucose-1,3]-mannose oligosaccharide	3500	glc3man[g]	[]	0	glc3man[g]	[]	0	glc3man[g]	Glc3man g	1545
glc_D[c]	D-glucopyranose	3177	glc_D[c]	D-glucose	811	glc-D[c]	D-Glucose	1380	glc_D[c]	D-glucose	3133	glc_D[c]	D-glucose	341	m01965[c]	glucose	205	m01965[c]	glucose	205	glc__D[c]	D-Glucose	512
glc_D[e]	D-glucopyranose	3178	glc_D[e]	D-glucose	629	glc-D[e]	D-Glucose	1381	glc_D[e]	D-glucose	3132	glc_D[e]	D-glucose	340	m01965[e]	glucose	5139	m01965[e]	glucose	5137	glc__D[e]	D-Glucose	1197
glc_D[g]	D-glucopyranose	3179	glc_D[g]	D-glucose	2033	glc-D[g]	D-Glucose	1382	glc_D[g]	D-glucose	3136	glc_D[g]	D-glucose	3043	m01965[g]	glucose	738	m01965[g]	glucose	738	glc__D[g]	D-Glucose	1542
glcur[c]	D-glucuronate	3186	glcur[c]	D-glucuronate	2034	glcur[c]	D-Glucuronate	1388	glcur[c]	D-glucuronate	3144	glcur[c]	D-glucuronate	1946	m01973[c]	glucuronate	130	m01973[c]	glucuronate	130	glcur[c]	D-Glucuronate	514
glcur[e]	D-glucuronate	3187	glcur[e]	D-glucuronate	3874	glcur[e]	[]	0	glcur[e]	D-glucuronate	3146	glcur[e]	D-glucuronate	2535	m01973[e]	[]	0	m01973[e]	[]	0	glcur[e]	[]	0
glcur[l]	D-glucuronate	3188	glcur[l]	D-glucuronate	1990	glcur[l]	D-Glucuronate	1389	glcur[l]	D-glucuronate	3143	glcur[l]	D-glucuronate	1914	m01973[l]	glucuronate	1188	m01973[l]	glucuronate	1188	glcur[l]	D-Glucuronate	1782
gln_L[c]	L-glutamine	3191	gln_L[c]	L-glutamine	577	gln-L[c]	L-Glutamine	1391	gln_L[c]	L-glutamine	3149	gln_L[c]	L-glutamine	239	m01975[c]	glutamine	27	m01975[c]	glutamine	27	gln__L[c]	L-Glutamine	516
gln_L[e]	L-glutamine	3192	gln_L[e]	L-glutamine	579	gln-L[e]	L-Glutamine	1392	gln_L[e]	L-glutamine	3150	gln_L[e]	L-glutamine	240	m01975[e]	glutamine	5268	m01975[e]	glutamine	5266	gln__L[e]	L-Glutamine	1198
gln_L[m]	L-glutamine	3194	gln_L[m]	L-glutamine	2040	gln-L[m]	L-Glutamine	1393	gln_L[m]	L-glutamine	3151	gln_L[m]	L-glutamine	3045	m01975[m]	glutamine	1499	m01975[m]	glutamine	1500	gln__L[m]	L-Glutamine	2124
globin[c]	[]	0	globin[c]	[]	0	globin[c]	[]	0	globin[c]	[]	0	globin[c]	[]	0	m01957[c]	globin	4574	m01957[c]	globin	4572	globin[c]	[]	0
glu_L[c]	L-glutamate(1-)	3199	glu_L[c]	L-glutamate(1-)	126	glu-L[c]	L-Glutamate	1397	glu_L[c]	L-glutamate(1-)	3156	glu_L[c]	L-glutamate(1-)	183	m01974[c]	glutamate	28	m01974[c]	glutamate	28	glu__L[c]	L-Glutamate	517
glu_L[e]	L-glutamate(1-)	3200	glu_L[e]	L-glutamate(1-)	1086	glu-L[e]	L-Glutamate	1398	glu_L[e]	L-glutamate(1-)	3157	glu_L[e]	L-glutamate(1-)	293	m01974[e]	glutamate	4912	m01974[e]	glutamate	4910	glu__L[e]	L-Glutamate	1199
glu_L[m]	L-glutamate(1-)	3202	glu_L[m]	L-glutamate(1-)	112	glu-L[m]	L-Glutamate	1400	glu_L[m]	L-glutamate(1-)	3155	glu_L[m]	L-glutamate(1-)	187	m01974[m]	glutamate	1495	m01974[m]	glutamate	1496	glu__L[m]	L-Glutamate	2125
gluside_hs[c]	D-glucosyl-N-acylsphingosine	3206	gluside_hs[c]	D-glucosyl-N-acylsphingosine	935	gluside_hs[c]	glucocerebroside (homo sapiens)	1404	gluside_hs[c]	D-glucosyl-N-acylsphingosine	3166	gluside_cho[c]	D-glucosyl-N-acylsphingosine	1014	m01972[c]	glucosylceramide pool	3254	m01972[c]	glucosylceramide pool	3255	gluside_hs[c]	Gluside hs c	520
gly[c]	glycine	3215	gly[c]	Glycine	580	gly[c]	Glycine	1412	gly[c]	Glycine	3176	gly[c]	Glycine	178	m01986[c]	glycine	56	m01986[c]	glycine	56	gly[c]	Glycine	522
gly[e]	glycine	3216	gly[e]	Glycine	581	gly[e]	Glycine	1413	gly[e]	Glycine	3177	gly[e]	Glycine	291	m01986[e]	glycine	5016	m01986[e]	glycine	5014	gly[e]	Glycine	1201
gly[m]	glycine	3218	gly[m]	Glycine	538	gly[m]	Glycine	1415	gly[m]	Glycine	3174	gly[m]	Glycine	452	m01986[m]	glycine	347	m01986[m]	glycine	347	gly[m]	Glycine	2130
glyc3p[c]	sn-glycerol 3-phosphate(2-)	3225	glyc3p[c]	Glycerol 3-phosphate	1853	glyc3p[c]	Glycerol 3-phosphate	1421	glyc3p[c]	Glycerol 3-phosphate	3191	glyc3p[c]	Glycerol 3-phosphate	1171	m02914[c]	sn-glycerol-3-phosphate	247	m02914[c]	sn-glycerol-3-phosphate	247	glyc3p[c]	Glycerol 3-phosphate	528
glyc3p[e]	sn-glycerol 3-phosphate(2-)	3226	glyc3p[e]	[]	0	glyc3p[e]	[]	0	glyc3p[e]	[]	0	glyc3p[e]	[]	0	m02914[e]	[]	0	m02914[e]	[]	0	glyc3p[e]	[]	0
glyc[c]	glycerol	3233	glyc[c]	Glycerol	2051	glyc[c]	Glycerol	1426	glyc[c]	Glycerol	3185	glyc[c]	Glycerol	344	m01983[c]	glycerol	806	m01983[c]	glycerol	806	glyc[c]	Glycerol	525
glyc[e]	glycerol	3234	glyc[e]	Glycerol	1475	glyc[e]	Glycerol	1427	glyc[e]	Glycerol	3184	glyc[e]	Glycerol	345	m01983[e]	glycerol	5147	m01983[e]	glycerol	5145	glyc[e]	Glycerol	1203
glyclt[c]	glycolate	3236	glyclt[c]	glycolate	1948	glyclt[c]	Glycolate	1429	glyclt[c]	Glycolate; 2-Hydroxyethanoat	3194	glyclt[c]	Glycolate; 2-Hydroxyethanoat	106	m01998[c]	glycolate	681	m01998[c]	glycolate	681	glyclt[c]	Glycolate	529
glygn2[c]	glycogen, structure 2 (glycogenin-1,6-{7[1,4-Glc], 4[1,4-Glc]})	3242	glygn2[c]	glycogen, structure 2 (glycogenin-1,6-{7[1,4-Glc], 4[1,4-Glc]})	1988	glygn2[c]	glycogen, structure 2 (glycogenin-1,6-{7[1,4-Glc], 4[1,4-Glc]})	1433	glygn2[c]	glycogen, structure 2 (glycogenin-1,6-{7[1,4-Glc], 4[1,4-Glc]})	3201	glygn2[c]	glycogen, structure 2 (glycogenin-1,6-{7[1,4-Glc], 4[1,4-Glc]})	2633	m03161[c]	glycogen	4245	m03161[c]	glycogen	4243	glygn2[c]	Glygn2 c	531
glygn2[e]	glycogen, structure 2 (glycogenin-1,6-{7[1,4-Glc], 4[1,4-Glc]})	3243	glygn2[e]	glycogen, structure 2 (glycogenin-1,6-{7[1,4-Glc], 4[1,4-Glc]})	631	glygn2[e]	glycogen, structure 2 (glycogenin-1,6-{7[1,4-Glc], 4[1,4-Glc]})	1434	glygn2[e]	glycogen, structure 2 (glycogenin-1,6-{7[1,4-Glc], 4[1,4-Glc]})	3200	glygn2[e]	glycogen, structure 2 (glycogenin-1,6-{7[1,4-Glc], 4[1,4-Glc]})	2625	m03161[e]	glycogen	5417	m03161[e]	glycogen	5415	glygn2[e]	Glygn2 c	1205
gmp[c]	GMP(2-)	3261	gmp[c]	GMP	1964	gmp[c]	GMP	1444	gmp[c]	GMP(3-)	3221	gmp[c]	GMP(3-)	1139	m02016[c]	GMP	632	m02016[c]	GMP	632	gmp[c]	GMP	533
gmp[e]	GMP(2-)	3262	gmp[e]	GMP(3-)	1478	gmp[e]	GMP	1445	gmp[e]	GMP(3-)	3219	gmp[e]	GMP(3-)	2041	m02016[e]	GMP	5362	m02016[e]	GMP	5360	gmp[e]	GMP	1208
gpi_prot_hs[r]	{[(Prot-PE-Man),(PE)-Man],[PE]}-Man-GlcN-acylPI	3277	gpi_prot_hs[r]	{[(Prot-PE-Man),(PE)-Man],[PE]}-Man-GlcN-acylPI	2072	gpi_prot_hs[r]	glycophosphatidylinositol (GPI)-anchored protein	1460	gpi_prot_hs[r]	{[(Prot-PE-Man),(PE)-Man],[PE]}-Man-GlcN-acylPI	3235	gpi_prot_cho[r]	{[(Prot-PE-Man),(PE)-Man],[PE]}-Man-GlcN-acylPI	930	m02021[r]	gpi_prot heparan sulfate	3434	m02021[r]	gpi_prot heparan sulfate	3434	gpi_prot_hs[r]	Gpi prot hs r	2520
gpi_sig[r]	glycophosphatidylinositol (GPI) signal sequence (C-terminal peptide)	3278	gpi_sig[r]	glycophosphatidylinositol (GPI) signal sequence (C-terminal peptide)	1242	gpi_sig[r]	glycophosphatidylinositol (GPI) signal sequence (C-terminal peptide)	1461	gpi_sig[r]	glycophosphatidylinositol (GPI) signal sequence (C-terminal peptide)	3236	gpi_sig[r]	glycophosphatidylinositol (GPI) signal sequence (C-terminal peptide)	937	m02022[r]	gpi_sig	3432	m02022[r]	gpi_sig	3432	gpi_sig[r]	Gpi sig r	2521
gthox[c]	glutathione disulfide(2-)	3301	gthox[c]	Oxidized glutathione	1079	gthox[c]	Oxidized glutathione	1484	gthox[c]	Oxidized glutathione	3259	gthox[c]	Oxidized glutathione	470	m02027[c]	GSSG	457	m02027[c]	GSSG	457	gthox[c]	Oxidized glutathione	543
gthox[e]	glutathione disulfide(2-)	3302	gthox[e]	(2S)-2-azaniumyl-4-{[(1R)-2-{[(2R)-2-[(4S)-4-azaniumyl-4-carboxylatobutanamido]-2-[(carboxylatomethyl)carbamoyl]ethyl]disulfanyl}-1-[(carboxylatomethyl)carbamoyl]ethyl]carbamoyl}butanoate	1485	gthox[e]	Oxidized glutathione	1485	gthox[e]	Oxidized glutathione	3260	gthox[e]	Oxidized glutathione	1332	m02027[e]	GSSG	5040	m02027[e]	GSSG	5038	gthox[e]	Oxidized glutathione	1215
gthrd[c]	glutathionate(1-)	3304	gthrd[c]	Reduced glutathione	1078	gthrd[c]	Reduced glutathione	1487	gthrd[c]	Reduced glutathione	3262	gthrd[c]	Reduced glutathione	469	m02026[c]	GSH	353	m02026[c]	GSH	353	gthrd[c]	Reduced glutathione	544
gthrd[e]	glutathionate(1-)	3305	gthrd[e]	glutathionate(1-)	1486	gthrd[e]	Reduced glutathione	1488	gthrd[e]	Reduced glutathione	3263	gthrd[e]	Reduced glutathione	1330	m02026[e]	GSH	4960	m02026[e]	GSH	4958	gthrd[e]	Reduced glutathione	1216
gtp[c]	GTP(4-)	3309	gtp[c]	GTP	437	gtp[c]	GTP	1491	gtp[c]	GTP	3267	gtp[c]	GTP	767	m02034[c]	GTP	181	m02034[c]	GTP	181	gtp[c]	GTP	545
gtp[e]	GTP(4-)	3310	gtp[e]	GTP(4-)	1487	gtp[e]	GTP	1492	gtp[e]	GTP	3270	gtp[e]	GTP	2057	m02034[e]	GTP	5365	m02034[e]	GTP	5363	gtp[e]	GTP	1217
gtp[m]	GTP(4-)	3311	gtp[m]	GTP	439	gtp[m]	GTP	1493	gtp[m]	GTP	3268	gtp[m]	GTP	2203	m02034[m]	GTP	405	m02034[m]	GTP	405	gtp[m]	GTP	2139
gua[c]	guanine	3313	gua[c]	Guanine	2087	gua[c]	Guanine	1495	gua[c]	guanine	3272	gua[c]	guanine	349	m02037[c]	guanine	1404	m02037[c]	guanine	1404	gua[c]	Guanine	546
gua[e]	guanine	3314	gua[e]	guanine	1488	gua[e]	Guanine	1496	gua[e]	guanine	3271	gua[e]	guanine	348	m02037[e]	guanine	4983	m02037[e]	guanine	4981	gua[e]	Guanine	1218
h2o2[c]	hydrogen peroxide	3325	h2o2[c]	Hydrogen peroxide	23	h2o2[c]	Hydrogen peroxide	1504	h2o2[c]	Hydrogen peroxide	3299	h2o2[c]	Hydrogen peroxide	12	m02041[c]	H2O2	228	m02041[c]	H2O2	228	h2o2[c]	Hydrogen peroxide	553
h2o2[x]	hydrogen peroxide	3331	h2o2[x]	Hydrogen peroxide	399	h2o2[x]	Hydrogen peroxide	1509	h2o2[x]	Hydrogen peroxide	3300	h2o2[x]	Hydrogen peroxide	113	m02041[p]	H2O2	774	m02041[p]	H2O2	774	h2o2[x]	Hydrogen peroxide	2711
h2o2[e]	hydrogen peroxide	3326	h2o2[e]	hydrogen peroxide	1489	h2o2[e]	Hydrogen peroxide	1505	h2o2[e]	Hydrogen peroxide	3302	h2o2[e]	Hydrogen peroxide	1331	m02041[e]	H2O2	5039	m02041[e]	H2O2	5037	h2o2[e]	Hydrogen peroxide	1221
h2o[c]	water	3332	h2o[c]	H2O	20	h2o[c]	H2O	1510	h2o[c]	H2O	3291	h2o[c]	H2O	22	m02040[c]	H2O	8	m02040[c]	H2O	8	h2o[c]	H2O	552
h2o[e]	water	3333	h2o[e]	H2O	201	h2o[e]	H2O	1511	h2o[e]	H2O	3294	h2o[e]	H2O	274	m02040[e]	H2O	4915	m02040[e]	H2O	4913	h2o[e]	H2O	1220
h2o[g]	water	3334	h2o[g]	water	788	h2o[g]	H2O	1512	h2o[g]	H2O	3297	h2o[g]	H2O	691	m02040[g]	H2O	735	m02040[g]	H2O	735	h2o[g]	H2O	1568
h2o[r]	water	3338	h2o[r]	H2O	615	h2o[r]	H2O	1516	h2o[r]	H2O	3296	h2o[r]	H2O	2	m02040[r]	H2O	174	m02040[r]	H2O	174	h2o[r]	H2O	2526
h2o[x]	water	3339	h2o[x]	H2O	412	h2o[x]	H2O	1517	h2o[x]	H2O	3295	h2o[x]	H2O	84	m02040[p]	H2O	43	m02040[p]	H2O	43	h2o[x]	H2O	2710
h2o[l]	water	3335	h2o[l]	water	145	h2o[l]	H2O	1513	h2o[l]	H2O	3293	h2o[l]	H2O	778	m02040[l]	H2O	324	m02040[l]	H2O	324	h2o[l]	H2O	1789
h2o[m]	water	3336	h2o[m]	H2O	30	h2o[m]	H2O	1514	h2o[m]	H2O	3292	h2o[m]	H2O	74	m02040[m]	H2O	141	m02040[m]	H2O	141	h2o[m]	H2O	2142
h[c]	proton	3342	h[c]	proton	40	h[c]	H+	1519	h[c]	proton	3283	h[c]	proton	15	m02039[c]	H+	210	m02039[c]	H+	210	h[c]	H+	550
h[e]	proton	3343	h[e]	proton	77	h[e]	H+	1520	h[e]	proton	3285	h[e]	proton	205	m02039[e]	H+	4908	m02039[e]	H+	4906	h[e]	H+	1219
h[g]	proton	3344	h[g]	proton	249	h[g]	H+	1521	h[g]	proton	3286	h[g]	proton	161	m02039[g]	H+	3261	m02039[g]	H+	3262	h[g]	H+	1567
h[l]	proton	3345	h[l]	proton	288	h[l]	H+	1522	h[l]	proton	3287	h[l]	proton	1031	m02039[l]	H+	3059	m02039[l]	H+	3060	h[l]	H+	1788
h[m]	proton	3346	h[m]	proton	26	h[m]	H+	1523	h[m]	proton	3282	h[m]	proton	68	m02039[m]	H+	143	m02039[m]	H+	143	h[m]	H+	2140
h[r]	proton	3348	h[r]	proton	839	h[r]	H+	1525	h[r]	proton	3288	h[r]	proton	5	m02039[r]	H+	303	m02039[r]	H+	303	h[r]	H+	2525
h[x]	proton	3349	h[x]	proton	43	h[x]	H+	1526	h[x]	proton	3284	h[x]	proton	85	m02039[p]	H+	125	m02039[p]	H+	125	h[x]	H+	2709
hco3[c]	hydrogencarbonate	3355	hco3[c]	Bicarbonate	80	hco3[c]	Bicarbonate	1532	hco3[c]	Bicarbonate	3544	hco3[c]	Bicarbonate	80	m02046[c]	HCO3	320	m02046[c]	HCO3	320	hco3[c]	Bicarbonate	555
hco3[e]	hydrogencarbonate	3356	hco3[e]	Bicarbonate	78	hco3[e]	Bicarbonate	1533	hco3[e]	Bicarbonate	3543	hco3[e]	Bicarbonate	207	m02046[e]	HCO3	5182	m02046[e]	HCO3	5180	hco3[e]	Bicarbonate	1224
hco3[m]	hydrogencarbonate	3357	hco3[m]	Bicarbonate	318	hco3[m]	Bicarbonate	1534	hco3[m]	Bicarbonate	3545	hco3[m]	Bicarbonate	457	m02046[m]	HCO3	142	m02046[m]	HCO3	142	hco3[m]	Bicarbonate	2144
hcys_L[c]	L-homocysteine	3360	hcys_L[c]	L-homocysteine	546	hcys-L[c]	L-Homocysteine	1537	hcys_L[c]	L-homocysteine	3548	hcys_L[c]	L-homocysteine	1379	m02133[c]	homocysteine	4317	m02133[c]	homocysteine	4315	hcys__L[c]	L-Homocysteine	557
hdca[c]	palmitate	4197	hdca[c]	palmitate	1681	hdca[c]	Hexadecanoate (n-C16:0)	1538	hdca[c]	Hexadecanoate (n-C16:0)	3550	hdca[c]	Hexadecanoate (n-C16:0)	32	m02674[c]	palmitate	1914	m02674[c]	palmitate	1915	hdca[c]	Hexadecanoate (n-C16:0)	558
hdca[e]	palmitate	4198	hdca[e]	Hexadecanoate (n-C16:0)	1493	hdca[e]	Hexadecanoate (n-C16:0)	1539	hdca[e]	Hexadecanoate (n-C16:0)	3549	hdca[e]	Hexadecanoate (n-C16:0)	313	m02674[e]	palmitate	5240	m02674[e]	palmitate	5238	hdca[e]	Hexadecanoate (n-C16:0)	1226
hdcea[c]	palmitoleate	3361	hdcea[c]	Hexadecenoate (n-C16:1)	1683	hdcea[c]	Hexadecenoate (n-C16:1)	1542	hdcea[c]	Hexadecenoate (n-C16:1)	3555	hdcea[c]	Hexadecenoate (n-C16:1)	351	m02675[c]	palmitolate	1915	m02675[c]	palmitolate	1916	hdcea[c]	Hexadecenoate (n-C16:1)	559
hdcea[e]	palmitoleate	3362	hdcea[e]	Hexadecenoate (n-C16:1)	1494	hdcea[e]	Hexadecenoate (n-C16:1)	1543	hdcea[e]	Hexadecenoate (n-C16:1)	3554	hdcea[e]	Hexadecenoate (n-C16:1)	350	m02675[e]	palmitolate	5233	m02675[e]	palmitolate	5231	hdcea[e]	Hexadecenoate (n-C16:1)	1227
his_L[c]	L-histidine	3402	his_L[c]	L-histidine	2112	his-L[c]	L-Histidine	1565	his_L[c]	L-histidine	3586	his_L[c]	L-histidine	353	m02125[c]	histidine	221	m02125[c]	histidine	221	his__L[c]	L-Histidine	570
his_L[e]	L-histidine	3403	his_L[e]	L-histidine	1497	his-L[e]	L-Histidine	1566	his_L[e]	L-histidine	3585	his_L[e]	L-histidine	352	m02125[e]	histidine	5444	m02125[e]	histidine	5442	his__L[e]	L-Histidine	1230
hista[c]	histaminium	3406	hista[c]	histamium	2114	hista[c]	Histamine	1567	hista[c]	histamium	3590	hista[c]	histamium	355	m02124[c]	histamine	222	m02124[c]	histamine	222	hista[c]	Hista c	571
hista[e]	histaminium	3407	hista[e]	histamium	1498	hista[e]	Histamine	1568	hista[e]	histamium	3589	hista[e]	histamium	354	m02124[e]	histamine	5474	m02124[e]	histamine	5472	hista[e]	Hista c	1231
hmgcoa[c]	(3S)-3-hydroxy-3-methylglutaryl-CoA	3409	hmgcoa[c]	Hydroxymethylglutaryl-CoA	2120	hmgcoa[c]	Hydroxymethylglutaryl-CoA	1570	hmgcoa[c]	(3S)-3-hydroxy-3-methylglutaryl-CoA(5-)	3595	hmgcoa[c]	(3S)-3-hydroxy-3-methylglutaryl-CoA(5-)	647	m02131[c]	HMG-CoA	946	m02131[c]	HMG-CoA	946	hmgcoa[c]	Hydroxymethylglutaryl CoA C27H39N7O20P3S	573
hspg[e]	heparan sulfate proteoglycan	3469	hspg[e]	heparan sulfate proteoglycan	1501	hspg[e]	heparan sulfate proteoglycan	1630	hspg[e]	heparan sulfate proteoglycan	3655	hspg[e]	heparan sulfate proteoglycan	3620	m02054[e]	heparan sulfate proteoglycan	5280	m02054[e]	heparan sulfate proteoglycan	5278	hspg[e]	Hspg e	1234
hspg[g]	heparan sulfate proteoglycan	3470	hspg[g]	heparan sulfate proteoglycan	2160	hspg[g]	heparan sulfate proteoglycan	1631	hspg[g]	heparan sulfate proteoglycan	3657	hspg[g]	heparan sulfate proteoglycan	704	m02054[g]	heparan sulfate proteoglycan	3517	m02054[g]	heparan sulfate proteoglycan	3517	hspg[g]	Hspg e	1584
hxan[c]	hypoxanthine	3476	hxan[c]	Hypoxanthine	2163	hxan[c]	Hypoxanthine	1635	hxan[c]	hypoxanthine	3662	hxan[c]	hypoxanthine	1155	m02159[c]	hypoxanthine	1405	m02159[c]	hypoxanthine	1405	hxan[c]	Hypoxanthine	583
hxan[e]	hypoxanthine	3477	hxan[e]	hypoxanthine	1503	hxan[e]	Hypoxanthine	1636	hxan[e]	hypoxanthine	3660	hxan[e]	hypoxanthine	3058	m02159[e]	hypoxanthine	4976	m02159[e]	hypoxanthine	4974	hxan[e]	Hypoxanthine	1236
i[c]	iodide	3487	i[c]	iodide	973	i[c]	Iodide	1641	i[c]	iodide	3668	i[c]	iodide	284	m02174[c]	iodide	1675	m02174[c]	iodide	1676	i[c]	I c	585
i[e]	iodide	3488	i[e]	iodide	974	i[e]	Iodide	1642	i[e]	iodide	3669	i[e]	iodide	285	m02174[e]	iodide	5023	m02174[e]	iodide	5021	i[e]	I c	1237
id3acald[c]	indol-3-ylacetaldehyde	3493	id3acald[c]	indol-3-ylacetaldehyde	594	id3acald[c]	Indole-3-acetaldehyde	1647	id3acald[c]	indol-3-ylacetaldehyde	3674	id3acald[c]	indol-3-ylacetaldehyde	2665	m02168[c]	indole-3-acetaldehyde	1638	m02168[c]	indole-3-acetaldehyde	1639	id3acald[c]	Indole 3 acetaldehyde C10H9NO	587
idour[e]	aldehydo-L-iduronate	3496	idour[e]	L-iduronate	5063	idour[c]	L-Iduronate	1649	idour[e]	L-iduronate	3678	idour[e]	L-iduronate	3622	m02384[e]	L-iduronic acid	4946	m02384[e]	L-iduronic acid	4944	id3acald[e]	[]	0
idour[l]	aldehydo-L-iduronate	3497	idour[l]	L-iduronate	2176	idour[l]	L-Iduronate	1650	idour[l]	L-iduronate	3676	idour[l]	L-iduronate	1157	m02384[l]	L-iduronic acid	3549	m02384[l]	L-iduronic acid	3549	idour[l]	Idour c	1822
ile_L[c]	L-isoleucine	3502	ile_L[c]	L-isoleucine	2184	ile-L[c]	L-Isoleucine	1655	ile_L[c]	L-isoleucine	3684	ile_L[c]	L-isoleucine	361	m02184[c]	isoleucine	170	m02184[c]	isoleucine	170	ile__L[c]	L-Isoleucine	590
ile_L[e]	L-isoleucine	3503	ile_L[e]	L-isoleucine	1505	ile-L[e]	L-Isoleucine	1656	ile_L[e]	L-isoleucine	3683	ile_L[e]	L-isoleucine	359	m02184[e]	isoleucine	5445	m02184[e]	isoleucine	5443	ile__L[e]	L-Isoleucine	1239
imp[c]	IMP(2-)	3510	imp[c]	IMP	475	imp[c]	IMP	1662	imp[c]	IMP	3691	imp[c]	IMP	2003	m02167[c]	IMP	4261	m02167[c]	IMP	4259	imp[c]	IMP	593
imp[e]	IMP(2-)	3511	imp[e]	IMP(2-)	1506	imp[e]	IMP	1663	imp[e]	IMP	3692	imp[e]	IMP	2039	m02167[e]	IMP	5125	m02167[e]	IMP	5123	imp[e]	IMP	1240
inost[c]	myo-inositol	3515	inost[c]	myo-inositol	922	inost[c]	myo-Inositol	1667	inost[c]	myo-inositol	3696	inost[c]	myo-inositol	365	m02171[c]	inositol	3334	m02171[c]	inositol	3335	inost[c]	Myo-Inositol	595
inost[e]	myo-inositol	3516	inost[e]	myo-inositol	1507	inost[e]	myo-Inositol	1668	inost[e]	myo-inositol	3697	inost[e]	myo-inositol	364	m02171[e]	inositol	5368	m02171[e]	inositol	5366	inost[e]	Myo-Inositol	1241
ipdp[c]	isopentenyl diphosphate(3-)	3524	ipdp[c]	Isopentenyl diphosphate	1259	ipdp[c]	Isopentenyl diphosphate	1674	ipdp[c]	Isopentenyl diphosphate	3705	ipdp[c]	Isopentenyl diphosphate	820	m02187[c]	isopentenyl-pPP	4411	m02187[c]	isopentenyl-pPP	4409	ipdp[c]	Isopentenyl diphosphate	598
itacon[m]	itaconate(2-)	3528	itacon[m]	itaconate(2-)	2193	itacon[m]	Itaconate	1677	itacon[m]	Itaconate(2-); Methylenebutanedioate	3709	itacon[m]	Itaconate(2-); Methylenebutanedioate	3060	m02191[m]	itaconate	1890	m02191[m]	itaconate	1891	itacon[m]	Itaconate C5H4O4	2166
k[c]	potassium(1+)	3537	k[c]	potassium	743	k[c]	potassium	1682	k[c]	potassium	3718	k[c]	potassium	250	m02200[c]	K+	4894	m02200[c]	K+	4892	k[c]	Potassium	600
k[e]	potassium(1+)	3538	k[e]	potassium	745	k[e]	potassium	1683	k[e]	potassium	3719	k[e]	potassium	252	m02200[e]	K+	5272	m02200[e]	K+	5270	k[e]	Potassium	1243
ksi[e]	keratan sulfate I	3584	ksi[e]	keratan sulfate I	1508	ksi[e]	keratan sulfate I	1729	ksi[e]	keratan sulfate I	3723	ksi[e]	keratan sulfate I	783	m02278[e]	keratan sulfate I	5172	m02278[e]	keratan sulfate I	5170	ksi[e]	Ksi e	1244
ksi[g]	keratan sulfate I	3585	ksi[g]	keratan sulfate I	2202	ksi[g]	keratan sulfate I	1730	ksi[g]	keratan sulfate I	3725	ksi[g]	keratan sulfate I	3132	m02278[g]	keratan sulfate I	3628	m02278[g]	keratan sulfate I	3628	ksi[g]	Ksi e	1586
ksi[l]	keratan sulfate I	3586	ksi[l]	keratan sulfate I	1785	ksi[l]	keratan sulfate I	1731	ksi[l]	keratan sulfate I	3724	ksi[l]	keratan sulfate I	2979	m02278[l]	keratan sulfate I	3650	m02278[l]	keratan sulfate I	3650	ksi[l]	Ksi e	1824
ksii_core2[e]	keratan sulfate II (core 2-linked)	3632	ksii_core2[e]	keratan sulfate II (core 2-linked)	1510	ksii_core2[e]	keratan sulfate II (core 2-linked)	1777	ksii_core2[e]	keratan sulfate II (core 2-linked)	3804	ksii_core2[e]	keratan sulfate II (core 2-linked)	3624	m02288[e]	keratan sulfate II (core 2-linked)	5281	m02288[e]	keratan sulfate II (core 2-linked)	5279	ksii_core2[e]	Ksii core2 e	1246
ksii_core2[g]	keratan sulfate II (core 2-linked)	3633	ksii_core2[g]	keratan sulfate II (core 2-linked)	2198	ksii_core2[g]	keratan sulfate II (core 2-linked)	1778	ksii_core2[g]	keratan sulfate II (core 2-linked)	3805	ksii_core2[g]	keratan sulfate II (core 2-linked)	3134	m02288[g]	keratan sulfate II (core 2-linked)	3638	m02288[g]	keratan sulfate II (core 2-linked)	3638	ksii_core2[g]	Ksii core2 e	1623
ksii_core4[e]	keratan sulfate II (core 4-linked)	3649	ksii_core4[e]	keratan sulfate II (core 4-linked)	1511	ksii_core4[e]	keratan sulfate II (core 4-linked)	1794	ksii_core4[e]	keratan sulfate II (core 4-linked)	3826	ksii_core4[e]	keratan sulfate II (core 4-linked)	3625	m02303[e]	keratan sulfate II (core 4-linked)	5282	m02303[e]	keratan sulfate II (core 4-linked)	5280	ksii_core4[e]	Ksii core4 e	1247
ksii_core4[g]	keratan sulfate II (core 4-linked)	3650	ksii_core4[g]	keratan sulfate II (core 4-linked)	2200	ksii_core4[g]	keratan sulfate II (core 4-linked)	1795	ksii_core4[g]	keratan sulfate II (core 4-linked)	3827	ksii_core4[g]	keratan sulfate II (core 4-linked)	3133	m02303[g]	keratan sulfate II (core 4-linked)	3649	m02303[g]	keratan sulfate II (core 4-linked)	3649	ksii_core4[g]	Ksii core4 e	1634
kynate[c]	kynurenate	3662	kynate[c]	kynurenate	2206	kynate[c]	4-Hydroxy-2-quinolinecarboxylic acid	1807	kynate[c]	kynurenate	3843	kynate[c]	kynurenate	2677	m00990[c]	4-hydroxy-2-quinolinecarboxylic acid	1598	m00990[c]	4-hydroxy-2-quinolinecarboxylic acid	1599	kynate[c]	Kynate c	603
l2fn2m2masn[g]	{[galactosyl-(1,4)-N-Acetyl-glucosaminyl-(1,2)-mannosyl-(1,3)-],[N-acetyl-glucosaminyl-(1,2)-mannosyl-(1,6)-]mannosyl-(1,4)-N-acetyl-glucosaminyl-(1,4)-[fucosyl-(1,6)]-N-acetyl-glucosaminyl}asparagine	3664	l2fn2m2masn[g]	{[galactosyl-(1,4)-N-Acetyl-glucosaminyl-(1,2)-mannosyl-(1,3)-],[N-acetyl-glucosaminyl-(1,2)-mannosyl-(1,6)-]mannosyl-(1,4)-N-acetyl-glucosaminyl-(1,4)-[fucosyl-(1,6)]-N-acetyl-glucosaminyl}asparagine	1846	l2fn2m2masn[g]	{[galactosyl-(1,4)-N-Acetyl-glucosaminyl-(1,2)-mannosyl-(1,3)-],[N-acetyl-glucosaminyl-(1,2)-mannosyl-(1,6)-]mannosyl-(1,4)-N-acetyl-glucosaminyl-(1,4)-[fucosyl-(1,6)]-N-acetyl-glucosaminyl}asparagine	1808	l2fn2m2masn[g]	{[galactosyl-(1,4)-N-Acetyl-glucosaminyl-(1,2)-mannosyl-(1,3)-],[N-acetyl-glucosaminyl-(1,2)-mannosyl-(1,6)-]mannosyl-(1,4)-N-acetyl-glucosaminyl-(1,4)-[fucosyl-(1,6)]-N-acetyl-glucosaminyl}asparagine	3851	l2fn2m2masn[g]	{[galactosyl-(1,4)-N-Acetyl-glucosaminyl-(1,2)-mannosyl-(1,3)-],[N-acetyl-glucosaminyl-(1,2)-mannosyl-(1,6)-]mannosyl-(1,4)-N-acetyl-glucosaminyl-(1,4)-[fucosyl-(1,6)]-N-acetyl-glucosaminyl}asparagine	170	m02323[g]	l2fn2m2masn	1823	m02323[g]	l2fn2m2masn	1824	l2fn2m2masn[g]	L2fn2m2masn g	1645
lac_L[c]	(S)-lactate	3671	lac_L[c]	(S)-lactate	2208	lac-L[c]	L-Lactate	1815	lac_L[c]	(S)-lactate	3859	lac_L[c]	(S)-lactate	368	m02403[c]	L-lactate	603	m02403[c]	L-lactate	603	lac__L[c]	L-Lactate	606
lac_L[e]	(S)-lactate	3672	lac_L[e]	(S)-lactate	1512	lac-L[e]	L-Lactate	1816	lac_L[e]	(S)-lactate	3858	lac_L[e]	(S)-lactate	367	m02403[e]	L-lactate	4931	m02403[e]	L-lactate	4929	lac__L[e]	L-Lactate	1249
lac_L[m]	(S)-lactate	3673	lac_L[m]	(S)-lactate	2211	lac-L[m]	L-Lactate	1817	lac_L[m]	(S)-lactate	3860	lac_L[m]	(S)-lactate	369	m02403[m]	L-lactate	1377	m02403[m]	L-lactate	1377	lac__L[m]	L-Lactate	2170
lcts[e]	lactose	3683	lcts[e]	Lactose	1513	lcts[e]	Lactose	1825	lcts[e]	Lactose	3869	lcts[e]	Lactose	776	m02332[e]	lactose	5419	m02332[e]	lactose	5417	lcts[e]	Lactose	1250
lcts[g]	lactose	3684	lcts[g]	lactose	2212	lcts[g]	Lactose	1826	lcts[g]	Lactose	3871	lcts[g]	Lactose	3158	m02332[g]	lactose	1350	m02332[g]	lactose	1350	lcts[g]	Lactose	1647
leu_L[c]	L-leucine	3686	leu_L[c]	L-leucine	2222	leu-L[c]	L-Leucine	1828	leu_L[c]	L-leucine	3878	leu_L[c]	L-leucine	358	m02360[c]	leucine	34	m02360[c]	leucine	34	leu__L[c]	L-Leucine	611
leu_L[e]	L-leucine	3687	leu_L[e]	L-leucine	1520	leu-L[e]	L-Leucine	1829	leu_L[e]	L-leucine	3877	leu_L[e]	L-leucine	360	m02360[e]	leucine	5438	m02360[e]	leucine	5436	leu__L[e]	L-Leucine	1251
leu_L[m]	L-leucine	3689	leu_L[m]	L-leucine	2223	leu-L[m]	L-Leucine	1830	leu_L[m]	L-leucine	3879	leu_L[m]	L-leucine	1495	m02360[m]	leucine	1623	m02360[m]	leucine	1624	leu__L[m]	L-Leucine	2173
lnlc[c]	linoleate	3741	lnlc[c]	linoleate	1689	lnlc[c]	linoleic acid (all cis C18:2) n-6	1865	lnlc[c]	linoleate	3929	lnlc[c]	linoleate	2303	m02387[c]	linoleate	1943	m02387[c]	linoleate	1944	lnlc[c]	Lnlc c	628
lnlc[e]	linoleate	3742	lnlc[e]	linoleate	1525	lnlc[e]	linoleic acid (all cis C18:2) n-6	1866	lnlc[e]	linoleate	3928	lnlc[e]	linoleate	3635	m02387[e]	linoleate	5087	m02387[e]	linoleate	5085	lnlc[e]	Lnlc c	1262
lnlnca[c]	alpha-linolenate	3753	lnlnca[c]	alpha-linolenate	1700	lnlnca[c]	alpha-Linolenic acid, C18:3, n-3	1871	lnlnca[c]	alpha-linolenate	3939	lnlnca[c]	alpha-linolenate	2307	m02389[c]	linolenate	1936	m02389[c]	linolenate	1937	lnlnca[c]	Lnlnca c	632
lnlnca[e]	alpha-linolenate	3754	lnlnca[e]	alpha-linolenate	1526	lnlnca[e]	alpha-Linolenic acid, C18:3, n-3	1872	lnlnca[e]	alpha-linolenate	3938	lnlnca[e]	alpha-linolenate	3636	m02389[e]	linolenate	4942	m02389[e]	linolenate	4940	lnlnca[e]	Lnlnca c	1263
lnlncg[c]	gamma-linolenate	3762	lnlncg[c]	gamma-linolenate	1699	lnlncg[c]	gamma-linolenic acid	1877	lnlncg[c]	gamma-linolenate	3948	lnlncg[c]	gamma-linolenate	2306	m01932[c]	gamma-linolenate	1944	m01932[c]	gamma-linolenate	1945	lnlncg[c]	Lnlncg c	635
lnlncg[e]	gamma-linolenate	3763	lnlncg[e]	gamma-linolenate	1527	lnlncg[e]	gamma-linolenic acid	1878	lnlncg[e]	gamma-linolenate	3947	lnlncg[e]	gamma-linolenate	3637	m01932[e]	gamma-linolenate	5215	m01932[e]	gamma-linolenate	5213	lnlncg[e]	Lnlncg c	1264
lys_L[c]	L-lysinium(1+)	3780	lys_L[c]	L-lysinium(1+)	648	lys-L[c]	L-Lysine	1891	lys_L[c]	L-lysinium(1+)	3966	lys_L[c]	L-lysinium(1+)	375	m02426[c]	lysine	223	m02426[c]	lysine	223	lys__L[c]	L-Lysine	640
lys_L[x]	L-lysinium(1+)	3785	lys_L[x]	L-lysinium(1+)	2263	lys-L[x]	L-Lysine	1895	lys_L[x]	L-lysinium(1+)	3970	lys_L[x]	L-lysinium(1+)	3796	m02426[p]	lysine	4330	m02426[p]	lysine	4328	lys__L[x]	L-Lysine	2722
lys_L[e]	L-lysinium(1+)	3781	lys_L[e]	L-lysinium(1+)	680	lys-L[e]	L-Lysine	1892	lys_L[e]	L-lysinium(1+)	3968	lys_L[e]	L-lysinium(1+)	374	m02426[e]	lysine	5433	m02426[e]	lysine	5431	lys__L[e]	L-Lysine	1266
lys_L[m]	L-lysinium(1+)	3783	lys_L[m]	L-lysinium(1+)	651	lys-L[m]	L-Lysine	1893	lys_L[m]	L-lysinium(1+)	3967	lys_L[m]	L-lysinium(1+)	2131	m02426[m]	lysine	1574	m02426[m]	lysine	1575	lys__L[m]	L-Lysine	2187
lyxnt[c]	L-lyxonate	3786	lyxnt[c]	L-lyxonate	1290	lyxnt[c]	L-lyxonate	1896	lyxnt[c]	L-lyxonate	3972	lyxnt[c]	L-lyxonate	3478	m02406[c]	L-lyxonate	1280	m02406[c]	L-lyxonate	1280	lyxnt[c]	Lyxnt c	641
m2mn[l]	(alpha-D-mannosyl)2-beta-D-mannosyl-N-acetylglucosamine	3791	m2mn[l]	(alpha-D-mannosyl)2-beta-D-mannosyl-N-acetylglucosamine	240	m2mn[l]	(alpha-D-mannosyl)2-beta-D-mannosyl-N-acetylglucosamine	1902	m2mn[l]	(alpha-D-mannosyl)2-beta-D-mannosyl-N-acetylglucosamine	3979	m2mn[l]	(alpha-D-mannosyl)2-beta-D-mannosyl-N-acetylglucosamine	812	m00141[l]	(alpha-D-mannosyl)2-beta-D-mannosyl-N-acetylglucosamine	1825	m00141[l]	(alpha-D-mannosyl)2-beta-D-mannosyl-N-acetylglucosamine	1826	m2mn[l]	M2mn c	1883
m4mpdol_U[c]	(alpha-D-mannosyl)(4)-beta-D-mannosyldiacetylchitobiosyldiphosphodolichol	3797	m4mpdol_U[c]	(alpha-D-Mannosyl)4-beta-D-mannosyl-diacetylchitobiosyldiphosphodolichol, human uterine homolog	1823	m4mpdol_U[c]	(alpha-D-Mannosyl)4-beta-D-mannosyl-diacetylchitobiosyldiphosphodolichol, human uterine homolog	1912	m4mpdol_U[c]	(alpha-D-Mannosyl)4-beta-D-mannosyl-diacetylchitobiosyldiphosphodolichol, human uterine homolog	28	m4mpdol[c]	(alpha-D-Mannosyl)4-beta-D-mannosyl-diacetylchitobiosyldiphosphodolichol	841	m01323[c]	alpha-D-mannosyl-beta-D-mannosyl-diacetylchitobiosyldiphosphodolichol	1793	m01323[c]	alpha-D-mannosyl-beta-D-mannosyl-diacetylchitobiosyldiphosphodolichol	1794	m4mpdol_U[c]	M4mpdol U c	650
m4mpdol_U[r]	(alpha-D-mannosyl)(4)-beta-D-mannosyldiacetylchitobiosyldiphosphodolichol	3798	m4mpdol_U[r]	(alpha-D-Mannosyl)4-beta-D-mannosyl-diacetylchitobiosyldiphosphodolichol, human uterine homolog	1317	m4mpdol_U[r]	(alpha-D-Mannosyl)4-beta-D-mannosyl-diacetylchitobiosyldiphosphodolichol, human uterine homolog	1913	m4mpdol_U[r]	(alpha-D-Mannosyl)4-beta-D-mannosyl-diacetylchitobiosyldiphosphodolichol, human uterine homolog	27	m4mpdol[r]	(alpha-D-Mannosyl)4-beta-D-mannosyl-diacetylchitobiosyldiphosphodolichol	154	m01323[c]	alpha-D-mannosyl-beta-D-mannosyl-diacetylchitobiosyldiphosphodolichol	1793	m01323[c]	alpha-D-mannosyl-beta-D-mannosyl-diacetylchitobiosyldiphosphodolichol	1794	m4mpdol_U[r]	M4mpdol U c	2547
mal_L[m]	(S)-malate(2-)	3825	mal_L[m]	(S)-malate(2-)	559	mal-L[m]	L-Malate	1942	mal_L[m]	(S)-malate(2-)	4000	mal_L[m]	(S)-malate(2-)	2243	m02439[m]	malate	399	m02439[m]	malate	399	mal__L[m]	L-Malate	2188
mal_L[c]	(S)-malate(2-)	3823	mal_L[c]	(S)-malate(2-)	558	mal-L[c]	L-Malate	1941	mal_L[c]	(S)-malate(2-)	3999	mal_L[c]	(S)-malate(2-)	2862	m02439[c]	malate	153	m02439[c]	malate	153	mal__L[c]	L-Malate	652
mal_L[e]	(S)-malate(2-)	3824	mal_L[e]	(S)-malate(2-)	5062	mal-L[e]	[]	0	mal_L[e]	(S)-malate(2-)	4002	mal_L[e]	(S)-malate(2-)	3638	m02439[e]	[]	0	m02439[e]	[]	0	mal__L[e]	[]	0
malcoa[c]	malonyl-CoA(5-)	3827	malcoa[c]	Malonyl-CoA	316	malcoa[c]	Malonyl-CoA	1943	malcoa[c]	Malonyl-CoA	4005	malcoa[c]	Malonyl-CoA	59	m02444[c]	malonyl-CoA	401	m02444[c]	malonyl-CoA	401	malcoa[c]	Malonyl-CoA	654
malcoa[e]	malonyl-CoA(5-)	3828	malcoa[e]	malonyl-CoA(4-)	3224	malcoa[e]	[]	0	malcoa[e]	Malonyl-CoA	4009	malcoa[e]	Malonyl-CoA	3639	m02444[e]	[]	0	m02444[e]	[]	0	malcoa[e]	[]	0
man[c]	D-mannose	3850	man[c]	D-Mannose	238	man[c]	D-Mannose	1954	man[c]	D-Mannose	4026	man[c]	D-Mannose	379	m02453[c]	mannose	61	m02453[c]	mannose	61	man[c]	D-Mannose	657
man[e]	D-mannose	3851	man[e]	D-Mannose	1532	man[e]	D-Mannose	1955	man[e]	D-Mannose	4028	man[e]	D-Mannose	378	m02453[e]	mannose	5022	m02453[e]	mannose	5020	man[e]	D-Mannose	1270
man[g]	D-mannose	3852	man[g]	D-mannose	2266	man[g]	D-Mannose	1956	man[g]	D-Mannose	4029	man[g]	D-Mannose	881	m02453[g]	mannose	737	m02453[g]	mannose	737	man[g]	D-Mannose	1661
man[l]	D-mannose	3853	man[l]	D-mannose	241	man[l]	D-Mannose	1957	man[l]	D-Mannose	4027	man[l]	D-Mannose	2552	m02453[l]	mannose	1827	m02453[l]	mannose	1828	man[l]	D-Mannose	1886
melanin[c]	Melanin	3855	melanin[c]	Melanin	1246	melanin[c]	Melanin	1959	melanin[c]	Melanin	4033	melanin[c]	[]	0	m02458[c]	eumelanin	1611	m02458[c]	eumelanin	1612	melanin[c]	Melanin c	660
melatn[c]	melatonin	3856	melatn[c]	melatonin	422	melatn[c]	Melatonin	1960	melatn[c]	melatonin	4034	melatn[c]	melatonin	2681	m02460[c]	melatonin	1297	m02460[c]	melatonin	1297	melatn[c]	Melatn c	661
met_L[c]	L-methionine	3873	met_L[c]	L-methionine	824	met-L[c]	L-Methionine	1977	met_L[c]	L-methionine	4051	met_L[c]	L-methionine	141	m02471[c]	methionine	430	m02471[c]	methionine	430	met__L[c]	L-Methionine	667
met_L[e]	L-methionine	3874	met_L[e]	L-methionine	1536	met-L[e]	L-Methionine	1978	met_L[e]	L-methionine	4052	met_L[e]	L-methionine	380	m02471[e]	methionine	5446	m02471[e]	methionine	5444	met__L[e]	L-Methionine	1274
mev_R[c]	(R)-mevalonate	3879	mev_R[c]	(R)-mevalonate	2874	mev-R[c]	[]	0	mev_R[c]	(R)-mevalonate; 3,5-Dihydroxy-3-methylvaleric acid	4059	mev_R[c]	(R)-mevalonate; 3,5-Dihydroxy-3-methylvaleric acid	1069	m00167[c]	(R)-mevalonate	3008	m00167[c]	(R)-mevalonate	3009	mev__R[c]	[]	0
mev_R[x]	(R)-mevalonate	3881	mev_R[x]	(R)-mevalonate	2296	mev-R[x]	(R)-Mevalonate	1982	mev_R[x]	(R)-mevalonate; 3,5-Dihydroxy-3-methylvaleric acid	4058	mev_R[x]	(R)-mevalonate; 3,5-Dihydroxy-3-methylvaleric acid	3075	m00167[p]	(R)-mevalonate	3043	m00167[p]	(R)-mevalonate	3044	mev__R[x]	R Mevalonate C6H11O4	2724
mi145p[c]	1D-myo-inositol 1,4,5-trisphosphate(6-)	3893	mi145p[c]	1D-myo-inositol 1,4,5-trisphosphate(6-)	2312	mi145p[c]	1D-myo-Inositol 1,4,5-trisphosphate	1994	mi145p[c]	1D-myo-inositol 1,4,5-trisphosphate(6-)	4072	mi145p[c]	1D-myo-inositol 1,4,5-trisphosphate(6-)	1958	m01718[c]	D-myo-inositol-1,4,5-trisphosphate	1244	m01718[c]	D-myo-inositol-1,4,5-trisphosphate	1244	mi145p[c]	1D myo Inositol 1 4 5 trisphosphate C6H9O15P3	675
mlthf[c]	(6R)-5,10-methylenetetrahydrofolate(2-)	3906	mlthf[c]	5,10-Methylenetetrahydrofolate	1209	mlthf[c]	5,10-Methylenetetrahydrofolate	2007	mlthf[c]	5,10-Methylenetetrahydrofolate	4084	mlthf[c]	5,10-Methylenetetrahydrofolate	1862	m01045[c]	5,10-methylene-THF	315	m01045[c]	5,10-methylene-THF	315	mlthf[c]	5,10-Methylenetetrahydrofolate	684
msa[m]	3-oxopropanoate	3917	msa[m]	3-oxopropanoate	644	msa[m]	Malonate semialdehyde	2019	msa[m]	3-oxopropanoate	4090	msa[m]	3-oxopropanoate	2871	m00900[m]	3-oxopropanoate	617	m00900[m]	3-oxopropanoate	617	msa[m]	Malonate semialdehyde	2198
mthgxl[c]	methylglyoxal	3918	mthgxl[c]	methylglyoxal	262	mthgxl[c]	Methylglyoxal	2020	mthgxl[c]	methylglyoxal	4091	mthgxl[c]	methylglyoxal	2387	m02475[c]	methylglyoxal	1325	m02475[c]	methylglyoxal	1325	mthgxl[c]	Methylglyoxal	691
mthgxl[e]	methylglyoxal	3919	mthgxl[e]	methylglyoxal	1537	mthgxl[e]	Methylglyoxal	2021	mthgxl[e]	methylglyoxal	4092	mthgxl[e]	methylglyoxal	3643	m02475[e]	methylglyoxal	5370	m02475[e]	methylglyoxal	5368	mthgxl[e]	Methylglyoxal	1275
n2m2nmasn[e]	N-Acetyl-beta-D-glucosaminyl-1,2-alpha-D-mannosyl-1,3-(N-acetyl-beta-D-glucosaminyl-1,2-alpha-D-mannosyl-1,6)-(N-acetyl-beta-D-glucosaminyl-1,4)-beta-D-mannosyl-1,4-N-acetyl-beta-D-glucosaminyl-R	3925	n2m2nmasn[e]	N-Acetyl-beta-D-glucosaminyl-1,2-alpha-D-mannosyl-1,3-(N-acetyl-beta-D-glucosaminyl-1,2-alpha-D-mannosyl-1,6)-(N-acetyl-beta-D-glucosaminyl-1,4)-beta-D-mannosyl-1,4-N-acetyl-beta-D-glucosaminyl-R	1538	n2m2nmasn[e]	N-Acetyl-beta-D-glucosaminyl-1,2-alpha-D-mannosyl-1,3-(N-acetyl-beta-D-glucosaminyl-1,2-alpha-D-mannosyl-1,6)-(N-acetyl-beta-D-glucosaminyl-1,4)-beta-D-mannosyl-1,4-N-acetyl-beta-D-glucosaminyl-R	2027	n2m2nmasn[e]	N-Acetyl-beta-D-glucosaminyl-1,2-alpha-D-mannosyl-1,3-(N-acetyl-beta-D-glucosaminyl-1,2-alpha-D-mannosyl-1,6)-(N-acetyl-beta-D-glucosaminyl-1,4)-beta-D-mannosyl-1,4-N-acetyl-beta-D-glucosaminyl-R	4102	n2m2nmasn[e]	N-Acetyl-beta-D-glucosaminyl-1,2-alpha-D-mannosyl-1,3-(N-acetyl-beta-D-glucosaminyl-1,2-alpha-D-mannosyl-1,6)-(N-acetyl-beta-D-glucosaminyl-1,4)-beta-D-mannosyl-1,4-N-acetyl-beta-D-glucosaminyl-R	3644	m02510[e]	(GlcNAc)5 (Man)3 (Asn)1	5285	m02510[e]	(GlcNAc)5 (Man)3 (Asn)1	5283	n2m2nmasn[e]	N2m2nmasn e	1276
n2m2nmasn[g]	N-Acetyl-beta-D-glucosaminyl-1,2-alpha-D-mannosyl-1,3-(N-acetyl-beta-D-glucosaminyl-1,2-alpha-D-mannosyl-1,6)-(N-acetyl-beta-D-glucosaminyl-1,4)-beta-D-mannosyl-1,4-N-acetyl-beta-D-glucosaminyl-R	3926	n2m2nmasn[g]	N-Acetyl-beta-D-glucosaminyl-1,2-alpha-D-mannosyl-1,3-(N-acetyl-beta-D-glucosaminyl-1,2-alpha-D-mannosyl-1,6)-(N-acetyl-beta-D-glucosaminyl-1,4)-beta-D-mannosyl-1,4-N-acetyl-beta-D-glucosaminyl-R	2270	n2m2nmasn[g]	N-Acetyl-beta-D-glucosaminyl-1,2-alpha-D-mannosyl-1,3-(N-acetyl-beta-D-glucosaminyl-1,2-alpha-D-mannosyl-1,6)-(N-acetyl-beta-D-glucosaminyl-1,4)-beta-D-mannosyl-1,4-N-acetyl-beta-D-glucosaminyl-R	2028	n2m2nmasn[g]	N-Acetyl-beta-D-glucosaminyl-1,2-alpha-D-mannosyl-1,3-(N-acetyl-beta-D-glucosaminyl-1,2-alpha-D-mannosyl-1,6)-(N-acetyl-beta-D-glucosaminyl-1,4)-beta-D-mannosyl-1,4-N-acetyl-beta-D-glucosaminyl-R	4104	n2m2nmasn[g]	N-Acetyl-beta-D-glucosaminyl-1,2-alpha-D-mannosyl-1,3-(N-acetyl-beta-D-glucosaminyl-1,2-alpha-D-mannosyl-1,6)-(N-acetyl-beta-D-glucosaminyl-1,4)-beta-D-mannosyl-1,4-N-acetyl-beta-D-glucosaminyl-R	3073	m02510[g]	(GlcNAc)5 (Man)3 (Asn)1	1816	m02510[g]	(GlcNAc)5 (Man)3 (Asn)1	1817	n2m2nmasn[g]	N2m2nmasn e	1663
n2m2nmasn[l]	N-Acetyl-beta-D-glucosaminyl-1,2-alpha-D-mannosyl-1,3-(N-acetyl-beta-D-glucosaminyl-1,2-alpha-D-mannosyl-1,6)-(N-acetyl-beta-D-glucosaminyl-1,4)-beta-D-mannosyl-1,4-N-acetyl-beta-D-glucosaminyl-R	3927	n2m2nmasn[l]	N-Acetyl-beta-D-glucosaminyl-1,2-alpha-D-mannosyl-1,3-(N-acetyl-beta-D-glucosaminyl-1,2-alpha-D-mannosyl-1,6)-(N-acetyl-beta-D-glucosaminyl-1,4)-beta-D-mannosyl-1,4-N-acetyl-beta-D-glucosaminyl-R	1943	n2m2nmasn[l]	N-Acetyl-beta-D-glucosaminyl-1,2-alpha-D-mannosyl-1,3-(N-acetyl-beta-D-glucosaminyl-1,2-alpha-D-mannosyl-1,6)-(N-acetyl-beta-D-glucosaminyl-1,4)-beta-D-mannosyl-1,4-N-acetyl-beta-D-glucosaminyl-R	2029	n2m2nmasn[l]	N-Acetyl-beta-D-glucosaminyl-1,2-alpha-D-mannosyl-1,3-(N-acetyl-beta-D-glucosaminyl-1,2-alpha-D-mannosyl-1,6)-(N-acetyl-beta-D-glucosaminyl-1,4)-beta-D-mannosyl-1,4-N-acetyl-beta-D-glucosaminyl-R	4103	n2m2nmasn[l]	N-Acetyl-beta-D-glucosaminyl-1,2-alpha-D-mannosyl-1,3-(N-acetyl-beta-D-glucosaminyl-1,2-alpha-D-mannosyl-1,6)-(N-acetyl-beta-D-glucosaminyl-1,4)-beta-D-mannosyl-1,4-N-acetyl-beta-D-glucosaminyl-R	3030	m02510[l]	(GlcNAc)5 (Man)3 (Asn)1	1832	m02510[l]	(GlcNAc)5 (Man)3 (Asn)1	1833	n2m2nmasn[l]	N2m2nmasn e	1891
na1[c]	sodium(1+)	3936	na1[c]	Sodium	81	na1[c]	Sodium	2037	na1[c]	Sodium (1+)	4114	na1[c]	Sodium (1+)	208	m02519[c]	Na+	4883	m02519[c]	Na+	4881	na1[c]	Sodium	696
na1[e]	sodium(1+)	3937	na1[e]	Sodium	79	na1[e]	Sodium	2038	na1[e]	Sodium (1+)	4113	na1[e]	Sodium (1+)	206	m02519[e]	Na+	5271	m02519[e]	Na+	5269	na1[e]	Sodium	1277
nad[c]	NAD(1-)	3943	nad[c]	Nicotinamide adenine dinucleotide	73	nad[c]	Nicotinamide adenine dinucleotide	2043	nad[c]	NAD(1-)	4124	nad[c]	NAD(1-)	14	m02552[c]	NAD+	212	m02552[c]	NAD+	212	nad[c]	Nicotinamide adenine dinucleotide	698
nad[x]	NAD(1-)	3948	nad[x]	Nicotinamide adenine dinucleotide	46	nad[x]	Nicotinamide adenine dinucleotide	2048	nad[x]	NAD(1-)	4123	nad[x]	NAD(1-)	584	m02552[p]	NAD+	127	m02552[p]	NAD+	127	nad[x]	Nicotinamide adenine dinucleotide	2727
nad[e]	NAD(1-)	3944	nad[e]	NAD(1-)	1540	nad[e]	Nicotinamide adenine dinucleotide	2044	nad[e]	NAD(1-)	4127	nad[e]	NAD(1-)	909	m02552[e]	NAD+	4911	m02552[e]	NAD+	4909	nad[e]	Nicotinamide adenine dinucleotide	1279
nad[m]	NAD(1-)	3945	nad[m]	Nicotinamide adenine dinucleotide	86	nad[m]	Nicotinamide adenine dinucleotide	2045	nad[m]	NAD(1-)	4125	nad[m]	NAD(1-)	76	m02552[m]	NAD+	389	m02552[m]	NAD+	389	nad[m]	Nicotinamide adenine dinucleotide	2200
nadh[x]	NADH(2-)	3952	nadh[x]	Nicotinamide adenine dinucleotide - reduced	44	nadh[x]	Nicotinamide adenine dinucleotide - reduced	2052	nadh[x]	NADH(2-)	4129	nadh[x]	NADH(2-)	585	m02553[p]	NADH	124	m02553[p]	NADH	124	nadh[x]	Nicotinamide adenine dinucleotide - reduced	2728
nadh[c]	NADH(2-)	3949	nadh[c]	Nicotinamide adenine dinucleotide - reduced	75	nadh[c]	Nicotinamide adenine dinucleotide - reduced	2049	nadh[c]	NADH(2-)	4130	nadh[c]	NADH(2-)	17	m02553[c]	NADH	209	m02553[c]	NADH	209	nadh[c]	Nicotinamide adenine dinucleotide - reduced	699
nadh[m]	NADH(2-)	3950	nadh[m]	Nicotinamide adenine dinucleotide - reduced	89	nadh[m]	Nicotinamide adenine dinucleotide - reduced	2050	nadh[m]	NADH(2-)	4131	nadh[m]	NADH(2-)	71	m02553[m]	NADH	390	m02553[m]	NADH	390	nadh[m]	Nicotinamide adenine dinucleotide - reduced	2201
nadp[c]	NADP(3-)	3953	nadp[c]	Nicotinamide adenine dinucleotide phosphate	64	nadp[c]	Nicotinamide adenine dinucleotide phosphate	2053	nadp[c]	NADP(-3)	4134	nadp[c]	NADP(-3)	18	m02554[c]	NADP+	1321	m02554[c]	NADP+	1321	nadp[c]	Nicotinamide adenine dinucleotide phosphate	700
nadp[e]	NADP(3-)	3954	nadp[e]	NADP+(3-)	1541	nadp[e]	Nicotinamide adenine dinucleotide phosphate	2054	nadp[e]	NADP(-3)	4136	nadp[e]	NADP(-3)	913	m02554[e]	NADP+	4910	m02554[e]	NADP+	4908	nadp[e]	Nicotinamide adenine dinucleotide phosphate	1280
nadp[m]	NADP(3-)	3956	nadp[m]	Nicotinamide adenine dinucleotide phosphate	31	nadp[m]	Nicotinamide adenine dinucleotide phosphate	2055	nadp[m]	NADP(-3)	4133	nadp[m]	NADP(-3)	77	m02554[m]	NADP+	343	m02554[m]	NADP+	343	nadp[m]	Nicotinamide adenine dinucleotide phosphate	2202
nadph[c]	NADPH(4-)	3960	nadph[c]	Nicotinamide adenine dinucleotide phosphate - reduced	61	nadph[c]	Nicotinamide adenine dinucleotide phosphate - reduced	2059	nadph[c]	NADPH(-4)	4141	nadph[c]	NADPH(-4)	21	m02555[c]	NADPH	1322	m02555[c]	NADPH	1322	nadph[c]	Nicotinamide adenine dinucleotide phosphate - reduced	701
nadph[m]	NADPH(4-)	3962	nadph[m]	Nicotinamide adenine dinucleotide phosphate - reduced	27	nadph[m]	Nicotinamide adenine dinucleotide phosphate - reduced	2060	nadph[m]	NADPH(-4)	4140	nadph[m]	NADPH(-4)	72	m02555[m]	NADPH	341	m02555[m]	NADPH	341	nadph[m]	Nicotinamide adenine dinucleotide phosphate - reduced	2203
ncam[c]	nicotinamide	3967	ncam[c]	Nicotinamide	2367	ncam[c]	Nicotinamide	2066	ncam[c]	Nicotinamide	4147	ncam[c]	Nicotinamide	911	m02583[c]	nicotinamide	536	m02583[c]	nicotinamide	536	ncam[c]	Nicotinamide	704
ncam[e]	nicotinamide	3968	ncam[e]	Nicotinamide	1542	ncam[e]	Nicotinamide	2067	ncam[e]	Nicotinamide	4146	ncam[e]	Nicotinamide	910	m02583[e]	nicotinamide	5077	m02583[e]	nicotinamide	5075	ncam[e]	Nicotinamide	1281
nformanth[c]	N-formylanthranilate	3969	nformanth[c]	N-formylanthranilate	2224	nformanth[c]	N-Formylanthranilate	2068	nformanth[c]	N-formylanthranilate	4149	nformanth[c]	N-formylanthranilate	2679	m01835[c]	formylanthranilate	1630	m01835[c]	formylanthranilate	1631	nformanth[c]	Nformanth c	705
nh4[c]	ammonium	3970	nh4[c]	Ammonium	24	nh4[c]	Ammonium	2069	nh4[c]	Ammonium	4150	nh4[c]	Ammonium	10	m02578[c]	NH3	134	m02578[c]	NH3	134	nh4[c]	Ammonium	706
nh4[x]	ammonium	3975	nh4[x]	Ammonium	1129	nh4[x]	Ammonium	2074	nh4[x]	Ammonium	4155	nh4[x]	Ammonium	1289	m02578[p]	NH3	4287	m02578[p]	NH3	4285	nh4[x]	Ammonium	2731
nh4[e]	ammonium	3971	nh4[e]	ammonium	431	nh4[e]	Ammonium	2070	nh4[e]	Ammonium	4151	nh4[e]	Ammonium	366	m02578[e]	NH3	4998	m02578[e]	NH3	4996	nh4[e]	Ammonium	1282
nh4[m]	ammonium	3972	nh4[m]	Ammonium	736	nh4[m]	Ammonium	2071	nh4[m]	Ammonium	4152	nh4[m]	Ammonium	1335	m02578[m]	NH3	417	m02578[m]	NH3	417	nh4[m]	Ammonium	2204
no[c]	nitric oxide	3991	no[c]	Nitric oxide	2398	no[c]	Nitric oxide	2088	no[c]	Nitric oxide	4171	no[c]	Nitric oxide	3174	m02609[c]	NO	1512	m02609[c]	NO	1513	no[c]	Nitric oxide	713
no[e]	nitric oxide	3992	no[e]	Nitric oxide	1544	no[e]	Nitric oxide	2089	no[e]	Nitric oxide	4170	no[e]	Nitric oxide	3647	m02609[e]	NO	5458	m02609[e]	NO	5456	no[e]	Nitric oxide	1284
nrpphr[c]	noradrenaline	3997	nrpphr[c]	Norepinephrine	160	nrpphr[c]	Norepinephrine	2093	nrpphr[c]	Norepinephrine	4180	nrpphr[c]	Norepinephrine	382	m02617[e]	noradrenaline	5091	m02617[e]	noradrenaline	5089	nrpphr[c]	Nrpphr c	716
nrpphr[e]	noradrenaline	3998	nrpphr[e]	Norepinephrine	1546	nrpphr[e]	Norepinephrine	2094	nrpphr[e]	Norepinephrine	4181	nrpphr[e]	Norepinephrine	381	m02617[e]	noradrenaline	5091	m02617[e]	noradrenaline	5089	nrpphr[e]	Nrpphr c	1286
o2[c]	dioxygen	4010	o2[c]	O2	21	o2[c]	O2	2106	o2[c]	O2	4191	o2[c]	O2	9	m02630[c]	O2	227	m02630[c]	O2	227	o2[c]	O2	723
o2[x]	dioxygen	4017	o2[x]	O2	398	o2[x]	O2	2111	o2[x]	O2	4193	o2[x]	O2	112	m02630[p]	O2	772	m02630[p]	O2	772	o2[x]	O2	2733
o2[e]	dioxygen	4011	o2[e]	O2	1549	o2[e]	O2	2107	o2[e]	O2	4195	o2[e]	O2	2489	m02630[e]	O2	4918	m02630[e]	O2	4916	o2[e]	O2	1289
o2[m]	dioxygen	4014	o2[m]	O2	28	o2[m]	O2	2108	o2[m]	O2	4192	o2[m]	O2	567	m02630[m]	O2	533	m02630[m]	O2	533	o2[m]	O2	2209
oaa[c]	oxaloacetate(2-)	4023	oaa[c]	Oxaloacetate	365	oaa[c]	Oxaloacetate	2117	oaa[c]	Oxaloacetate	4204	oaa[c]	Oxaloacetate	1513	m02633[c]	OAA	165	m02633[c]	OAA	165	oaa[c]	Oxaloacetate	725
orn[c]	ornithine	4072	orn[c]	Ornithine	404	orn[c]	Ornithine	2156	orn[c]	Ornithine	4244	orn[c]	Ornithine	384	m02658[c]	ornithine	220	m02658[c]	ornithine	220	orn[c]	Ornithine	743
orn[e]	ornithine	4073	orn[e]	Ornithine	1558	orn[e]	Ornithine	2157	orn[e]	Ornithine	4246	orn[e]	Ornithine	383	m02658[e]	ornithine	5068	m02658[e]	ornithine	5066	orn[e]	Ornithine	1299
oxa[c]	oxalate(2-)	4078	oxa[c]	oxalate(2-)	975	oxa[c]	Oxalate	2161	oxa[c]	oxalate(2-)	4251	oxa[c]	oxalate(2-)	110	m02661[c]	oxalate	473	m02661[c]	oxalate	473	oxa[c]	Oxalate	746
oxa[e]	oxalate(2-)	4079	oxa[e]	oxalate(2-)	976	oxa[e]	Oxalate	2162	oxa[e]	oxalate(2-)	4252	oxa[e]	oxalate(2-)	385	m02661[e]	oxalate	5293	m02661[e]	oxalate	5291	oxa[e]	Oxalate	1300
pacald[c]	phenylacetaldehyde	4089	pacald[c]	phenylacetaldehyde	2495	pacald[c]	Phenylacetaldehyde	2170	pacald[c]	phenylacetaldehyde	4262	pacald[c]	phenylacetaldehyde	174	m02719[c]	phenylacetaldehyde	689	m02719[c]	phenylacetaldehyde	689	pacald[c]	Phenylacetaldehyde	749
pail45p_hs[c]	1-phosphatidyl-1D-myo-inositol 4,5-bisphosphate	4107	pail45p_hs[c]	phosphatidylinositol 4,5-bisphosphate	2474	pail45p_hs[c]	phosphatidylinositol 4,5-bisphosphate (Homo sapiens)	2183	pail45p_hs[c]	phosphatidylinositol 4,5-bisphosphate	4281	pail45p_cho[c]	phosphatidylinositol 4,5-bisphosphate	1897	m02736[c]	phosphatidylinositol-4,5-bisphosphate	197	m02736[c]	phosphatidylinositol-4,5-bisphosphate	197	pail45p_hs[c]	Pail45p hs c	755
pail_hs[c]	1-phosphatidyl-1D-myo-inositol(1-)	4118	pail_hs[c]	1-phosphatidyl-1D-myo-inositol(1-)	923	pail_hs[c]	phosphatidylinositol (homo sapiens)	2191	pail_hs[c]	1-phosphatidyl-1D-myo-inositol(1-)	4266	pail_cho[c]	1-phosphatidyl-1D-myo-inositol(1-)	942	m02750[c]	PI pool	1242	m02750[c]	PI pool	1242	pail_hs[c]	Pail hs c	758
pap[g]	adenosine 3,5-bismonophosphate(4-)	4127	pap[g]	adenosine 3,5-bismonophosphate(4-)	1867	pap[g]	Adenosine 3,5-bisphosphate	2197	pap[g]	adenosine 3,5-bismonophosphate(4-)	4297	pap[g]	adenosine 3,5-bismonophosphate(4-)	694	m02681[g]	PAP	3290	m02681[g]	PAP	3291	pap[g]	Adenosine 3,5-bisphosphate	1673
paps[c]	3-phosphonato-5-adenylyl sulfate(4-)	4128	paps[c]	(2R,3S,4R,5R)-5-(6-amino-9H-purin-9-yl)-4-hydroxy-2-({[(sulfonatooxy)phosphinato]oxy}methyl)oxolan-3-yl phosphate	62	paps[c]	3-Phosphoadenylyl sulfate	2198	paps[c]	3-Phosphoadenosine 5-phosphosulfate; (2R,3S,4R,5R)-5-(6-amino-9H-purin-9-yl)-4-hydroxy-2-({[(sulfonatooxy)phosphinato]oxy}methyl)oxolan-3-yl phosphate	4298	paps[c]	3-Phosphoadenosine 5-phosphosulfate; (2R,3S,4R,5R)-5-(6-amino-9H-purin-9-yl)-4-hydroxy-2-({[(sulfonatooxy)phosphinato]oxy}methyl)oxolan-3-yl phosphate	25	m02682[c]	PAPS	296	m02682[c]	PAPS	296	paps[c]	3-Phosphoadenylyl sulfate	762
paps[g]	3-phosphonato-5-adenylyl sulfate(4-)	4129	paps[g]	(2R,3S,4R,5R)-5-(6-amino-9H-purin-9-yl)-4-hydroxy-2-({[(sulfonatooxy)phosphinato]oxy}methyl)oxolan-3-yl phosphate	1866	paps[g]	3-Phosphoadenylyl sulfate	2199	paps[g]	3-Phosphoadenosine 5-phosphosulfate; (2R,3S,4R,5R)-5-(6-amino-9H-purin-9-yl)-4-hydroxy-2-({[(sulfonatooxy)phosphinato]oxy}methyl)oxolan-3-yl phosphate	4299	paps[g]	3-Phosphoadenosine 5-phosphosulfate; (2R,3S,4R,5R)-5-(6-amino-9H-purin-9-yl)-4-hydroxy-2-({[(sulfonatooxy)phosphinato]oxy}methyl)oxolan-3-yl phosphate	693	m02682[g]	PAPS	3288	m02682[g]	PAPS	3289	paps[g]	3-Phosphoadenylyl sulfate	1674
pchol_hs[c]	phosphatidylcholine	4130	pchol_hs[c]	Phosphatidylcholine	929	pchol_hs[c]	Phosphatidylcholine (homo sapiens)	2200	pchol_hs[c]	Phosphatidylcholine	4300	pchol_cho[c]	Phosphatidylcholine	1039	m02684[c]	PC-LD pool	1093	m02684[c]	PC-LD pool	1093	pchol_hs[c]	Pchol hs c	763
pchol_hs[e]	phosphatidylcholine	4131	pchol_hs[e]	Phosphatidylcholine	1560	pchol_hs[e]	Phosphatidylcholine (homo sapiens)	2201	pchol_hs[e]	Phosphatidylcholine	4301	pchol_cho[e]	Phosphatidylcholine	1898	m02684[e]	PC-LD pool	5246	m02684[e]	PC-LD pool	5244	pchol_hs[e]	Pchol hs c	1302
pe_hs[c]	phosphatidylethanolamine	4144	pe_hs[c]	phosphatidylethanolamine	930	pe_hs[c]	phosphatidylethanolamine (homo sapiens)	2214	pe_hs[c]	phosphatidylethanolamine	4311	pe_cho[c]	phosphatidylethanolamine	387	m02685[c]	PE-LD pool	4492	m02685[c]	PE-LD pool	4490	pe_hs[c]	Pe hs c	770
pe_hs[e]	phosphatidylethanolamine	4145	pe_hs[e]	phosphatidylethanolamine	1561	pe_hs[e]	phosphatidylethanolamine (homo sapiens)	2215	pe_hs[e]	phosphatidylethanolamine	4312	pe_cho[e]	phosphatidylethanolamine	386	m02685[e]	PE-LD pool	5247	m02685[e]	PE-LD pool	5245	pe_hs[e]	Pe hs c	1303
pe_hs[r]	phosphatidylethanolamine	4148	pe_hs[r]	phosphatidylethanolamine	2091	pe_hs[r]	phosphatidylethanolamine (homo sapiens)	2218	pe_hs[r]	phosphatidylethanolamine	4313	pe_cho[r]	phosphatidylethanolamine	932	m02685[r]	PE-LD pool	3417	m02685[r]	PE-LD pool	3417	pe_hs[r]	Pe hs c	2579
pep[c]	phosphoenolpyruvate	4157	pep[c]	Phosphoenolpyruvate	379	pep[c]	Phosphoenolpyruvate	2222	pep[c]	Phosphoenolpyruvate	4325	pep[c]	Phosphoenolpyruvate	985	m02696[c]	PEP	391	m02696[c]	PEP	391	pep[c]	Phosphoenolpyruvate	772
phe_L[c]	L-phenylalanine	4169	phe_L[c]	L-phenylalanine	2509	phe-L[c]	L-Phenylalanine	2235	phe_L[c]	L-phenylalanine	4339	phe_L[c]	L-phenylalanine	180	m02724[c]	phenylalanine	439	m02724[c]	phenylalanine	439	phe__L[c]	L-Phenylalanine	778
phe_L[e]	L-phenylalanine	4170	phe_L[e]	L-phenylalanine	1566	phe-L[e]	L-Phenylalanine	2236	phe_L[e]	L-phenylalanine	4338	phe_L[e]	L-phenylalanine	249	m02724[e]	phenylalanine	5088	m02724[e]	phenylalanine	5086	phe__L[e]	L-Phenylalanine	1307
pheacgln[c]	N(2)-phenylacetyl-L-glutaminate	4173	pheacgln[c]	(2S)-4-carbamoyl-2-(2-phenylacetamido)butanoate	2507	pheacgln[c]	alpha-N-Phenylacetyl-L-glutamine	2238	pheacgln[c]	N(2)-phenylacetyl-L-glutamine	4343	pheacgln[c]	N(2)-phenylacetyl-L-glutamine	3808	m02722[c]	phenylacetylglutamine	1700	m02722[c]	phenylacetylglutamine	1701	pheacgln[c]	Pheacgln c	779
pheacgln[e]	N(2)-phenylacetyl-L-glutaminate	4174	pheacgln[e]	(2S)-4-carbamoyl-2-(2-phenylacetamido)butanoate	1565	pheacgln[e]	alpha-N-Phenylacetyl-L-glutamine	2239	pheacgln[e]	N(2)-phenylacetyl-L-glutamine	4342	pheacgln[e]	N(2)-phenylacetyl-L-glutamine	3663	m02722[e]	phenylacetylglutamine	5375	m02722[e]	phenylacetylglutamine	5373	pheacgln[e]	Pheacgln c	1308
pheme[c]	ferroheme b	4175	pheme[c]	Protoheme	2124	pheme[c]	Protoheme	2240	pheme[c]	Protoheme	4346	pheme[c]	Protoheme	388	m02050[c]	hemoglobin	4573	m02050[c]	hemoglobin	4571	pheme[c]	Protoheme	780
pheme[e]	ferroheme b	4176	pheme[e]	Protoheme	1567	pheme[e]	Protoheme	2241	pheme[e]	Protoheme	4344	pheme[e]	Protoheme	389	m02050[e]	hemoglobin	5103	m02050[e]	hemoglobin	5101	pheme[e]	Protoheme	1309
pheme[m]	ferroheme b	4177	pheme[m]	Protoheme	1755	pheme[m]	Protoheme	2242	pheme[m]	Protoheme	4345	pheme[m]	Protoheme	2956	m02049[m]	heme	3938	m02049[m]	heme	3936	pheme[m]	Protoheme	2226
phpyr[c]	keto-phenylpyruvate	4179	phpyr[c]	keto-phenylpyruvate	2510	phpyr[c]	Phenylpyruvate	2244	phpyr[c]	keto-phenylpyruvate	4348	phpyr[c]	keto-phenylpyruvate	181	m02725[c]	phenylpyruvate	1646	m02725[c]	phenylpyruvate	1647	phpyr[c]	Phenylpyruvate	782
pi[c]	hydrogenphosphate	4189	pi[c]	hydrogenphosphate	41	pi[c]	Phosphate	2254	pi[c]	hydrogenphosphate	4355	pi[c]	hydrogenphosphate	82	m02751[c]	Pi	604	m02751[c]	Pi	604	pi[c]	Phosphate	786
pi[r]	hydrogenphosphate	4195	pi[r]	hydrogenphosphate	912	pi[r]	Phosphate	2260	pi[r]	hydrogenphosphate	4359	pi[r]	hydrogenphosphate	1017	m02751[r]	Pi	548	m02751[r]	Pi	548	pi[r]	Phosphate	2583
pi[e]	hydrogenphosphate	4190	pi[e]	hydrogenphosphate	754	pi[e]	Phosphate	2255	pi[e]	hydrogenphosphate	4358	pi[e]	hydrogenphosphate	390	m02751[e]	Pi	5423	m02751[e]	Pi	5421	pi[e]	Phosphate	1312
pi[m]	hydrogenphosphate	4193	pi[m]	hydrogenphosphate	321	pi[m]	Phosphate	2258	pi[m]	hydrogenphosphate	4357	pi[m]	hydrogenphosphate	1504	m02751[m]	Pi	172	m02751[m]	Pi	172	pi[m]	Phosphate	2228
pi[x]	hydrogenphosphate	4196	pi[x]	hydrogenphosphate	1334	pi[x]	Phosphate	2261	pi[x]	hydrogenphosphate	4360	pi[x]	hydrogenphosphate	2597	m02751[p]	Pi	44	m02751[p]	Pi	44	pi[x]	Phosphate	2744
pmtcoa[c]	palmitoyl-CoA(4-)	4202	pmtcoa[c]	Palmitoyl-CoA (n-C16:0CoA)	692	pmtcoa[c]	Palmitoyl-CoA (n-C16:0CoA)	2262	pmtcoa[c]	Palmitoyl-CoA (n-C16:0CoA)	4364	pmtcoa[c]	Palmitoyl-CoA (n-C16:0CoA)	717	m02678[c]	palmitoyl-CoA	1114	m02678[c]	palmitoyl-CoA	1114	pmtcoa[c]	Palmitoyl-CoA (n-C16:0CoA)	787
pnto_R[c]	pantothenic acid	4211	pnto_R[c]	(R)-Pantothenate	2541	pnto-R[c]	(R)-Pantothenate	2267	pnto_R[c]	(R)-Pantothenate	4373	pnto_R[c]	(R)-Pantothenate	392	m02680[c]	pantothenate	539	m02680[c]	pantothenate	539	pnto__R[c]	(R)-Pantothenate	789
pnto_R[e]	pantothenic acid	4212	pnto_R[e]	(R)-Pantothenate	1570	pnto-R[e]	(R)-Pantothenate	2268	pnto_R[e]	(R)-Pantothenate	4372	pnto_R[e]	(R)-Pantothenate	391	m02680[e]	pantothenate	4926	m02680[e]	pantothenate	4924	pnto__R[e]	(R)-Pantothenate	1313
ppcoa[c]	propionyl-CoA(4-)	4219	ppcoa[c]	Propanoyl-CoA	324	ppcoa[c]	Propanoyl-CoA	2274	ppcoa[c]	Propanoyl-CoA	4381	ppcoa[c]	Propanoyl-CoA	192	m02774[c]	propanoyl-CoA	145	m02774[c]	propanoyl-CoA	145	ppcoa[c]	Propanoyl-CoA	792
ppi[c]	diphosphate(3-)	4222	ppi[c]	Diphosphate	260	ppi[c]	Diphosphate	2277	ppi[c]	Diphosphate(3-)	4383	ppi[c]	Diphosphate(3-)	200	m02759[c]	PPi	7	m02759[c]	PPi	7	ppi[c]	Diphosphate	793
ppi[e]	diphosphate(3-)	4223	ppi[e]	Diphosphate	2808	ppi[e]	[]	0	ppi[e]	Diphosphate(3-)	4388	ppi[e]	Diphosphate(3-)	3667	m02759[e]	PPi	5153	m02759[e]	PPi	5151	ppi[e]	[]	0
ppi[m]	diphosphate(3-)	4224	ppi[m]	Diphosphate	327	ppi[m]	Diphosphate	2278	ppi[m]	Diphosphate(3-)	4384	ppi[m]	Diphosphate(3-)	196	m02759[m]	PPi	160	m02759[m]	PPi	160	ppi[m]	Diphosphate	2234
ppi[x]	diphosphate(3-)	4227	ppi[x]	Diphosphate	1264	ppi[x]	Diphosphate	2281	ppi[x]	Diphosphate(3-)	4387	ppi[x]	Diphosphate(3-)	1680	m02759[p]	PPi	42	m02759[p]	PPi	42	ppi[x]	Diphosphate	2747
pre_prot[r]	acyl-GPI	4237	pre_prot[r]	glycophosphatidylinositol (GPI)-anchored protein precursor	2103	pre_prot[r]	glycophosphatidylinositol (GPI)-anchored protein precursor	2293	pre_prot[r]	glycophosphatidylinositol (GPI)-anchored protein precursor	4400	pre_prot[r]	glycophosphatidylinositol (GPI)-anchored protein precursor	936	m02001[r]	glycophosphatidylinositol-(GPI)-anchored-protein-precursor	3430	m02001[r]	glycophosphatidylinositol-(GPI)-anchored-protein-precursor	3430	pre_prot[r]	Pre prot r	2585
pro_L[c]	L-proline	4260	pro_L[c]	L-proline	2558	pro-L[c]	L-Proline	2311	pro_L[c]	L-proline	4422	pro_L[c]	L-proline	13	m02770[c]	proline	37	m02770[c]	proline	37	pro__L[c]	L-Proline	806
pro_L[e]	L-proline	4261	pro_L[e]	L-proline	1574	pro-L[e]	L-Proline	2312	pro_L[e]	L-proline	4419	pro_L[e]	L-proline	256	m02770[e]	proline	5020	m02770[e]	proline	5018	pro__L[e]	L-Proline	1317
prpp[c]	5-O-phosphonato-alpha-D-ribofuranosyl diphosphate(5-)	4288	prpp[c]	5-Phospho-alpha-D-ribose 1-diphosphate	456	prpp[c]	5-Phospho-alpha-D-ribose 1-diphosphate	2332	prpp[c]	5-Phospho-alpha-D-ribose 1-diphosphate	4447	prpp[c]	5-Phospho-alpha-D-ribose 1-diphosphate	906	m02806[c]	PRPP	4256	m02806[c]	PRPP	4254	prpp[c]	5-Phospho-alpha-D-ribose 1-diphosphate	814
prpp[e]	5-O-phosphonato-alpha-D-ribofuranosyl diphosphate(5-)	4289	prpp[e]	5-O-phosphonato-alpha-D-ribofuranosyl diphosphate(5-)	2798	prpp[e]	[]	0	prpp[e]	5-Phospho-alpha-D-ribose 1-diphosphate	4448	prpp[e]	5-Phospho-alpha-D-ribose 1-diphosphate	3672	m02806[e]	PRPP	5424	m02806[e]	PRPP	5422	prpp[e]	[]	0
ps_hs[c]	phosphatidyl-L-serine(1-)	4290	ps_hs[c]	ps_hs[c]	2568	ps_hs[c]	phosphatidylserine (homo sapiens)	2333	ps_hs[c]	phosphatidylserine	4450	ps_cho[c]	phosphatidylserine	404	m02808[c]	PS-LD pool	1140	m02808[c]	PS-LD pool	1140	ps_hs[c]	Ps hs c	815
ps_hs[e]	phosphatidyl-L-serine(1-)	4291	ps_hs[e]	phosphatidylserine	1579	ps_hs[e]	phosphatidylserine (homo sapiens)	2334	ps_hs[e]	phosphatidylserine	4449	ps_cho[e]	phosphatidylserine	403	m02808[e]	[]	0	m02808[e]	[]	0	ps_hs[e]	Ps hs c	1324
pydx5p[c]	pyridoxal 5-phosphate(2-)	4317	pydx5p[c]	Pyridoxal 5-phosphate	2490	pydx5p[c]	Pyridoxal 5-phosphate	2352	pydx5p[c]	Pyridoxal 5-phosphate	4478	pydx5p[c]	Pyridoxal 5-phosphate	2160	m02814[c]	pyridoxal-phosphate	1730	m02814[c]	pyridoxal-phosphate	1731	pydx5p[c]	Pyridoxal 5-phosphate	825
pydx5p[e]	pyridoxal 5-phosphate(2-)	4318	pydx5p[e]	pyridoxal 5-phosphate(2-)	2800	pydx5p[e]	[]	0	pydx5p[e]	Pyridoxal 5-phosphate	4480	pydx5p[e]	Pyridoxal 5-phosphate	3682	m02814[e]	pyridoxal-phosphate	5066	m02814[e]	pyridoxal-phosphate	5064	pydx5p[e]	[]	0
pydx[c]	pyridoxal	4320	pydx[c]	Pyridoxal	2582	pydx[c]	Pyridoxal	2354	pydx[c]	Pyridoxal	4477	pydx[c]	Pyridoxal	2158	m02813[c]	pyridoxal	4001	m02813[c]	pyridoxal	3999	pydx[c]	Pyridoxal	824
pydxn[c]	pyridoxine	4322	pydxn[c]	Pyridoxine	2491	pydxn[c]	Pyridoxine	2356	pydxn[c]	Pyridoxine	4482	pydxn[c]	Pyridoxine	2157	m02817[c]	pyridoxine	4002	m02817[c]	pyridoxine	4000	pydxn[c]	Pyridoxine	826
pydxn[e]	pyridoxine	4323	pydxn[e]	Pyridoxine	1583	pydxn[e]	Pyridoxine	2357	pydxn[e]	Pyridoxine	4481	pydxn[e]	Pyridoxine	3683	m02817[e]	pyridoxine	5051	m02817[e]	pyridoxine	5049	pydxn[e]	Pyridoxine	1328
pyr[c]	pyruvate	4326	pyr[c]	pyruvate	60	pyr[c]	Pyruvate	2360	pyr[c]	pyruvate	4485	pyr[c]	pyruvate	406	m02819[c]	pyruvate	54	m02819[c]	pyruvate	54	pyr[c]	Pyruvate	828
pyr[e]	pyruvate	4327	pyr[e]	pyruvate	1584	pyr[e]	Pyruvate	2361	pyr[e]	pyruvate	4488	pyr[e]	pyruvate	405	m02819[e]	pyruvate	5447	m02819[e]	pyruvate	5445	pyr[e]	Pyruvate	1329
pyr[m]	pyruvate	4328	pyr[m]	pyruvate	156	pyr[m]	Pyruvate	2362	pyr[m]	pyruvate	4486	pyr[m]	pyruvate	1292	m02819[m]	pyruvate	346	m02819[m]	pyruvate	346	pyr[m]	Pyruvate	2248
q10[c]	coenzyme Q10	4330	q10[c]	ubiquinone-10	2717	q10[c]	Ubiquinone-10	2364	q10[c]	ubiquinone-10	4490	q10[c]	ubiquinone-10	2545	m03103[c]	[]	0	m03103[c]	[]	0	q10[c]	Q10 c	829
q10[e]	coenzyme Q10	4331	q10[e]	ubiquinone-10	5034	q10[e]	[]	0	q10[e]	ubiquinone-10	4491	q10[e]	ubiquinone-10	3422	m03103[e]	[]	0	m03103[e]	[]	0	q10[e]	[]	0
q10[m]	coenzyme Q10	4332	q10[m]	ubiquinone-10	1001	q10[m]	Ubiquinone-10	2365	q10[m]	ubiquinone-10	4489	q10[m]	ubiquinone-10	2572	m03103[m]	ubiquinone	4291	m03103[m]	ubiquinone	4289	q10[m]	Q10 c	2249
q10h2[c]	ubiquinol-10	4333	q10h2[c]	Ubiquinol-10	2718	q10h2[c]	Ubiquinol-10	2366	q10h2[c]	Ubiquinol-10	4493	q10h2[c]	Ubiquinol-10	2546	m03102[c]	[]	0	m03102[c]	[]	0	q10h2[c]	Q10h2 c	830
q10h2[e]	ubiquinol-10	4334	q10h2[e]	Ubiquinol-10	5042	q10h2[e]	[]	0	q10h2[e]	Ubiquinol-10	4494	q10h2[e]	Ubiquinol-10	3684	m03102[e]	[]	0	m03102[e]	[]	0	q10h2[e]	[]	0
q10h2[m]	ubiquinol-10	4335	q10h2[m]	Ubiquinol-10	1076	q10h2[m]	Ubiquinol-10	2367	q10h2[m]	Ubiquinol-10	4492	q10h2[m]	Ubiquinol-10	2570	m03102[m]	ubiquinol	2932	m03102[m]	ubiquinol	2933	q10h2[m]	Q10h2 c	2250
quln[c]	quinolinate(2-)	4336	quln[c]	quinolinate(2-)	2587	quln[c]	Quinolinate	2368	quln[c]	quinolinate(2-)	4495	quln[c]	quinolinate(2-)	3166	m02822[c]	quinolinate	1594	m02822[c]	quinolinate	1595	quln[c]	Quinolinate	831
r1p[c]	alpha-D-ribose 1-phosphate(2-)	4337	r1p[c]	alpha-D-Ribose 1-phosphate	2399	r1p[c]	alpha-D-Ribose 1-phosphate	2369	r1p[c]	alpha-D-Ribose 1-phosphate	4498	r1p[c]	alpha-D-Ribose 1-phosphate	922	m02844[c]	ribose-1-phosphate	653	m02844[c]	ribose-1-phosphate	653	r1p[c]	Alpha-D-Ribose 1-phosphate	832
r5p[c]	alpha-D-ribofuranose 5-phosphate	4338	r5p[c]	alpha-D-Ribose 5-phosphate	452	r5p[c]	alpha-D-Ribose 5-phosphate	2370	r5p[c]	alpha-D-Ribose 5-phosphate	4504	r5p[c]	alpha-D-Ribose 5-phosphate	1997	m02845[c]	ribose-5-phosphate	1391	m02845[c]	ribose-5-phosphate	1391	r5p[c]	Alpha-D-Ribose 5-phosphate	833
ribflv[c]	riboflavin	4371	ribflv[c]	Riboflavin	416	ribflv[c]	Riboflavin	2399	ribflv[c]	Riboflavin	4531	ribflv[c]	Riboflavin	2151	m02842[c]	riboflavin	3983	m02842[c]	riboflavin	3981	ribflv[c]	Riboflavin	849
ribflv[e]	riboflavin	4372	ribflv[e]	Riboflavin	1593	ribflv[e]	Riboflavin	2400	ribflv[e]	Riboflavin	4532	ribflv[e]	Riboflavin	3689	m02842[e]	riboflavin	5100	m02842[e]	riboflavin	5098	ribflv[e]	Riboflavin	1339
s2l2fn2m2masn[e]	PA6	4376	s2l2fn2m2masn[e]	PA6	1597	s2l2fn2m2masn[e]	PA6	2404	s2l2fn2m2masn[e]	PA6	4557	s2l2fn2m2masn[e]	PA6	2557	m02672[e]	PA6	5159	m02672[e]	PA6	5157	s2l2fn2m2masn[e]	S2l2fn2m2masn e	1340
s2l2fn2m2masn[g]	PA6	4377	s2l2fn2m2masn[g]	PA6	2612	s2l2fn2m2masn[g]	PA6	2405	s2l2fn2m2masn[g]	PA6	4559	s2l2fn2m2masn[g]	PA6	172	m02672[g]	PA6	1824	m02672[g]	PA6	1825	s2l2fn2m2masn[g]	S2l2fn2m2masn e	1679
s2l2fn2m2masn[l]	PA6	4378	s2l2fn2m2masn[l]	PA6	1788	s2l2fn2m2masn[l]	PA6	2406	s2l2fn2m2masn[l]	PA6	4558	s2l2fn2m2masn[l]	PA6	2982	m02672[l]	PA6	751	m02672[l]	PA6	751	s2l2fn2m2masn[l]	S2l2fn2m2masn e	1896
saccrp_L[m]	L-saccharopinate(1-)	4388	saccrp_L[m]	L-saccharopinate(1-)	2627	saccrp-L[m]	L-Saccharopine	2416	saccrp_L[m]	L-saccharopinate(1-)	4567	saccrp_L[m]	L-saccharopinate(1-)	3138	m02868[m]	saccharopine	1575	m02868[m]	saccharopine	1576	saccrp__L[m]	L Saccharopine C11H19N2O6	2252
sarcs[c]	sarcosine	4389	sarcs[c]	Sarcosine	2063	sarcs[c]	Sarcosine	2417	sarcs[c]	Sarcosine	4570	sarcs[c]	Sarcosine	3049	m02880[c]	sarcosine	675	m02880[c]	sarcosine	675	sarcs[c]	Sarcosine	855
ser_L[c]	L-serine	4419	ser_L[c]	L-serine	582	ser-L[c]	L-Serine	2436	ser_L[c]	L-serine	4600	ser_L[c]	L-serine	241	m02896[c]	serine	29	m02896[c]	serine	29	ser__L[c]	L-Serine	867
ser_L[e]	L-serine	4420	ser_L[e]	L-serine	583	ser-L[e]	L-Serine	2437	ser_L[e]	L-serine	4601	ser_L[e]	L-serine	242	m02896[e]	serine	4949	m02896[e]	serine	4947	ser__L[e]	L-Serine	1345
so4[c]	sulfate	4439	so4[c]	sulfate	1809	so4[c]	Sulfate	2448	so4[c]	sulfate	4626	so4[c]	sulfate	418	m02946[c]	sulfate	531	m02946[c]	sulfate	531	so4[c]	Sulfate	871
so4[e]	sulfate	4440	so4[e]	sulfate	1603	so4[e]	Sulfate	2449	so4[e]	sulfate	4624	so4[e]	sulfate	417	m02946[e]	sulfate	5269	m02946[e]	sulfate	5267	so4[e]	Sulfate	1347
so4[l]	sulfate	4442	so4[l]	sulfate	687	so4[l]	Sulfate	2450	so4[l]	sulfate	4623	so4[l]	sulfate	1927	m02946[l]	sulfate	1186	m02946[l]	sulfate	1186	so4[l]	Sulfate	1901
sphmyln_hs[c]	sphingomyelin d18:1(1+)	4455	sphmyln_hs[c]	sphingomyelin betaine	2660	sphmyln_hs[c]	sphingomyelin (homo sapiens)	2463	sphmyln_hs[c]	sphingomyelin betaine	4641	sphmyln_cho[c]	sphingomyelin betaine	1035	m02908[c]	SM pool	1094	m02908[c]	SM pool	1094	sphmyln_hs[c]	Sphmyln hs c	876
spmd[c]	spermidine(3+)	4461	spmd[c]	Spermidine	2666	spmd[c]	Spermidine	2469	spmd[c]	Spermidine	4645	spmd[c]	Spermidine	1318	m02923[c]	spermidine	339	m02923[c]	spermidine	339	spmd[c]	Spermidine	878
spmd[e]	spermidine(3+)	4462	spmd[e]	Spermidine	2801	spmd[e]	[]	0	spmd[e]	Spermidine	4646	spmd[e]	Spermidine	2716	m02923[e]	spermidine	5155	m02923[e]	spermidine	5153	spmd[e]	[]	0
srtn[c]	serotonin(1+)	4469	srtn[c]	serotonin(1+)	203	srtn[c]	Serotonin	2472	srtn[c]	serotonin(1+)	4653	srtn[c]	serotonin(1+)	420	m02897[c]	serotonin	565	m02897[c]	serotonin	565	srtn[c]	Srtn c	880
srtn[e]	serotonin(1+)	4470	srtn[e]	serotonin(1+)	1607	srtn[e]	Serotonin	2473	srtn[e]	serotonin(1+)	4654	srtn[e]	serotonin(1+)	419	m02897[e]	serotonin	5380	m02897[e]	serotonin	5378	srtn[e]	Srtn c	1351
strch1[e]	starch, structure 1 (1,6-{7[1,4-Glc], 4[1,4-Glc]})	4482	strch1[e]	starch, structure 1 (1,6-{7[1,4-Glc], 4[1,4-Glc]})	628	strch1[e]	starch, structure 1 (1,6-{7[1,4-Glc], 4[1,4-Glc]})	2479	strch1[e]	starch, structure 1 (1,6-{7[1,4-Glc], 4[1,4-Glc]})	4665	strch1[e]	starch, structure 1 (1,6-{7[1,4-Glc], 4[1,4-Glc]})	2623	m02936[e]	starch structure 1	5129	m02936[e]	starch structure 1	5127	strch1[e]	Strch1 e	1352
succ[c]	succinate(2-)	4494	succ[c]	Succinate	806	succ[c]	Succinate	2488	succ[c]	Succinate	4675	succ[c]	Succinate	422	m02943[c]	succinate	421	m02943[c]	succinate	421	succ[c]	Succinate	886
succ[e]	succinate(2-)	4495	succ[e]	succinate(2-)	1609	succ[e]	Succinate	2489	succ[e]	Succinate	4676	succ[e]	Succinate	421	m02943[e]	succinate	5463	m02943[e]	succinate	5461	succ[e]	Succinate	1355
succ[m]	succinate(2-)	4496	succ[m]	Succinate	2432	succ[m]	Succinate	2490	succ[m]	Succinate	4677	succ[m]	Succinate	1502	m02943[m]	succinate	1503	m02943[m]	succinate	1504	succ[m]	Succinate	2262
succoa[m]	succinyl-CoA(5-)	4500	succoa[m]	Succinyl-CoA	557	succoa[m]	Succinyl-CoA	2493	succoa[m]	Succinyl-CoA	4680	succoa[m]	Succinyl-CoA	1500	m02944[m]	succinyl-CoA	1547	m02944[m]	succinyl-CoA	1548	succoa[m]	Succinyl-CoA	2263
tag_hs[c]	triglyceride	4507	tag_hs[c]	triglyceride	1166	tag_hs[c]	triacylglycerol (homo sapiens)	2499	tag_hs[c]	triglyceride	4690	tag_cho[c]	triglyceride	1166	m02958[c]	TAG-LD pool	2647	m02958[c]	TAG-LD pool	2648	tag_hs[c]	Tag hs c	888
tag_hs[e]	triglyceride	4508	tag_hs[e]	triglyceride	1611	tag_hs[e]	triacylglycerol (homo sapiens)	2500	tag_hs[e]	triglyceride	4691	tag_cho[e]	triglyceride	1181	m02958[e]	[]	0	m02958[e]	[]	0	tag_hs[e]	Tag hs c	1357
taur[c]	taurine	4511	taur[c]	Taurine	2167	taur[c]	Taurine	2503	taur[c]	Taurine; 2-aminoethanesulfonic acid	4697	taur[c]	Taurine; 2-aminoethanesulfonic acid	424	m02961[c]	taurine	3722	m02961[c]	taurine	3722	taur[c]	Taurine	890
taur[e]	taurine	4512	taur[e]	Taurine	1613	taur[e]	Taurine	2504	taur[e]	Taurine; 2-aminoethanesulfonic acid	4696	taur[e]	Taurine; 2-aminoethanesulfonic acid	423	m02961[e]	taurine	4986	m02961[e]	taurine	4984	taur[e]	Taurine	1359
tchola[c]	taurocholate	4516	tchola[c]	taurocholic acid	2688	tchola[c]	taurocholic acid	2508	tchola[c]	taurocholic acid	4702	tchola[c]	taurocholic acid	426	m02963[c]	taurocholate	3723	m02963[c]	taurocholate	3723	tchola[c]	Taurocholic acid C26H45NO7S	892
tchola[e]	taurocholate	4517	tchola[e]	taurocholic acid	1615	tchola[e]	taurocholic acid	2509	tchola[e]	taurocholic acid	4701	tchola[e]	taurocholic acid	425	m02963[e]	taurocholate	5339	m02963[e]	taurocholate	5337	tchola[e]	Taurocholic acid C26H45NO7S	1361
tdchola[c]	taurochenodeoxycholate	4526	tdchola[c]	taurochenodeoxycholate	2690	tdchola[c]	taurochenodeoxycholate	2514	tdchola[c]	taurochenodeoxycholic acid	4709	tdchola[c]	taurochenodeoxycholic acid	608	m02962[c]	taurochenodeoxycholate	3741	m02962[c]	taurochenodeoxycholate	3741	tdchola[c]	Tdchola c	894
tdchola[e]	taurochenodeoxycholate	4527	tdchola[e]	taurochenodeoxycholate	1617	tdchola[e]	taurochenodeoxycholate	2515	tdchola[e]	taurochenodeoxycholic acid	4708	tdchola[e]	taurochenodeoxycholic acid	3700	m02962[e]	taurochenodeoxycholate	4966	m02962[e]	taurochenodeoxycholate	4964	tdchola[e]	Tdchola c	1363
tdechola[c]	taurodeoxycholate	536	tdechola[c]	[]	0	tdechola[c]	[]	0	tdechola[c]	taurodeoxycholate	212	tdechola[c]	taurodeoxycholate	610	m02964[c]	taurodeoxycholate	3794	m02964[c]	taurodeoxycholate	3794	tdechola[c]	[]	0
tdechola[e]	taurodeoxycholate	4537	tdechola[e]	Taurodeoxycholic acid	4990	tdechola[e]	[]	0	tdechola[e]	taurodeoxycholate	211	tdechola[e]	taurodeoxycholate	3377	m02964[e]	taurodeoxycholate	5580	m02964[e]	taurodeoxycholate	5580	tdechola[e]	[]	0
thbpt4acam[c]	4a-hydroxytetrahydrobiopterin	4573	thbpt4acam[c]	4a-hydroxytetrahydrobiopterin	2513	thbpt4acam[c]	Tetrahydrobiopterin-4a-carbinolamine	2546	thbpt4acam[c]	4a-hydroxytetrahydrobiopterin	4735	thbpt4acam[c]	4a-hydroxytetrahydrobiopterin	2112	m00965[c]	4alpha-hydroxytetrahydrobiopterin	199	m00965[c]	4alpha-hydroxytetrahydrobiopterin	199	thbpt4acam[c]	Thbpt4acam c	909
thbpt[c]	5,6,7,8-tetrahydrobiopterin	4575	thbpt[c]	5,6,7,8-tetrahydrobiopterin	1208	thbpt[c]	Tetrahydrobiopterin	2547	thbpt[c]	5,6,7,8-tetrahydrobiopterin	4733	thbpt[c]	5,6,7,8-tetrahydrobiopterin	2116	m02978[c]	tetrahydrobiopterin	1607	m02978[c]	tetrahydrobiopterin	1608	thbpt[c]	Tetrahydrobiopterin	908
thf[c]	(6S)-5,6,7,8-tetrahydrofolate(2-)	4588	thf[c]	5,6,7,8-Tetrahydrofolate	552	thf[c]	5,6,7,8-Tetrahydrofolate	2557	thf[c]	5,6,7,8-Tetrahydrofolate	4748	thf[c]	5,6,7,8-Tetrahydrofolate	1834	m02980[c]	THF	1416	m02980[c]	THF	1416	thf[c]	5,6,7,8-Tetrahydrofolate	912
thf[e]	(6S)-5,6,7,8-tetrahydrofolate(2-)	4589	thf[e]	(6S)-5,6,7,8-tetrahydrofolate(2-)	1622	thf[e]	5,6,7,8-Tetrahydrofolate	2558	thf[e]	5,6,7,8-Tetrahydrofolate	4749	thf[e]	5,6,7,8-Tetrahydrofolate	1849	m02980[e]	THF	5178	m02980[e]	THF	5176	thf[e]	5,6,7,8-Tetrahydrofolate	1368
thr_L[c]	L-threonine	4606	thr_L[c]	L-threonine	585	thr-L[c]	L-Threonine	2573	thr_L[c]	L-threonine	4766	thr_L[c]	L-threonine	243	m02993[c]	threonine	40	m02993[c]	threonine	40	thr__L[c]	L-Threonine	918
thr_L[e]	L-threonine	4607	thr_L[e]	L-threonine	586	thr-L[e]	L-Threonine	2574	thr_L[e]	L-threonine	4767	thr_L[e]	L-threonine	244	m02993[e]	threonine	5266	m02993[e]	threonine	5264	thr__L[e]	L-Threonine	1372
thrnt[c]	L-threonate	4610	thrnt[c]	L-threonate	1292	thrnt[c]	L-Threonate	2575	thrnt[c]	L-threonate	4770	thrnt[c]	L-threonate	3480	m02992[c]	threonate	556	m02992[c]	threonate	556	thrnt[c]	Thrnt c	919
trdox[c]	thioredoxin disulfide	4634	trdox[c]	Oxidized thioredoxin	2604	trdox[c]	Oxidized thioredoxin	2595	trdox[c]	Oxidized thioredoxin	4790	trdox[c]	Oxidized thioredoxin	1627	m02666[c]	oxidized thioredoxin	635	m02666[c]	oxidized thioredoxin	635	trdox[c]	Oxidized thioredoxin	928
trdrd[c]	thioredoxin	4637	trdrd[c]	Reduced thioredoxin	2603	trdrd[c]	Reduced thioredoxin	2597	trdrd[c]	Reduced thioredoxin	4793	trdrd[c]	Reduced thioredoxin	1628	m02990[c]	thioredoxin	634	m02990[c]	thioredoxin	634	trdrd[c]	Reduced thioredoxin	929
trp_L[c]	L-tryptophan	4648	trp_L[c]	L-tryptophan	2257	trp-L[c]	L-Tryptophan	2605	trp_L[c]	L-tryptophan	4805	trp_L[c]	L-tryptophan	411	m03089[c]	tryptophan	45	m03089[c]	tryptophan	45	trp__L[c]	L-Tryptophan	933
trp_L[e]	L-tryptophan	4649	trp_L[e]	L-tryptophan	1634	trp-L[e]	L-Tryptophan	2606	trp_L[e]	L-tryptophan	4804	trp_L[e]	L-tryptophan	412	m03089[e]	tryptophan	5267	m03089[e]	tryptophan	5265	trp__L[e]	L-Tryptophan	1381
txa2[c]	thromboxane A2(1-)	4668	txa2[c]	thromboxane A2(1-)	2730	txa2[c]	Thromboxane A2	2626	txa2[c]	thromboxane A2(1-)	4825	txa2[c]	thromboxane A2(1-)	4434	m02994[c]	thromboxane A2	4859	m02994[c]	thromboxane A2	4857	txa2[c]	Txa2 c	944
txa2[e]	thromboxane A2(1-)	4669	txa2[e]	thromboxane A2(1-)	1640	txa2[e]	Thromboxane A2	2627	txa2[e]	thromboxane A2(1-)	4824	txa2[e]	thromboxane A2(1-)	3710	m02994[e]	thromboxane A2	4995	m02994[e]	thromboxane A2	4993	txa2[e]	Txa2 c	1387
tyr_L[c]	L-tyrosine	4674	tyr_L[c]	L-tyrosine	2174	tyr-L[c]	L-Tyrosine	2632	tyr_L[c]	L-tyrosine	4833	tyr_L[c]	L-tyrosine	413	m03101[c]	tyrosine	225	m03101[c]	tyrosine	225	tyr__L[c]	L-Tyrosine	947
tyr_L[e]	L-tyrosine	4675	tyr_L[e]	L-tyrosine	1643	tyr-L[e]	L-Tyrosine	2633	tyr_L[e]	L-tyrosine	4832	tyr_L[e]	L-tyrosine	414	m03101[e]	tyrosine	4938	m03101[e]	tyrosine	4936	tyr__L[e]	L-Tyrosine	1389
tyr_L[m]	L-tyrosine	4677	tyr_L[m]	L-tyrosine	2734	tyr-L[m]	L-Tyrosine	2634	tyr_L[m]	L-tyrosine	4834	tyr_L[m]	L-tyrosine	1478	m03101[m]	tyrosine	1504	m03101[m]	tyrosine	1505	tyr__L[m]	L-Tyrosine	2287
uacgam[c]	UDP-N-acetyl-alpha-D-glucosamine(2-)	4678	uacgam[c]	UDP-N-acetyl-alpha-D-glucosamine(2-)	2029	uacgam[c]	UDP-N-acetyl-D-glucosamine	2635	uacgam[c]	UDP-N-acetyl-alpha-D-glucosamine(2-)	4837	uacgam[c]	UDP-N-acetyl-alpha-D-glucosamine(2-)	879	m03111[c]	UDP-N-acetylglucosamine	58	m03111[c]	UDP-N-acetylglucosamine	58	uacgam[c]	UDP-N-acetyl-D-glucosamine	948
uacgam[g]	UDP-N-acetyl-alpha-D-glucosamine(2-)	4679	uacgam[g]	UDP-N-acetyl-alpha-D-glucosamine(2-)	253	uacgam[g]	UDP-N-acetyl-D-glucosamine	2636	uacgam[g]	UDP-N-acetyl-alpha-D-glucosamine(2-)	4836	uacgam[g]	UDP-N-acetyl-alpha-D-glucosamine(2-)	159	m03111[g]	UDP-N-acetylglucosamine	1232	m03111[g]	UDP-N-acetylglucosamine	1232	uacgam[g]	UDP-N-acetyl-D-glucosamine	1685
udp[c]	UDP(3-)	4681	udp[c]	UDP	246	udp[c]	UDP	2637	udp[c]	UDP	4839	udp[c]	UDP	880	m03106[c]	UDP	131	m03106[c]	UDP	131	udp[c]	UDP	949
udp[e]	UDP(3-)	4682	udp[e]	UDP(3-)	1644	udp[e]	UDP	2638	udp[e]	UDP	4842	udp[e]	UDP	2042	m03106[e]	UDP	4928	m03106[e]	UDP	4926	udp[e]	UDP	1390
udp[g]	UDP(3-)	4683	udp[g]	UDP(3-)	251	udp[g]	UDP	2639	udp[g]	UDP	4840	udp[g]	UDP	162	m03106[g]	UDP	503	m03106[g]	UDP	503	udp[g]	UDP	1686
udp[r]	UDP(3-)	4687	udp[r]	UDP	2376	udp[r]	UDP	2643	udp[r]	UDP	4844	udp[r]	UDP	714	m03106[r]	UDP	643	m03106[r]	UDP	643	udp[r]	UDP	2608
udpacgal[c]	UDP-N-acetyl-D-galactosamine(2-)	4688	udpacgal[c]	UDP-N-acetyl-D-galactosamine(2-)	2735	udpacgal[c]	UDP-N-acetyl-D-galactosamine	2644	udpacgal[c]	UDP-N-acetyl-D-galactosamine(2-)	4848	udpacgal[c]	UDP-N-acetyl-D-galactosamine(2-)	1530	m03110[c]	UDP-N-acetyl-D-galactosamine	57	m03110[c]	UDP-N-acetyl-D-galactosamine	57	udpacgal[c]	UDP-N-acetyl-D-galactosamine	950
udpacgal[g]	UDP-N-acetyl-D-galactosamine(2-)	4689	udpacgal[g]	UDP-N-acetyl-D-galactosamine(2-)	266	udpacgal[g]	UDP-N-acetyl-D-galactosamine	2645	udpacgal[g]	UDP-N-acetyl-D-galactosamine(2-)	4846	udpacgal[g]	UDP-N-acetyl-D-galactosamine(2-)	662	m03110[g]	UDP-N-acetyl-D-galactosamine	501	m03110[g]	UDP-N-acetyl-D-galactosamine	501	udpacgal[g]	UDP-N-acetyl-D-galactosamine	1687
udpg[c]	UDP-D-glucose(2-)	4692	udpg[c]	UDPglucose	1933	udpg[c]	UDPglucose	2648	udpg[c]	UDPglucose	4850	udpg[c]	UDPglucose	782	m03108[c]	UDP-glucose	4243	m03108[c]	UDP-glucose	4241	udpg[c]	UDPglucose	951
udpg[e]	UDP-D-glucose(2-)	4693	udpg[e]	[(2R,3S,4R,5R)-5-(2,4-dioxo-1,2,3,4-tetrahydropyrimidin-1-yl)-3,4-dihydroxyoxolan-2-yl]methyl {[(3R,4S,5S,6R)-3,4,5-trihydroxy-6-(hydroxymethyl)oxan-2-yl phosphonato]oxy}phosphonate	2802	udpg[e]	[]	0	udpg[e]	UDPglucose	4853	udpg[e]	UDPglucose	3712	m03108[e]	[]	0	m03108[e]	[]	0	udpg[e]	[]	0
udpgal[c]	UDP-D-galactose(2-)	4696	udpgal[c]	UDP-D-galactose(2-)	244	udpgal[c]	UDPgalactose	2651	udpgal[c]	UDP-D-galactose(2-)	4854	udpgal[c]	UDP-D-galactose(2-)	773	m03107[c]	UDP-galactose	509	m03107[c]	UDP-galactose	509	udpgal[c]	UDPgalactose	952
udpgal[e]	UDP-D-galactose(2-)	4697	udpgal[e]	UDP-D-galactose(2-)	3907	udpgal[e]	[]	0	udpgal[e]	UDP-D-galactose(2-)	4856	udpgal[e]	UDP-D-galactose(2-)	3713	m03107[e]	[]	0	m03107[e]	[]	0	udpgal[e]	[]	0
udpgal[g]	UDP-D-galactose(2-)	4698	udpgal[g]	UDP-D-galactose(2-)	248	udpgal[g]	UDPgalactose	2652	udpgal[g]	UDP-D-galactose(2-)	4855	udpgal[g]	UDP-D-galactose(2-)	673	m03107[g]	UDP-galactose	1099	m03107[g]	UDP-galactose	1099	udpgal[g]	UDPgalactose	1689
udpglcur[c]	UDP-alpha-D-glucuronate(3-)	4701	udpglcur[c]	UDP-D-glucuronate	2104	udpglcur[c]	UDP-D-glucuronate	2653	udpglcur[c]	UDP-alpha-D-glucuronate(3-)	4860	udpglcur[c]	UDP-alpha-D-glucuronate(3-)	1941	m03109[c]	UDP-glucuronate	129	m03109[c]	UDP-glucuronate	129	udpglcur[c]	UDP-D-glucuronate	953
udpglcur[g]	UDP-alpha-D-glucuronate(3-)	4702	udpglcur[g]	UDP-alpha-D-glucuronate(3-)	2007	udpglcur[g]	UDP-D-glucuronate	2654	udpglcur[g]	UDP-alpha-D-glucuronate(3-)	4859	udpglcur[g]	UDP-alpha-D-glucuronate(3-)	678	m03109[g]	UDP-glucuronate	1758	m03109[g]	UDP-glucuronate	1759	udpglcur[g]	UDP-D-glucuronate	1690
udpxyl[r]	UDP-alpha-D-xylose(2-)	4706	udpxyl[r]	UDP-alpha-D-xylose(2-)	2741	udpxyl[r]	UDP-D-xylose	2658	udpxyl[r]	UDP-alpha-D-xylose(2-)	4864	udpxyl[r]	UDP-alpha-D-xylose(2-)	712	m03112[r]	UDP-xylose	1744	m03112[r]	UDP-xylose	1745	udpxyl[r]	UDP-D-xylose	2612
ump[c]	UMP(2-)	4707	ump[c]	UMP	2031	ump[c]	UMP	2659	ump[c]	UMP(2-)	4866	ump[c]	UMP(2-)	987	m03114[c]	UMP	158	m03114[c]	UMP	158	ump[c]	UMP	955
ump[e]	UMP(2-)	4708	ump[e]	UMP(2-)	1645	ump[e]	UMP	2660	ump[e]	UMP(2-)	4865	ump[e]	UMP(2-)	2043	m03114[e]	UMP	5152	m03114[e]	UMP	5150	ump[e]	UMP	1391
ura[c]	uracil	4716	ura[c]	Uracil	1058	ura[c]	Uracil	2667	ura[c]	Uracil	4874	ura[c]	Uracil	445	m03118[c]	uracil	1438	m03118[c]	uracil	1439	ura[c]	Uracil	957
ura[e]	uracil	4717	ura[e]	uracil	1646	ura[e]	Uracil	2668	ura[e]	Uracil	4875	ura[e]	Uracil	444	m03118[e]	uracil	5130	m03118[e]	uracil	5128	ura[e]	Uracil	1392
urate[c]	7,9-dihydro-1H-purine-2,6,8(3H)-trione	4718	urate[c]	Urate	2746	urate[c]	Urate	2669	urate[c]	Urate	4877	urate[c]	Urate	2600	m03120[c]	urate	637	m03120[c]	urate	637	urate[c]	Urate	958
urate[x]	7,9-dihydro-1H-purine-2,6,8(3H)-trione	4721	urate[x]	Urate	2747	urate[x]	Urate	2671	urate[x]	Urate	4878	urate[x]	Urate	2598	m03120[p]	urate	1407	m03120[p]	urate	1407	urate[x]	Urate	2773
urate[e]	7,9-dihydro-1H-purine-2,6,8(3H)-trione	4719	urate[e]	Urate	1647	urate[e]	Urate	2670	urate[e]	Urate	4876	urate[e]	Urate	3714	m03120[e]	urate	5001	m03120[e]	urate	4999	urate[e]	Urate	1393
urea[c]	urea	4723	urea[c]	Urea	681	urea[c]	Urea	2673	urea[c]	Urea	4882	urea[c]	Urea	447	m03121[c]	urea	659	m03121[c]	urea	659	urea[c]	Urea	960
urea[e]	urea	4724	urea[e]	Urea	1648	urea[e]	Urea	2674	urea[e]	Urea	4883	urea[e]	Urea	446	m03121[e]	urea	5150	m03121[e]	urea	5148	urea[e]	Urea	1394
utp[c]	UTP(4-)	4732	utp[c]	UTP	1070	utp[c]	UTP	2681	utp[c]	UTP	4890	utp[c]	UTP	772	m03130[c]	UTP	1353	m03130[c]	UTP	1353	utp[c]	UTP	962
utp[e]	UTP(4-)	4733	utp[e]	UTP(4-)	1650	utp[e]	UTP	2682	utp[e]	UTP	4892	utp[e]	UTP	2045	m03130[e]	UTP	5151	m03130[e]	UTP	5149	utp[e]	UTP	1396
vacc[c]	trans-vaccenate	4736	vacc[c]	trans-vaccenate	1698	vacc[c]	vaccenic acid	2685	vacc[c]	trans-vaccenate	4895	vacc[c]	trans-vaccenate	2301	m01585[c]	cis-vaccenic acid	82	m01585[c]	cis-vaccenic acid	82	vacc[c]	Vacc c	963
vacc[e]	trans-vaccenate	4737	vacc[e]	trans-vaccenate	1651	vacc[e]	vaccenic acid	2686	vacc[e]	trans-vaccenate	4894	vacc[e]	trans-vaccenate	3715	m01585[e]	cis-vaccenic acid	5225	m01585[e]	cis-vaccenic acid	5223	vacc[e]	Vacc c	1397
val_L[c]	L-valine	4742	val_L[c]	L-valine	2750	val-L[c]	L-Valine	2691	val_L[c]	L-valine	4897	val_L[c]	L-valine	407	m03135[c]	valine	756	m03135[c]	valine	756	val__L[c]	L-Valine	966
val_L[e]	L-valine	4743	val_L[e]	L-valine	1652	val-L[e]	L-Valine	2692	val_L[e]	L-valine	4896	val_L[e]	L-valine	408	m03135[e]	valine	5089	m03135[e]	valine	5087	val__L[e]	L-Valine	1398
val_L[m]	L-valine	4745	val_L[m]	L-valine	2751	val-L[m]	L-Valine	2693	val_L[m]	L-valine	4898	val_L[m]	L-valine	1508	m03135[m]	valine	1615	m03135[m]	valine	1616	val__L[m]	L-Valine	2295
xser[g]			xser[g]			xser[g]			xser[g]			xser[g]			m03156[g]			m03156[g]			xser[g]
xser[r]			xser[r]			xser[r]			xser[r]			xser[r]			m03156[r]			m03156[r]			xser[r]
xu5p_D[c]			xu5p_D[c]			xu5p-D[c]			xu5p_D[c]			xu5p_D[c]			m01761[c]			m01761[c]			xu5p__D[c]
xyl_D[e]			xyl_D[e]			xyl-D[e]			xyl_D[e]			xyl_D[e]			m01758[c]			m01758[c]			xyl__D[e]
xyl_D[l]			xyl_D[l]			xyl-D[l]			xyl_D[l]			xyl_D[l]			m01758[l]			m01758[l]			xyl__D[l]
xylnt[c]			xylnt[c]			xylnt[c]			xylnt[c]			xylnt[c]			m02424[c]			m02424[c]			xylnt[c]
xylu_D[c]			xylu_D[c]			xylu-D[c]			xylu_D[c]			xylu_D[c]			m01759[c]			m01759[c]			xylu__D[c]
