# Supplementary material for: Increasing consensus of context-specific metabolic models by integrating data-inferred cell functions
Source: PLoS Comput Biol. 2019 Apr 15;15(4):e1006867. doi: 10.1371/journal.pcbi.1006867 (PMC6483243; doi:10.1371/journal.pcbi.1006867)
Supplement: S8 Table — (XLSX) [file pcbi.1006867.s009.xlsx]

## Sheet: Sheet1
Models	Reference models	Protected or not	Extraction type	Cell Line	Number of reactions	Number of metabolites	Predicted Growth	Score Tasks
cellModeliHsa_Protected_UACC257_fastCORE	iHsa	Protected	fastCORE	UACC257	3312	2600	0.0206347	140
cellModeliHsa_UACC257_fastCORE	iHsa	NP	fastCORE	UACC257	4157	3042	0.0206347	141
cellModelRecon_Protected_UACC257_fastCORE	Recon	Protected	fastCORE	UACC257	2842	2011	0.0206347	192
cellModelRecon_UACC257_fastCORE	Recon	NP	fastCORE	UACC257	2720	1977	0.0206347	159
cellModeliHsa_Protected_TK10_fastCORE	iHsa	Protected	fastCORE	TK10	4188	3068	0.0173296	179
cellModeliHsa_TK10_fastCORE	iHsa	NP	fastCORE	TK10	4098	3057	0.0173296	146
cellModelRecon_Protected_TK10_fastCORE	Recon	Protected	fastCORE	TK10	2834	2015	0.0173296	193
cellModelRecon_TK10_fastCORE	Recon	NP	fastCORE	TK10	2703	1984	0.0173296	159
cellModeliHsa_Protected_T47D_fastCORE	iHsa	Protected	fastCORE	T47D	4296	3062	0.0189766	178
cellModeliHsa_T47D_fastCORE	iHsa	NP	fastCORE	T47D	4211	3042	0.0189766	132
cellModelRecon_Protected_T47D_fastCORE	Recon	Protected	fastCORE	T47D	2909	2053	0.0182048	193
cellModelRecon_T47D_fastCORE	Recon	NP	fastCORE	T47D	2790	2029	0.0157947	160
cellModeliHsa_Protected_SW620_fastCORE	iHsa	Protected	fastCORE	SW620	4524	3084	0.0421616	175
cellModeliHsa_SW620_fastCORE	iHsa	NP	fastCORE	SW620	4446	3059	0.0421616	147
cellModelRecon_Protected_SW620_fastCORE	Recon	Protected	fastCORE	SW620	3255	2050	0.0379453	190
cellModelRecon_SW620_fastCORE	Recon	NP	fastCORE	SW620	3153	2037	0.0379453	169
cellModeliHsa_Protected_SR_fastCORE	iHsa	Protected	fastCORE	SR	3999	2954	0.025774	177
cellModeliHsa_SR_fastCORE	iHsa	NP	fastCORE	SR	3915	2947	0.025774	125
cellModelRecon_Protected_SR_fastCORE	Recon	Protected	fastCORE	SR	2657	1910	0.0267417	189
cellModelRecon_SR_fastCORE	Recon	NP	fastCORE	SR	2533	1878	0.0267417	130
cellModeliHsa_Protected_SKOV3_fastCORE	iHsa	Protected	fastCORE	SKOV3	4290	3094	0.0221711	179
cellModeliHsa_SKOV3_fastCORE	iHsa	NP	fastCORE	SKOV3	4191	3067	0.01724	133
cellModelRecon_Protected_SKOV3_fastCORE	Recon	Protected	fastCORE	SKOV3	2819	2014	0.0252185	195
cellModelRecon_SKOV3_fastCORE	Recon	NP	fastCORE	SKOV3	2669	1978	0.0252185	152
cellModeliHsa_Protected_SKMEL5_fastCORE	iHsa	Protected	fastCORE	SKMEL5	4214	3050	0.0360939	181
cellModeliHsa_SKMEL5_fastCORE	iHsa	NP	fastCORE	SKMEL5	4143	3043	0.0368112	151
cellModelRecon_Protected_SKMEL5_fastCORE	Recon	Protected	fastCORE	SKMEL5	2774	1975	0.0337297	188
cellModelRecon_SKMEL5_fastCORE	Recon	NP	fastCORE	SKMEL5	2664	1957	0.0337297	155
cellModeliHsa_Protected_SKMEL28_fastCORE	iHsa	Protected	fastCORE	SKMEL28	4214	3056	0.023198	179
cellModeliHsa_SKMEL28_fastCORE	iHsa	NP	fastCORE	SKMEL28	4147	3050	0.0243966	139
cellModelRecon_Protected_SKMEL28_fastCORE	Recon	Protected	fastCORE	SKMEL28	2798	2002	0.023659	191
cellModelRecon_SKMEL28_fastCORE	Recon	NP	fastCORE	SKMEL28	2676	1972	0.023659	162
cellModeliHsa_Protected_SKMEL2_fastCORE	iHsa	Protected	fastCORE	SKMEL2	4191	3040	0.0332551	177
cellModeliHsa_SKMEL2_fastCORE	iHsa	NP	fastCORE	SKMEL2	4130	3040	0.0332551	131
cellModelRecon_Protected_SKMEL2_fastCORE	Recon	Protected	fastCORE	SKMEL2	2728	1944	0.0332551	194
cellModelRecon_SKMEL2_fastCORE	Recon	NP	fastCORE	SKMEL2	2591	1915	0.0328271	144
cellModeliHsa_Protected_SF539_fastCORE	iHsa	Protected	fastCORE	SF539	3855	2810	0.0201146	172
cellModeliHsa_SF539_fastCORE	iHsa	NP	fastCORE	SF539	3758	2787	0.0201146	124
cellModelRecon_Protected_SF539_fastCORE	Recon	Protected	fastCORE	SF539	2454	1767	0.0201146	180
cellModelRecon_SF539_fastCORE	Recon	NP	fastCORE	SF539	2320	1737	0.0201146	136
cellModeliHsa_Protected_SF268_fastCORE	iHsa	Protected	fastCORE	SF268	4262	2924	0.0211277	177
cellModeliHsa_SF268_fastCORE	iHsa	NP	fastCORE	SF268	4183	2897	0.0211277	126
cellModelRecon_Protected_SF268_fastCORE	Recon	Protected	fastCORE	SF268	2927	1860	0.0211277	187
cellModelRecon_SF268_fastCORE	Recon	NP	fastCORE	SF268	2798	1821	0.0211277	145
cellModeliHsa_Protected_RPMI8226_fastCORE	iHsa	Protected	fastCORE	RPMI8226	4392	3005	0.0250622	182
cellModeliHsa_RPMI8226_fastCORE	iHsa	NP	fastCORE	RPMI8226	4311	2998	0.0250622	146
cellModelRecon_Protected_RPMI8226_fastCORE	Recon	Protected	fastCORE	RPMI8226	3177	2022	0.0492358	196
cellModelRecon_RPMI8226_fastCORE	Recon	NP	fastCORE	RPMI8226	3022	1974	0.0492358	151
cellModeliHsa_PC3_fastCORE	iHsa	NP	fastCORE	PC3	4199	3029	0.0252948	150
cellModeliHsa_Protected_PC3_fastCORE	iHsa	Protected	fastCORE	PC3	4268	3037	0.0252948	179
cellModelRecon_PC3_fastCORE	Recon	NP	fastCORE	PC3	2723	1971	0.024743	156
cellModelRecon_Protected_PC3_fastCORE	Recon	Protected	fastCORE	PC3	2838	1994	0.0252948	192
cellModeliHsa_OVCAR8_fastCORE	iHsa	NP	fastCORE	OVCAR8	3961	2750	0.027751	126
cellModeliHsa_Protected_OVCAR8_fastCORE	iHsa	Protected	fastCORE	OVCAR8	4081	2793	0.027751	177
cellModelRecon_OVCAR8_fastCORE	Recon	NP	fastCORE	OVCAR8	2713	1780	0.027751	133
cellModelRecon_Protected_OVCAR8_fastCORE	Recon	Protected	fastCORE	OVCAR8	2856	1826	0.027751	186
cellModeliHsa_OVCAR5_fastCORE	iHsa	NP	fastCORE	OVCAR5	4548	3196	0.0129038	137
cellModeliHsa_Protected_OVCAR5_fastCORE	iHsa	Protected	fastCORE	OVCAR5	4636	3215	0.0136431	177
cellModelRecon_OVCAR5_fastCORE	Recon	NP	fastCORE	OVCAR5	3159	2085	0.012647	168
cellModelRecon_Protected_OVCAR5_fastCORE	Recon	Protected	fastCORE	OVCAR5	3286	2115	0.012647	194
cellModeliHsa_OVCAR4_fastCORE	iHsa	NP	fastCORE	OVCAR4	4101	3062	0.018738	126
cellModeliHsa_Protected_OVCAR4_fastCORE	iHsa	Protected	fastCORE	OVCAR4	4198	3070	0.018738	176
cellModelRecon_OVCAR4_fastCORE	Recon	NP	fastCORE	OVCAR4	2635	1954	0.0220178	155
cellModelRecon_Protected_OVCAR4_fastCORE	Recon	Protected	fastCORE	OVCAR4	2751	1974	0.0220206	189
cellModeliHsa_OVCAR3_fastCORE	iHsa	NP	fastCORE	OVCAR3	4151	3052	0.019789	136
cellModeliHsa_Protected_OVCAR3_fastCORE	iHsa	Protected	fastCORE	OVCAR3	4237	3058	0.019789	178
cellModelRecon_OVCAR3_fastCORE	Recon	NP	fastCORE	OVCAR3	2691	1999	0.019789	150
cellModelRecon_Protected_OVCAR3_fastCORE	Recon	Protected	fastCORE	OVCAR3	2806	2029	0.019789	191
cellModeliHsa_NCIH522_fastCORE	iHsa	NP	fastCORE	NCIH522	4020	2914	0.0223474	148
cellModeliHsa_Protected_NCIH522_fastCORE	iHsa	Protected	fastCORE	NCIH522	4098	2931	0.0223474	177
cellModelRecon_NCIH522_fastCORE	Recon	NP	fastCORE	NCIH522	2748	1958	0.0210186	151
cellModelRecon_Protected_NCIH522_fastCORE	Recon	Protected	fastCORE	NCIH522	2912	2001	0.0210186	194
cellModeliHsa_NCIH460_fastCORE	iHsa	NP	fastCORE	NCIH460	4187	3070	0.0395938	146
cellModeliHsa_Protected_NCIH460_fastCORE	iHsa	Protected	fastCORE	NCIH460	4281	3092	0.0395938	178
cellModelRecon_NCIH460_fastCORE	Recon	NP	fastCORE	NCIH460	2630	1972	0.0395938	168
cellModelRecon_Protected_NCIH460_fastCORE	Recon	Protected	fastCORE	NCIH460	2767	2001	0.0395938	195
cellModeliHsa_NCIH23_fastCORE	iHsa	NP	fastCORE	NCIH23	4060	2958	0.0201867	148
cellModeliHsa_Protected_NCIH23_fastCORE	iHsa	Protected	fastCORE	NCIH23	4147	2976	0.0201867	175
cellModelRecon_NCIH23_fastCORE	Recon	NP	fastCORE	NCIH23	2628	1958	0.0201867	166
cellModelRecon_Protected_NCIH23_fastCORE	Recon	Protected	fastCORE	NCIH23	2781	1999	0.0201867	193
cellModeliHsa_NCIH226_fastCORE	iHsa	NP	fastCORE	NCIH226	4339	3016	0.017093	132
cellModeliHsa_Protected_NCIH226_fastCORE	iHsa	Protected	fastCORE	NCIH226	4436	3035	0.017093	171
cellModelRecon_NCIH226_fastCORE	Recon	NP	fastCORE	NCIH226	2867	1905	0.0204226	148
cellModelRecon_Protected_NCIH226_fastCORE	Recon	Protected	fastCORE	NCIH226	3024	1946	0.016943	191
cellModeliHsa_MDAMB435_fastCORE	iHsa	NP	fastCORE	MDAMB435	4178	3057	0.0244142	137
cellModeliHsa_Protected_MDAMB435_fastCORE	iHsa	Protected	fastCORE	MDAMB435	4262	3078	0.0249422	176
cellModelRecon_MDAMB435_fastCORE	Recon	NP	fastCORE	MDAMB435	2627	1940	0.0244142	160
cellModelRecon_Protected_MDAMB435_fastCORE	Recon	Protected	fastCORE	MDAMB435	2747	1964	0.0323533	195
cellModeliHsa_MDAMB231_fastCORE	iHsa	NP	fastCORE	MDAMB231	4085	2975	0.0181153	146
cellModeliHsa_Protected_MDAMB231_fastCORE	iHsa	Protected	fastCORE	MDAMB231	4170	2999	0.0181153	178
cellModelRecon_MDAMB231_fastCORE	Recon	NP	fastCORE	MDAMB231	2589	1920	0.0181153	161
cellModelRecon_Protected_MDAMB231_fastCORE	Recon	Protected	fastCORE	MDAMB231	2690	1933	0.0181153	191
cellModeliHsa_MCF7_fastCORE	iHsa	NP	fastCORE	MCF7	4188	3019	0.0301279	138
cellModeliHsa_Protected_MCF7_fastCORE	iHsa	Protected	fastCORE	MCF7	4268	3034	0.0227587	175
cellModelRecon_MCF7_fastCORE	Recon	NP	fastCORE	MCF7	2717	1967	0.0260337	154
cellModelRecon_Protected_MCF7_fastCORE	Recon	Protected	fastCORE	MCF7	2835	1988	0.0260337	192
cellModeliHsa_LOXIMVI_fastCORE	iHsa	NP	fastCORE	LOXIMVI	4037	2969	0.043927	134
cellModeliHsa_Protected_LOXIMVI_fastCORE	iHsa	Protected	fastCORE	LOXIMVI	4124	2979	0.043927	178
cellModelRecon_LOXIMVI_fastCORE	Recon	NP	fastCORE	LOXIMVI	2528	1862	0.0416289	141
cellModelRecon_Protected_LOXIMVI_fastCORE	Recon	Protected	fastCORE	LOXIMVI	2669	1900	0.043927	193
cellModeliHsa_KM12_fastCORE	iHsa	NP	fastCORE	KM12	4340	3116	0.0333195	152
cellModeliHsa_Protected_KM12_fastCORE	iHsa	Protected	fastCORE	KM12	4402	3130	0.0333195	179
cellModelRecon_KM12_fastCORE	Recon	NP	fastCORE	KM12	2956	2109	0.0303582	165
cellModelRecon_Protected_KM12_fastCORE	Recon	Protected	fastCORE	KM12	3066	2128	0.0303582	195
cellModeliHsa_K562_fastCORE	iHsa	NP	fastCORE	K562	3915	2930	0.0445367	130
cellModeliHsa_Protected_K562_fastCORE	iHsa	Protected	fastCORE	K562	4085	2993	0.0457345	174
cellModelRecon_K562_fastCORE	Recon	NP	fastCORE	K562	2753	1990	0.0509663	151
cellModelRecon_Protected_K562_fastCORE	Recon	Protected	fastCORE	K562	2889	2017	0.0509663	192
cellModeliHsa_IGROV1_fastCORE	iHsa	NP	fastCORE	IGROV1	4137	3017	0.0322424	145
cellModeliHsa_Protected_IGROV1_fastCORE	iHsa	Protected	fastCORE	IGROV1	4206	3026	0.0322424	181
cellModelRecon_IGROV1_fastCORE	Recon	NP	fastCORE	IGROV1	2714	1988	0.0289776	160
cellModelRecon_Protected_IGROV1_fastCORE	Recon	Protected	fastCORE	IGROV1	2819	2000	0.0312266	194
cellModeliHsa_HT29_fastCORE	iHsa	NP	fastCORE	HT29	4475	3122	0.037527	127
cellModeliHsa_Protected_HT29_fastCORE	iHsa	Protected	fastCORE	HT29	4581	3144	0.037527	179
cellModelRecon_HT29_fastCORE	Recon	NP	fastCORE	HT29	3160	2055	0.037527	167
cellModelRecon_Protected_HT29_fastCORE	Recon	Protected	fastCORE	HT29	3301	2100	0.037527	194
cellModeliHsa_HS578T_fastCORE	iHsa	NP	fastCORE	HS578T	3822	2861	0.0139242	116
cellModeliHsa_Protected_HS578T_fastCORE	iHsa	Protected	fastCORE	HS578T	3947	2899	0.0139242	172
cellModelRecon_HS578T_fastCORE	Recon	NP	fastCORE	HS578T	2482	1844	0.0219215	124
cellModelRecon_Protected_HS578T_fastCORE	Recon	Protected	fastCORE	HS578T	2634	1896	0.0219215	183
cellModeliHsa_HOP92_fastCORE	iHsa	NP	fastCORE	HOP92	4288	2963	0.0140225	132
cellModeliHsa_Protected_HOP92_fastCORE	iHsa	Protected	fastCORE	HOP92	4390	2990	0.0140225	177
cellModelRecon_HOP92_fastCORE	Recon	NP	fastCORE	HOP92	2919	1938	0.0129828	156
cellModelRecon_Protected_HOP92_fastCORE	Recon	Protected	fastCORE	HOP92	3068	1961	0.0129828	195
cellModeliHsa_HOP62_fastCORE	iHsa	NP	fastCORE	HOP62	4071	2906	0.0177329	121
cellModeliHsa_Protected_HOP62_fastCORE	iHsa	Protected	fastCORE	HOP62	4186	2937	0.018707	174
cellModelRecon_HOP62_fastCORE	Recon	NP	fastCORE	HOP62	2828	1932	0.018707	144
cellModelRecon_Protected_HOP62_fastCORE	Recon	Protected	fastCORE	HOP62	2974	1977	0.018707	188
cellModeliHsa_HL60_fastCORE	iHsa	NP	fastCORE	HL60	4202	2949	0.0271397	133
cellModeliHsa_Protected_HL60_fastCORE	iHsa	Protected	fastCORE	HL60	3219	2541	0.0339007	120
cellModelRecon_HL60_fastCORE	Recon	NP	fastCORE	HL60	2995	1915	0.0257848	169
cellModelRecon_Protected_HL60_fastCORE	Recon	Protected	fastCORE	HL60	3087	1924	0.0257848	192
cellModeliHsa_HCT15_fastCORE	iHsa	NP	fastCORE	HCT15	4306	3126	0.0395869	150
cellModeliHsa_Protected_HCT15_fastCORE	iHsa	Protected	fastCORE	HCT15	4373	3139	0.0395869	177
cellModelRecon_HCT15_fastCORE	Recon	NP	fastCORE	HCT15	2922	2102	0.0340755	178
cellModelRecon_Protected_HCT15_fastCORE	Recon	Protected	fastCORE	HCT15	3012	2122	0.0340755	194
cellModeliHsa_HCT116_fastCORE	iHsa	NP	fastCORE	HCT116	4312	2968	0.0514183	133
cellModeliHsa_Protected_HCT116_fastCORE	iHsa	Protected	fastCORE	HCT116	4405	2995	0.0514183	176
cellModelRecon_HCT116_fastCORE	Recon	NP	fastCORE	HCT116	3049	2008	0.0514183	151
cellModelRecon_Protected_HCT116_fastCORE	Recon	Protected	fastCORE	HCT116	3153	2019	0.0514183	194
cellModeliHsa_EKVX_fastCORE	iHsa	NP	fastCORE	EKVX	4662	3203	0.0178718	147
cellModeliHsa_Protected_EKVX_fastCORE	iHsa	Protected	fastCORE	EKVX	4708	3191	0.019126	175
cellModelRecon_EKVX_fastCORE	Recon	NP	fastCORE	EKVX	3281	2180	0.0177045	162
cellModelRecon_Protected_EKVX_fastCORE	Recon	Protected	fastCORE	EKVX	3394	2205	0.0177045	191
cellModeliHsa_DU145_fastCORE	iHsa	NP	fastCORE	DU145	4287	3095	0.0205478	140
cellModeliHsa_Protected_DU145_fastCORE	iHsa	Protected	fastCORE	DU145	4375	3116	0.0205478	174
cellModelRecon_DU145_fastCORE	Recon	NP	fastCORE	DU145	2663	1967	0.0205478	160
cellModelRecon_Protected_DU145_fastCORE	Recon	Protected	fastCORE	DU145	2785	1995	0.0205478	194
cellModeliHsa_COLO205_fastCORE	iHsa	NP	fastCORE	COLO205	4713	3221	0.0302954	150
cellModeliHsa_Protected_COLO205_fastCORE	iHsa	Protected	fastCORE	COLO205	4776	3228	0.0302954	181
cellModelRecon_COLO205_fastCORE	Recon	NP	fastCORE	COLO205	3358	2196	0.0302954	178
cellModelRecon_Protected_COLO205_fastCORE	Recon	Protected	fastCORE	COLO205	3466	2215	0.0302954	199
cellModeliHsa_CAKI1_fastCORE	iHsa	NP	fastCORE	CAKI1	4203	2964	0.0193914	129
cellModeliHsa_Protected_CAKI1_fastCORE	iHsa	Protected	fastCORE	CAKI1	4283	2970	0.0193914	177
cellModelRecon_CAKI1_fastCORE	Recon	NP	fastCORE	CAKI1	2879	1917	0.0175739	148
cellModelRecon_Protected_CAKI1_fastCORE	Recon	Protected	fastCORE	CAKI1	3016	1948	0.0175739	192
cellModeliHsa_BT549_fastCORE	iHsa	NP	fastCORE	BT549	3954	2904	0.0172729	138
cellModeliHsa_Protected_BT549_fastCORE	iHsa	Protected	fastCORE	BT549	4038	2923	0.0130288	178
cellModelRecon_BT549_fastCORE	Recon	NP	fastCORE	BT549	2599	1922	0.018105	151
cellModelRecon_Protected_BT549_fastCORE	Recon	Protected	fastCORE	BT549	2729	1952	0.022661	194
cellModeliHsa_ACHN_fastCORE	iHsa	NP	fastCORE	ACHN	4226	2986	0.0273825	127
cellModeliHsa_Protected_ACHN_fastCORE	iHsa	Protected	fastCORE	ACHN	4290	2984	0.0273825	175
cellModelRecon_ACHN_fastCORE	Recon	NP	fastCORE	ACHN	2928	1968	0.0229296	141
cellModelRecon_Protected_ACHN_fastCORE	Recon	Protected	fastCORE	ACHN	3066	2000	0.0229636	187
cellModeliHsa_A549_fastCORE	iHsa	NP	fastCORE	A549	4320	3007	0.0302386	148
cellModeliHsa_Protected_A549_fastCORE	iHsa	Protected	fastCORE	A549	4398	3028	0.0302386	179
cellModelRecon_A549_fastCORE	Recon	NP	fastCORE	A549	2952	2011	0.0302386	162
cellModelRecon_Protected_A549_fastCORE	Recon	Protected	fastCORE	A549	3097	2039	0.0302386	195
cellModeliHsa_A498_fastCORE	iHsa	NP	fastCORE	A498	4281	3048	0.0188485	126
cellModeliHsa_Protected_A498_fastCORE	iHsa	Protected	fastCORE	A498	4425	3093	0.0188485	181
cellModelRecon_A498_fastCORE	Recon	NP	fastCORE	A498	3012	2045	0.0188485	156
cellModelRecon_Protected_A498_fastCORE	Recon	Protected	fastCORE	A498	3159	2074	0.0188485	195
cellModeliHsa_786O_fastCORE	iHsa	NP	fastCORE	786O	4078	3004	0.0311127	133
cellModeliHsa_Protected_786O_fastCORE	iHsa	Protected	fastCORE	786O	4174	3030	0.0311127	180
cellModelRecon_786O_fastCORE	Recon	NP	fastCORE	786O	2647	1972	0.0311127	140
cellModelRecon_Protected_786O_fastCORE	Recon	Protected	fastCORE	786O	2764	1991	0.0311127	188
cellModeliHsa_Protected_UACC257_GIMME	iHsa	Protected	GIMME	UACC257	2490	1593	0.0206347	154
cellModeliHsa_UACC257_GIMME	iHsa	NP	GIMME	UACC257	2051	1294	0.0224421	91
cellModelRecon_Protected_UACC257_GIMME	Recon	Protected	GIMME	UACC257	2253	1378	0.0206347	156
cellModelRecon_UACC257_GIMME	Recon	NP	GIMME	UACC257	1813	1124	0.0206347	98
cellModeliHsa_Protected_TK10_GIMME	iHsa	Protected	GIMME	TK10	2758	1910	0.0173296	158
cellModeliHsa_TK10_GIMME	iHsa	NP	GIMME	TK10	2262	1572	0.0173296	76
cellModelRecon_Protected_TK10_GIMME	Recon	Protected	GIMME	TK10	2472	1544	0.0173296	160
cellModelRecon_TK10_GIMME	Recon	NP	GIMME	TK10	1959	1234	0.0173296	82
cellModeliHsa_Protected_T47D_GIMME	iHsa	Protected	GIMME	T47D	3022	1991	0.0189766	155
cellModeliHsa_T47D_GIMME	iHsa	NP	GIMME	T47D	2535	1652	0.0189766	82
cellModelRecon_Protected_T47D_GIMME	Recon	Protected	GIMME	T47D	2548	1610	0.0182048	156
cellModelRecon_T47D_GIMME	Recon	NP	GIMME	T47D	2020	1268	0.0182048	74
cellModeliHsa_Protected_SW620_GIMME	iHsa	Protected	GIMME	SW620	3060	1865	0.0421444	150
cellModeliHsa_SW620_GIMME	iHsa	NP	GIMME	SW620	2620	1561	0.0391629	92
cellModelRecon_Protected_SW620_GIMME	Recon	Protected	GIMME	SW620	2832	1505	0.0379453	159
cellModelRecon_SW620_GIMME	Recon	NP	GIMME	SW620	2415	1266	0.0379453	93
cellModeliHsa_Protected_SR_GIMME	iHsa	Protected	GIMME	SR	2391	1573	0.025774	148
cellModeliHsa_SR_GIMME	iHsa	NP	GIMME	SR	1935	1270	0.025774	48
cellModelRecon_Protected_SR_GIMME	Recon	Protected	GIMME	SR	2072	1273	0.025774	153
cellModelRecon_SR_GIMME	Recon	NP	GIMME	SR	1707	1063	0.025774	55
cellModeliHsa_Protected_SKOV3_GIMME	iHsa	Protected	GIMME	SKOV3	2761	1863	0.0252185	157
cellModeliHsa_SKOV3_GIMME	iHsa	NP	GIMME	SKOV3	2334	1576	0.0252185	70
cellModelRecon_Protected_SKOV3_GIMME	Recon	Protected	GIMME	SKOV3	2225	1383	0.0252185	161
cellModelRecon_SKOV3_GIMME	Recon	NP	GIMME	SKOV3	1837	1165	0.0252185	92
cellModeliHsa_Protected_SKMEL5_GIMME	iHsa	Protected	GIMME	SKMEL5	2810	1877	0.0463781	158
cellModeliHsa_SKMEL5_GIMME	iHsa	NP	GIMME	SKMEL5	2395	1605	0.0463781	82
cellModelRecon_Protected_SKMEL5_GIMME	Recon	Protected	GIMME	SKMEL5	2137	1321	0.0391308	158
cellModelRecon_SKMEL5_GIMME	Recon	NP	GIMME	SKMEL5	1775	1116	0.0409577	86
cellModeliHsa_Protected_SKMEL28_GIMME	iHsa	Protected	GIMME	SKMEL28	2615	1758	0.0407338	154
cellModeliHsa_SKMEL28_GIMME	iHsa	NP	GIMME	SKMEL28	2166	1449	0.0407338	87
cellModelRecon_Protected_SKMEL28_GIMME	Recon	Protected	GIMME	SKMEL28	2238	1386	0.0379829	156
cellModelRecon_SKMEL28_GIMME	Recon	NP	GIMME	SKMEL28	1833	1144	0.0354741	77
cellModeliHsa_Protected_SKMEL2_GIMME	iHsa	Protected	GIMME	SKMEL2	2437	1585	0.0332551	154
cellModeliHsa_SKMEL2_GIMME	iHsa	NP	GIMME	SKMEL2	1956	1270	0.0332551	66
cellModelRecon_Protected_SKMEL2_GIMME	Recon	Protected	GIMME	SKMEL2	2104	1287	0.0332551	155
cellModelRecon_SKMEL2_GIMME	Recon	NP	GIMME	SKMEL2	1777	1113	0.0332551	76
cellModeliHsa_Protected_SF539_GIMME	iHsa	Protected	GIMME	SF539	2252	1469	0.0236444	147
cellModeliHsa_SF539_GIMME	iHsa	NP	GIMME	SF539	1825	1181	0.023442	63
cellModelRecon_Protected_SF539_GIMME	Recon	Protected	GIMME	SF539	1914	1176	0.0201146	148
cellModelRecon_SF539_GIMME	Recon	NP	GIMME	SF539	1601	1011	0.0201146	56
cellModeliHsa_Protected_SF268_GIMME	iHsa	Protected	GIMME	SF268	2884	1752	0.0211277	144
cellModeliHsa_SF268_GIMME	iHsa	NP	GIMME	SF268	2533	1513	0.0211277	80
cellModelRecon_Protected_SF268_GIMME	Recon	Protected	GIMME	SF268	2415	1262	0.0211277	151
cellModelRecon_SF268_GIMME	Recon	NP	GIMME	SF268	2122	1101	0.0211277	75
cellModeliHsa_Protected_RPMI8226_GIMME	iHsa	Protected	GIMME	RPMI8226	2749	1646	0.0492358	153
cellModeliHsa_RPMI8226_GIMME	iHsa	NP	GIMME	RPMI8226	2288	1340	0.0492358	69
cellModelRecon_Protected_RPMI8226_GIMME	Recon	Protected	GIMME	RPMI8226	2679	1448	0.0492358	154
cellModelRecon_RPMI8226_GIMME	Recon	NP	GIMME	RPMI8226	2355	1278	0.0492358	81
cellModeliHsa_PC3_GIMME	iHsa	NP	GIMME	PC3	2295	1459	0.0303437	79
cellModeliHsa_Protected_PC3_GIMME	iHsa	Protected	GIMME	PC3	2650	1692	0.0303618	151
cellModelRecon_PC3_GIMME	Recon	NP	GIMME	PC3	1916	1189	0.0252948	76
cellModelRecon_Protected_PC3_GIMME	Recon	Protected	GIMME	PC3	2299	1404	0.0252948	157
cellModeliHsa_OVCAR8_GIMME	iHsa	NP	GIMME	OVCAR8	2296	1352	0.0303406	67
cellModeliHsa_Protected_OVCAR8_GIMME	iHsa	Protected	GIMME	OVCAR8	2690	1631	0.027751	147
cellModelRecon_OVCAR8_GIMME	Recon	NP	GIMME	OVCAR8	1965	1009	0.027751	67
cellModelRecon_Protected_OVCAR8_GIMME	Recon	Protected	GIMME	OVCAR8	2274	1186	0.027751	151
cellModeliHsa_OVCAR5_GIMME	iHsa	NP	GIMME	OVCAR5	2417	1465	0.0136258	86
cellModeliHsa_Protected_OVCAR5_GIMME	iHsa	Protected	GIMME	OVCAR5	3160	2028	0.0136431	160
cellModelRecon_OVCAR5_GIMME	Recon	NP	GIMME	OVCAR5	2250	1215	0.012647	108
cellModelRecon_Protected_OVCAR5_GIMME	Recon	Protected	GIMME	OVCAR5	2571	1408	0.012647	162
cellModeliHsa_OVCAR4_GIMME	iHsa	NP	GIMME	OVCAR4	2216	1540	0.0233431	81
cellModeliHsa_Protected_OVCAR4_GIMME	iHsa	Protected	GIMME	OVCAR4	2601	1799	0.0233431	153
cellModelRecon_OVCAR4_GIMME	Recon	NP	GIMME	OVCAR4	1810	1149	0.0233046	99
cellModelRecon_Protected_OVCAR4_GIMME	Recon	Protected	GIMME	OVCAR4	2111	1315	0.0220178	149
cellModeliHsa_OVCAR3_GIMME	iHsa	NP	GIMME	OVCAR3	2117	1364	0.0226531	81
cellModeliHsa_Protected_OVCAR3_GIMME	iHsa	Protected	GIMME	OVCAR3	2459	1589	0.0226531	150
cellModelRecon_OVCAR3_GIMME	Recon	NP	GIMME	OVCAR3	1877	1185	0.019789	85
cellModelRecon_Protected_OVCAR3_GIMME	Recon	Protected	GIMME	OVCAR3	2197	1364	0.019789	157
cellModeliHsa_NCIH522_GIMME	iHsa	NP	GIMME	NCIH522	2178	1380	0.0208702	56
cellModeliHsa_Protected_NCIH522_GIMME	iHsa	Protected	GIMME	NCIH522	2589	1641	0.0223474	153
cellModelRecon_NCIH522_GIMME	Recon	NP	GIMME	NCIH522	2095	1239	0.0223474	89
cellModelRecon_Protected_NCIH522_GIMME	Recon	Protected	GIMME	NCIH522	2388	1401	0.0223474	157
cellModeliHsa_NCIH460_GIMME	iHsa	NP	GIMME	NCIH460	1959	1230	0.0456491	73
cellModeliHsa_Protected_NCIH460_GIMME	iHsa	Protected	GIMME	NCIH460	2448	1568	0.0456491	151
cellModelRecon_NCIH460_GIMME	Recon	NP	GIMME	NCIH460	1706	1082	0.0395938	65
cellModelRecon_Protected_NCIH460_GIMME	Recon	Protected	GIMME	NCIH460	2082	1295	0.0395938	159
cellModeliHsa_NCIH23_GIMME	iHsa	NP	GIMME	NCIH23	2340	1493	0.0201867	74
cellModeliHsa_Protected_NCIH23_GIMME	iHsa	Protected	GIMME	NCIH23	2800	1795	0.0201867	152
cellModelRecon_NCIH23_GIMME	Recon	NP	GIMME	NCIH23	1988	1260	0.0201867	87
cellModelRecon_Protected_NCIH23_GIMME	Recon	Protected	GIMME	NCIH23	2359	1478	0.0201867	155
cellModeliHsa_NCIH226_GIMME	iHsa	NP	GIMME	NCIH226	2184	1276	0.0204226	59
cellModeliHsa_Protected_NCIH226_GIMME	iHsa	Protected	GIMME	NCIH226	2672	1609	0.0211887	150
cellModelRecon_NCIH226_GIMME	Recon	NP	GIMME	NCIH226	1946	1013	0.0204226	67
cellModelRecon_Protected_NCIH226_GIMME	Recon	Protected	GIMME	NCIH226	2265	1177	0.0211887	150
cellModeliHsa_MDAMB435_GIMME	iHsa	NP	GIMME	MDAMB435	2511	1640	0.0367566	89
cellModeliHsa_Protected_MDAMB435_GIMME	iHsa	Protected	GIMME	MDAMB435	2858	1857	0.0367566	157
cellModelRecon_MDAMB435_GIMME	Recon	NP	GIMME	MDAMB435	1883	1188	0.0323533	76
cellModelRecon_Protected_MDAMB435_GIMME	Recon	Protected	GIMME	MDAMB435	2280	1421	0.0323533	166
cellModeliHsa_MDAMB231_GIMME	iHsa	NP	GIMME	MDAMB231	2411	1578	0.0181073	80
cellModeliHsa_Protected_MDAMB231_GIMME	iHsa	Protected	GIMME	MDAMB231	2790	1828	0.0181153	153
cellModelRecon_MDAMB231_GIMME	Recon	NP	GIMME	MDAMB231	1819	1137	0.0180696	78
cellModelRecon_Protected_MDAMB231_GIMME	Recon	Protected	GIMME	MDAMB231	2094	1290	0.0181153	159
cellModeliHsa_MCF7_GIMME	iHsa	NP	GIMME	MCF7	2408	1558	0.0301279	75
cellModeliHsa_Protected_MCF7_GIMME	iHsa	Protected	GIMME	MCF7	2759	1776	0.0301279	155
cellModelRecon_MCF7_GIMME	Recon	NP	GIMME	MCF7	1889	1164	0.0260337	65
cellModelRecon_Protected_MCF7_GIMME	Recon	Protected	GIMME	MCF7	2277	1385	0.0260337	154
cellModeliHsa_LOXIMVI_GIMME	iHsa	NP	GIMME	LOXIMVI	2050	1261	0.0417756	69
cellModeliHsa_Protected_LOXIMVI_GIMME	iHsa	Protected	GIMME	LOXIMVI	2530	1592	0.043927	153
cellModelRecon_LOXIMVI_GIMME	Recon	NP	GIMME	LOXIMVI	1733	1062	0.0416289	55
cellModelRecon_Protected_LOXIMVI_GIMME	Recon	Protected	GIMME	LOXIMVI	2204	1348	0.043927	156
cellModeliHsa_KM12_GIMME	iHsa	NP	GIMME	KM12	2295	1413	0.0333195	90
cellModeliHsa_Protected_KM12_GIMME	iHsa	Protected	GIMME	KM12	2789	1759	0.0333195	163
cellModelRecon_KM12_GIMME	Recon	NP	GIMME	KM12	2394	1453	0.0303582	112
cellModelRecon_Protected_KM12_GIMME	Recon	Protected	GIMME	KM12	2809	1727	0.0303582	164
cellModeliHsa_K562_GIMME	iHsa	NP	GIMME	K562	1893	1243	0.0536415	57
cellModeliHsa_Protected_K562_GIMME	iHsa	Protected	GIMME	K562	2351	1551	0.0509663	150
cellModelRecon_K562_GIMME	Recon	NP	GIMME	K562	1876	1134	0.0509663	84
cellModelRecon_Protected_K562_GIMME	Recon	Protected	GIMME	K562	2245	1340	0.0509663	161
cellModeliHsa_IGROV1_GIMME	iHsa	NP	GIMME	IGROV1	2330	1517	0.0322424	82
cellModeliHsa_Protected_IGROV1_GIMME	iHsa	Protected	GIMME	IGROV1	2748	1802	0.0322424	160
cellModelRecon_IGROV1_GIMME	Recon	NP	GIMME	IGROV1	1869	1163	0.0322424	105
cellModelRecon_Protected_IGROV1_GIMME	Recon	Protected	GIMME	IGROV1	2199	1353	0.0312549	159
cellModeliHsa_HT29_GIMME	iHsa	NP	GIMME	HT29	2341	1358	0.037527	71
cellModeliHsa_Protected_HT29_GIMME	iHsa	Protected	GIMME	HT29	2884	1734	0.037527	159
cellModelRecon_HT29_GIMME	Recon	NP	GIMME	HT29	2312	1205	0.037527	94
cellModelRecon_Protected_HT29_GIMME	Recon	Protected	GIMME	HT29	2702	1446	0.037527	163
cellModeliHsa_HS578T_GIMME	iHsa	NP	GIMME	HS578T	1814	1174	0.0229294	70
cellModeliHsa_Protected_HS578T_GIMME	iHsa	Protected	GIMME	HS578T	2284	1504	0.0236724	147
cellModelRecon_HS578T_GIMME	Recon	NP	GIMME	HS578T	1691	1078	0.0199876	70
cellModelRecon_Protected_HS578T_GIMME	Recon	Protected	GIMME	HS578T	2059	1284	0.0219215	148
cellModeliHsa_HOP92_GIMME	iHsa	NP	GIMME	HOP92	2537	1482	0.0140225	71
cellModeliHsa_Protected_HOP92_GIMME	iHsa	Protected	GIMME	HOP92	2982	1784	0.0140225	155
cellModelRecon_HOP92_GIMME	Recon	NP	GIMME	HOP92	2010	1015	0.0132676	67
cellModelRecon_Protected_HOP92_GIMME	Recon	Protected	GIMME	HOP92	2426	1270	0.0132676	159
cellModeliHsa_HOP62_GIMME	iHsa	NP	GIMME	HOP62	2117	1251	0.018707	61
cellModeliHsa_Protected_HOP62_GIMME	iHsa	Protected	GIMME	HOP62	2602	1569	0.0175647	149
cellModelRecon_HOP62_GIMME	Recon	NP	GIMME	HOP62	2059	1153	0.018707	75
cellModelRecon_Protected_HOP62_GIMME	Recon	Protected	GIMME	HOP62	2438	1369	0.0175647	153
cellModeliHsa_HL60_GIMME	iHsa	NP	GIMME	HL60	2326	1355	0.0339007	81
cellModeliHsa_Protected_HL60_GIMME	iHsa	Protected	GIMME	HL60	2701	1606	0.0339007	149
cellModelRecon_HL60_GIMME	Recon	NP	GIMME	HL60	2183	1103	0.0339007	67
cellModelRecon_Protected_HL60_GIMME	Recon	Protected	GIMME	HL60	2644	1382	0.0339007	159
cellModeliHsa_HCT15_GIMME	iHsa	NP	GIMME	HCT15	2983	2035	0.0395634	117
cellModeliHsa_Protected_HCT15_GIMME	iHsa	Protected	GIMME	HCT15	3260	2202	0.0395869	156
cellModelRecon_HCT15_GIMME	Recon	NP	GIMME	HCT15	2137	1321	0.0340755	112
cellModelRecon_Protected_HCT15_GIMME	Recon	Protected	GIMME	HCT15	2593	1616	0.0340755	161
cellModeliHsa_HCT116_GIMME	iHsa	NP	GIMME	HCT116	2291	1281	0.052202	61
cellModeliHsa_Protected_HCT116_GIMME	iHsa	Protected	GIMME	HCT116	2736	1588	0.0571497	155
cellModelRecon_HCT116_GIMME	Recon	NP	GIMME	HCT116	2220	1176	0.0500504	87
cellModelRecon_Protected_HCT116_GIMME	Recon	Protected	GIMME	HCT116	2558	1360	0.0514183	156
cellModeliHsa_EKVX_GIMME	iHsa	NP	GIMME	EKVX	2943	1794	0.0176636	89
cellModeliHsa_Protected_EKVX_GIMME	iHsa	Protected	GIMME	EKVX	3251	1988	0.019126	157
cellModelRecon_EKVX_GIMME	Recon	NP	GIMME	EKVX	2404	1327	0.0177045	84
cellModelRecon_Protected_EKVX_GIMME	Recon	Protected	GIMME	EKVX	2849	1596	0.0177045	157
cellModeliHsa_DU145_GIMME	iHsa	NP	GIMME	DU145	2192	1403	0.0205478	72
cellModeliHsa_Protected_DU145_GIMME	iHsa	Protected	GIMME	DU145	2644	1705	0.0205478	154
cellModelRecon_DU145_GIMME	Recon	NP	GIMME	DU145	1800	1099	0.0205478	66
cellModelRecon_Protected_DU145_GIMME	Recon	Protected	GIMME	DU145	2190	1329	0.0205478	161
cellModeliHsa_COLO205_GIMME	iHsa	NP	GIMME	COLO205	3332	2085	0.0358646	99
cellModeliHsa_Protected_COLO205_GIMME	iHsa	Protected	GIMME	COLO205	3447	2114	0.0358646	160
cellModelRecon_COLO205_GIMME	Recon	NP	GIMME	COLO205	2718	1498	0.0302954	117
cellModelRecon_Protected_COLO205_GIMME	Recon	Protected	GIMME	COLO205	3196	1783	0.0302954	174
cellModeliHsa_CAKI1_GIMME	iHsa	NP	GIMME	CAKI1	2196	1222	0.0193914	71
cellModeliHsa_Protected_CAKI1_GIMME	iHsa	Protected	GIMME	CAKI1	2681	1577	0.0193914	148
cellModelRecon_CAKI1_GIMME	Recon	NP	GIMME	CAKI1	2016	1083	0.0173487	89
cellModelRecon_Protected_CAKI1_GIMME	Recon	Protected	GIMME	CAKI1	2441	1334	0.0175739	157
cellModeliHsa_BT549_GIMME	iHsa	NP	GIMME	BT549	2414	1624	0.022661	72
cellModeliHsa_Protected_BT549_GIMME	iHsa	Protected	GIMME	BT549	2866	1929	0.022661	153
cellModelRecon_BT549_GIMME	Recon	NP	GIMME	BT549	1838	1159	0.022661	91
cellModelRecon_Protected_BT549_GIMME	Recon	Protected	GIMME	BT549	2208	1379	0.022661	156
cellModeliHsa_ACHN_GIMME	iHsa	NP	GIMME	ACHN	2352	1432	0.0400612	81
cellModeliHsa_Protected_ACHN_GIMME	iHsa	Protected	GIMME	ACHN	2775	1725	0.0366453	151
cellModelRecon_ACHN_GIMME	Recon	NP	GIMME	ACHN	1997	1033	0.0366453	85
cellModelRecon_Protected_ACHN_GIMME	Recon	Protected	GIMME	ACHN	2370	1260	0.0366453	155
cellModeliHsa_A549_GIMME	iHsa	NP	GIMME	A549	2227	1293	0.0341176	74
cellModeliHsa_Protected_A549_GIMME	iHsa	Protected	GIMME	A549	2696	1609	0.0341176	154
cellModelRecon_A549_GIMME	Recon	NP	GIMME	A549	2118	1173	0.0302386	84
cellModelRecon_Protected_A549_GIMME	Recon	Protected	GIMME	A549	2524	1406	0.0302386	163
cellModeliHsa_A498_GIMME	iHsa	NP	GIMME	A498	2574	1599	0.0188485	73
cellModeliHsa_Protected_A498_GIMME	iHsa	Protected	GIMME	A498	3001	1900	0.0178614	148
cellModelRecon_A498_GIMME	Recon	NP	GIMME	A498	2227	1203	0.0188485	99
cellModelRecon_Protected_A498_GIMME	Recon	Protected	GIMME	A498	2621	1454	0.0179279	158
cellModeliHsa_786O_GIMME	iHsa	NP	GIMME	786O	2292	1537	0.0311127	75
cellModeliHsa_Protected_786O_GIMME	iHsa	Protected	GIMME	786O	2693	1801	0.0311127	150
cellModelRecon_786O_GIMME	Recon	NP	GIMME	786O	1797	1135	0.0311127	72
cellModelRecon_Protected_786O_GIMME	Recon	Protected	GIMME	786O	2177	1350	0.0311127	151
cellModeliHsa_Protected_UACC257_iMAT	iHsa	Protected	iMAT	UACC257	3748	2697	0.0206347	170
cellModeliHsa_UACC257_iMAT	iHsa	NP	iMAT	UACC257	3563	2593	0.0206347	119
cellModelRecon_Protected_UACC257_iMAT	Recon	Protected	iMAT	UACC257	2894	1999	0.0206347	189
cellModelRecon_UACC257_iMAT	Recon	NP	iMAT	UACC257	1504	964	0.0206347	53
cellModeliHsa_Protected_TK10_iMAT	iHsa	Protected	iMAT	TK10	3740	2787	0.0173296	174
cellModeliHsa_TK10_iMAT	iHsa	NP	iMAT	TK10	3478	2617	0.0173296	98
cellModelRecon_Protected_TK10_iMAT	Recon	Protected	iMAT	TK10	2879	2001	0.0173296	191
cellModelRecon_TK10_iMAT	Recon	NP	iMAT	TK10	2757	1981	0.0173296	146
cellModeliHsa_Protected_T47D_iMAT	iHsa	Protected	iMAT	T47D	3869	2750	0.0189766	169
cellModeliHsa_T47D_iMAT	iHsa	NP	iMAT	T47D	3713	2681	0.0189766	124
cellModelRecon_Protected_T47D_iMAT	Recon	Protected	iMAT	T47D	2861	1968	0.0182048	184
cellModelRecon_T47D_iMAT	Recon	NP	iMAT	T47D	1477	938	0.0182048	57
cellModeliHsa_Protected_SW620_iMAT	iHsa	Protected	iMAT	SW620	4076	2738	0.0421616	172
cellModeliHsa_SW620_iMAT	iHsa	NP	iMAT	SW620	3921	2662	0.0391763	127
cellModelRecon_Protected_SW620_iMAT	Recon	Protected	iMAT	SW620	1504	950	0.0347903	59
cellModelRecon_SW620_iMAT	Recon	NP	iMAT	SW620	1521	953	0.0347903	55
cellModeliHsa_Protected_SR_iMAT	iHsa	Protected	iMAT	SR	1275	1000	0.025774	45
cellModeliHsa_SR_iMAT	iHsa	NP	iMAT	SR	3281	2467	0.0257532	84
cellModelRecon_Protected_SR_iMAT	Recon	Protected	iMAT	SR	1467	907	0.0267417	48
cellModelRecon_SR_iMAT	Recon	NP	iMAT	SR	2154	1529	0.025774	91
cellModeliHsa_Protected_SKOV3_iMAT	iHsa	Protected	iMAT	SKOV3	3702	2682	0.0221711	161
cellModeliHsa_SKOV3_iMAT	iHsa	NP	iMAT	SKOV3	3609	2617	0.0218617	112
cellModelRecon_Protected_SKOV3_iMAT	Recon	Protected	iMAT	SKOV3	2794	1943	0.0252185	194
cellModelRecon_SKOV3_iMAT	Recon	NP	iMAT	SKOV3	2542	1833	0.0221711	128
cellModeliHsa_Protected_SKMEL5_iMAT	iHsa	Protected	iMAT	SKMEL5	3799	2753	0.0463781	175
cellModeliHsa_SKMEL5_iMAT	iHsa	NP	iMAT	SKMEL5	3616	2671	0.0463781	117
cellModelRecon_Protected_SKMEL5_iMAT	Recon	Protected	iMAT	SKMEL5	2797	1957	0.0391308	187
cellModelRecon_SKMEL5_iMAT	Recon	NP	iMAT	SKMEL5	2451	1731	0.0360939	111
cellModeliHsa_Protected_SKMEL28_iMAT	iHsa	Protected	iMAT	SKMEL28	3673	2633	0.0243966	174
cellModeliHsa_SKMEL28_iMAT	iHsa	NP	iMAT	SKMEL28	3543	2599	0.023198	103
cellModelRecon_Protected_SKMEL28_iMAT	Recon	Protected	iMAT	SKMEL28	2860	1999	0.0379829	189
cellModelRecon_SKMEL28_iMAT	Recon	NP	iMAT	SKMEL28	2276	1609	0.0252908	120
cellModeliHsa_Protected_SKMEL2_iMAT	iHsa	Protected	iMAT	SKMEL2	3652	2629	0.0332551	171
cellModeliHsa_SKMEL2_iMAT	iHsa	NP	iMAT	SKMEL2	3452	2534	0.0243185	95
cellModelRecon_Protected_SKMEL2_iMAT	Recon	Protected	iMAT	SKMEL2	2664	1856	0.0332551	182
cellModelRecon_SKMEL2_iMAT	Recon	NP	iMAT	SKMEL2	2445	1757	0.0332551	114
cellModeliHsa_Protected_SF539_iMAT	iHsa	Protected	iMAT	SF539	3394	2446	0.0201146	168
cellModeliHsa_SF539_iMAT	iHsa	NP	iMAT	SF539	3191	2365	0.0234289	83
cellModelRecon_Protected_SF539_iMAT	Recon	Protected	iMAT	SF539	2387	1686	0.0201146	170
cellModelRecon_SF539_iMAT	Recon	NP	iMAT	SF539	2319	1702	0.0201146	117
cellModeliHsa_Protected_SF268_iMAT	iHsa	Protected	iMAT	SF268	1580	1290	0.0213795	77
cellModeliHsa_SF268_iMAT	iHsa	NP	iMAT	SF268	1534	1249	0.0213611	45
cellModelRecon_Protected_SF268_iMAT	Recon	Protected	iMAT	SF268	2864	1743	0.0211277	180
cellModelRecon_SF268_iMAT	Recon	NP	iMAT	SF268	2595	1607	0.0211277	109
cellModeliHsa_Protected_RPMI8226_iMAT	iHsa	Protected	iMAT	RPMI8226	3785	2537	0.0250622	171
cellModeliHsa_RPMI8226_iMAT	iHsa	NP	iMAT	RPMI8226	3531	2389	0.0492358	106
cellModelRecon_Protected_RPMI8226_iMAT	Recon	Protected	iMAT	RPMI8226	3133	1942	0.0492358	192
cellModelRecon_RPMI8226_iMAT	Recon	NP	iMAT	RPMI8226	2906	1845	0.0492358	129
cellModeliHsa_PC3_iMAT	iHsa	NP	iMAT	PC3	3743	2717	0.0303618	124
cellModeliHsa_Protected_PC3_iMAT	iHsa	Protected	iMAT	PC3	1584	1301	0.0252948	60
cellModelRecon_PC3_iMAT	Recon	NP	iMAT	PC3	1557	958	0.0252948	58
cellModelRecon_Protected_PC3_iMAT	Recon	Protected	iMAT	PC3	2796	1911	0.0252948	183
cellModeliHsa_OVCAR8_iMAT	iHsa	NP	iMAT	OVCAR8	3323	2254	0.0274496	73
cellModeliHsa_Protected_OVCAR8_iMAT	iHsa	Protected	iMAT	OVCAR8	3564	2381	0.027751	158
cellModelRecon_OVCAR8_iMAT	Recon	NP	iMAT	OVCAR8	2496	1569	0.027751	118
cellModelRecon_Protected_OVCAR8_iMAT	Recon	Protected	iMAT	OVCAR8	2891	1805	0.027751	182
cellModeliHsa_OVCAR5_iMAT	iHsa	NP	iMAT	OVCAR5	5854	3592	0.0136431	189
cellModeliHsa_Protected_OVCAR5_iMAT	iHsa	Protected	iMAT	OVCAR5	5854	3592	0.0136431	189
cellModelRecon_OVCAR5_iMAT	Recon	NP	iMAT	OVCAR5	3106	1998	0.012647	140
cellModelRecon_Protected_OVCAR5_iMAT	Recon	Protected	iMAT	OVCAR5	3277	2065	0.012647	189
cellModeliHsa_OVCAR4_iMAT	iHsa	NP	iMAT	OVCAR4	3543	2615	0.018738	119
cellModeliHsa_Protected_OVCAR4_iMAT	iHsa	Protected	iMAT	OVCAR4	3732	2716	0.0233431	177
cellModelRecon_OVCAR4_iMAT	Recon	NP	iMAT	OVCAR4	2626	1911	0.0233046	137
cellModelRecon_Protected_OVCAR4_iMAT	Recon	Protected	iMAT	OVCAR4	2450	1667	0.0220178	172
cellModeliHsa_OVCAR3_iMAT	iHsa	NP	iMAT	OVCAR3	3732	2760	0.019778	109
cellModeliHsa_Protected_OVCAR3_iMAT	iHsa	Protected	iMAT	OVCAR3	3785	2727	0.019789	168
cellModelRecon_OVCAR3_iMAT	Recon	NP	iMAT	OVCAR3	2692	1968	0.019789	106
cellModelRecon_Protected_OVCAR3_iMAT	Recon	Protected	iMAT	OVCAR3	2814	1986	0.019789	186
cellModeliHsa_NCIH522_iMAT	iHsa	NP	iMAT	NCIH522	3713	2753	0.0223474	96
cellModeliHsa_Protected_NCIH522_iMAT	iHsa	Protected	iMAT	NCIH522	3852	2790	0.0223474	176
cellModelRecon_NCIH522_iMAT	Recon	NP	iMAT	NCIH522	2667	1843	0.0223474	88
cellModelRecon_Protected_NCIH522_iMAT	Recon	Protected	iMAT	NCIH522	2906	1942	0.0223474	189
cellModeliHsa_NCIH460_iMAT	iHsa	NP	iMAT	NCIH460	3609	2624	0.045622	117
cellModeliHsa_Protected_NCIH460_iMAT	iHsa	Protected	iMAT	NCIH460	3773	2700	0.0395938	173
cellModelRecon_NCIH460_iMAT	Recon	NP	iMAT	NCIH460	1466	932	0.0395938	53
cellModelRecon_Protected_NCIH460_iMAT	Recon	Protected	iMAT	NCIH460	1509	964	0.0395938	61
cellModeliHsa_NCIH23_iMAT	iHsa	NP	iMAT	NCIH23	1550	1273	0.0201867	57
cellModeliHsa_Protected_NCIH23_iMAT	iHsa	Protected	iMAT	NCIH23	1491	1214	0.0201867	58
cellModelRecon_NCIH23_iMAT	Recon	NP	iMAT	NCIH23	2569	1876	0.0201867	159
cellModelRecon_Protected_NCIH23_iMAT	Recon	Protected	iMAT	NCIH23	2779	1946	0.0201867	184
cellModeliHsa_NCIH226_iMAT	iHsa	NP	iMAT	NCIH226	3916	2780	0.0204226	92
cellModeliHsa_Protected_NCIH226_iMAT	iHsa	Protected	iMAT	NCIH226	4017	2778	0.017093	163
cellModelRecon_NCIH226_iMAT	Recon	NP	iMAT	NCIH226	2638	1658	0.017093	106
cellModelRecon_Protected_NCIH226_iMAT	Recon	Protected	iMAT	NCIH226	2931	1806	0.017093	182
cellModeliHsa_MDAMB435_iMAT	iHsa	NP	iMAT	MDAMB435	3913	2880	0.0311006	112
cellModeliHsa_Protected_MDAMB435_iMAT	iHsa	Protected	iMAT	MDAMB435	3823	2732	0.0357886	174
cellModelRecon_MDAMB435_iMAT	Recon	NP	iMAT	MDAMB435	2630	1904	0.0323533	129
cellModelRecon_Protected_MDAMB435_iMAT	Recon	Protected	iMAT	MDAMB435	2717	1906	0.0323533	189
cellModeliHsa_MDAMB231_iMAT	iHsa	NP	iMAT	MDAMB231	1329	1049	0.0171485	54
cellModeliHsa_Protected_MDAMB231_iMAT	iHsa	Protected	iMAT	MDAMB231	1305	1026	0.0171485	65
cellModelRecon_MDAMB231_iMAT	Recon	NP	iMAT	MDAMB231	2644	1926	0.0181153	143
cellModelRecon_Protected_MDAMB231_iMAT	Recon	Protected	iMAT	MDAMB231	1556	1014	0.0165286	62
cellModeliHsa_MCF7_iMAT	iHsa	NP	iMAT	MCF7	3816	2736	0.022825	100
cellModeliHsa_Protected_MCF7_iMAT	iHsa	Protected	iMAT	MCF7	1602	1320	0.0240647	55
cellModelRecon_MCF7_iMAT	Recon	NP	iMAT	MCF7	2586	1818	0.0260337	132
cellModelRecon_Protected_MCF7_iMAT	Recon	Protected	iMAT	MCF7	2782	1913	0.0260337	190
cellModeliHsa_LOXIMVI_iMAT	iHsa	NP	iMAT	LOXIMVI	1524	1247	0.0381424	66
cellModeliHsa_Protected_LOXIMVI_iMAT	iHsa	Protected	iMAT	LOXIMVI	3605	2575	0.0336864	177
cellModelRecon_LOXIMVI_iMAT	Recon	NP	iMAT	LOXIMVI	2390	1705	0.0381424	108
cellModelRecon_Protected_LOXIMVI_iMAT	Recon	Protected	iMAT	LOXIMVI	2630	1817	0.043927	188
cellModeliHsa_KM12_iMAT	iHsa	NP	iMAT	KM12	3691	2617	0.0325503	120
cellModeliHsa_Protected_KM12_iMAT	iHsa	Protected	iMAT	KM12	3825	2658	0.0333195	174
cellModelRecon_KM12_iMAT	Recon	NP	iMAT	KM12	2900	2010	0.0303582	142
cellModelRecon_Protected_KM12_iMAT	Recon	Protected	iMAT	KM12	3039	2040	0.0303582	190
cellModeliHsa_K562_iMAT	iHsa	NP	iMAT	K562	3226	2427	0.0453537	87
cellModeliHsa_Protected_K562_iMAT	iHsa	Protected	iMAT	K562	3454	2501	0.0457345	152
cellModelRecon_K562_iMAT	Recon	NP	iMAT	K562	2605	1833	0.0509663	123
cellModelRecon_Protected_K562_iMAT	Recon	Protected	iMAT	K562	2892	1969	0.0509663	189
cellModeliHsa_IGROV1_iMAT	iHsa	NP	iMAT	IGROV1	3610	2616	0.0322424	122
cellModeliHsa_Protected_IGROV1_iMAT	iHsa	Protected	iMAT	IGROV1	3781	2694	0.0311382	159
cellModelRecon_IGROV1_iMAT	Recon	NP	iMAT	IGROV1	2552	1825	0.0312549	134
cellModelRecon_Protected_IGROV1_iMAT	Recon	Protected	iMAT	IGROV1	2767	1911	0.0312549	185
cellModeliHsa_HT29_iMAT	iHsa	NP	iMAT	HT29	3782	2559	0.037527	104
cellModeliHsa_Protected_HT29_iMAT	iHsa	Protected	iMAT	HT29	3923	2665	0.037527	167
cellModelRecon_HT29_iMAT	Recon	NP	iMAT	HT29	1563	951	0.037527	67
cellModelRecon_Protected_HT29_iMAT	Recon	Protected	iMAT	HT29	3333	2066	0.037527	193
cellModeliHsa_HS578T_iMAT	iHsa	NP	iMAT	HS578T	3159	2327	0.0146676	86
cellModeliHsa_Protected_HS578T_iMAT	iHsa	Protected	iMAT	HS578T	3377	2438	0.0139242	166
cellModelRecon_HS578T_iMAT	Recon	NP	iMAT	HS578T	2307	1664	0.0219172	101
cellModelRecon_Protected_HS578T_iMAT	Recon	Protected	iMAT	HS578T	2555	1785	0.0183501	181
cellModeliHsa_HOP92_iMAT	iHsa	NP	iMAT	HOP92	3537	2375	0.0140225	102
cellModeliHsa_Protected_HOP92_iMAT	iHsa	Protected	iMAT	HOP92	3882	2588	0.0140225	168
cellModelRecon_HOP92_iMAT	Recon	NP	iMAT	HOP92	1526	940	0.0115691	43
cellModelRecon_Protected_HOP92_iMAT	Recon	Protected	iMAT	HOP92	1508	941	0.0115691	72
cellModeliHsa_HOP62_iMAT	iHsa	NP	iMAT	HOP62	1582	1301	0.018707	46
cellModeliHsa_Protected_HOP62_iMAT	iHsa	Protected	iMAT	HOP62	1328	1038	0.018707	67
cellModelRecon_HOP62_iMAT	Recon	NP	iMAT	HOP62	2604	1711	0.0161288	112
cellModelRecon_Protected_HOP62_iMAT	Recon	Protected	iMAT	HOP62	2843	1816	0.0161288	183
cellModeliHsa_HL60_iMAT	iHsa	NP	iMAT	HL60	3585	2482	0.0338819	117
cellModeliHsa_Protected_HL60_iMAT	iHsa	Protected	iMAT	HL60	3758	2571	0.0271397	172
cellModelRecon_HL60_iMAT	Recon	NP	iMAT	HL60	2807	1736	0.0339007	118
cellModelRecon_Protected_HL60_iMAT	Recon	Protected	iMAT	HL60	3067	1858	0.0339007	190
cellModeliHsa_HCT15_iMAT	iHsa	NP	iMAT	HCT15	4008	2930	0.0342271	132
cellModeliHsa_Protected_HCT15_iMAT	iHsa	Protected	iMAT	HCT15	4036	2897	0.0395869	168
cellModelRecon_HCT15_iMAT	Recon	NP	iMAT	HCT15	1736	1170	0.0340755	78
cellModelRecon_Protected_HCT15_iMAT	Recon	Protected	iMAT	HCT15	3038	2088	0.0340755	188
cellModeliHsa_HCT116_iMAT	iHsa	NP	iMAT	HCT116	3583	2393	0.0571497	109
cellModeliHsa_Protected_HCT116_iMAT	iHsa	Protected	iMAT	HCT116	3845	2536	0.0514183	172
cellModelRecon_HCT116_iMAT	Recon	NP	iMAT	HCT116	2869	1792	0.0433716	129
cellModelRecon_Protected_HCT116_iMAT	Recon	Protected	iMAT	HCT116	3105	1912	0.0514183	189
cellModeliHsa_EKVX_iMAT	iHsa	NP	iMAT	EKVX	4212	2875	0.0178642	130
cellModeliHsa_Protected_EKVX_iMAT	iHsa	Protected	iMAT	EKVX	4319	2898	0.019126	172
cellModelRecon_EKVX_iMAT	Recon	NP	iMAT	EKVX	3166	2062	0.0177045	135
cellModelRecon_Protected_EKVX_iMAT	Recon	Protected	iMAT	EKVX	3368	2142	0.0177045	185
cellModeliHsa_DU145_iMAT	iHsa	NP	iMAT	DU145	3701	2713	0.0205478	110
cellModeliHsa_Protected_DU145_iMAT	iHsa	Protected	iMAT	DU145	3805	2724	0.0205478	164
cellModelRecon_DU145_iMAT	Recon	NP	iMAT	DU145	2615	1884	0.0205478	136
cellModelRecon_Protected_DU145_iMAT	Recon	Protected	iMAT	DU145	2739	1902	0.0205478	187
cellModeliHsa_COLO205_iMAT	iHsa	NP	iMAT	COLO205	4335	2957	0.0302954	129
cellModeliHsa_Protected_COLO205_iMAT	iHsa	Protected	iMAT	COLO205	4626	3137	0.0302954	179
cellModelRecon_COLO205_iMAT	Recon	NP	iMAT	COLO205	3310	2098	0.0302954	155
cellModelRecon_Protected_COLO205_iMAT	Recon	Protected	iMAT	COLO205	3468	2153	0.0302954	196
cellModeliHsa_CAKI1_iMAT	iHsa	NP	iMAT	CAKI1	1500	1232	0.0193914	60
cellModeliHsa_Protected_CAKI1_iMAT	iHsa	Protected	iMAT	CAKI1	4101	2842	0.0193914	173
cellModelRecon_CAKI1_iMAT	Recon	NP	iMAT	CAKI1	2882	1869	0.0175739	134
cellModelRecon_Protected_CAKI1_iMAT	Recon	Protected	iMAT	CAKI1	2989	1876	0.0175739	190
cellModeliHsa_BT549_iMAT	iHsa	NP	iMAT	BT549	3238	2345	0.0209239	113
cellModeliHsa_Protected_BT549_iMAT	iHsa	Protected	iMAT	BT549	3623	2591	0.0172729	176
cellModelRecon_BT549_iMAT	Recon	NP	iMAT	BT549	2468	1779	0.022661	126
cellModelRecon_Protected_BT549_iMAT	Recon	Protected	iMAT	BT549	2799	1973	0.0130288	190
cellModeliHsa_ACHN_iMAT	iHsa	NP	iMAT	ACHN	1567	1280	0.0366453	61
cellModeliHsa_Protected_ACHN_iMAT	iHsa	Protected	iMAT	ACHN	1548	1254	0.0366453	62
cellModelRecon_ACHN_iMAT	Recon	NP	iMAT	ACHN	2784	1810	0.0366453	128
cellModelRecon_Protected_ACHN_iMAT	Recon	Protected	iMAT	ACHN	2953	1871	0.0366453	182
cellModeliHsa_A549_iMAT	iHsa	NP	iMAT	A549	1554	1255	0.0298471	58
cellModeliHsa_Protected_A549_iMAT	iHsa	Protected	iMAT	A549	3803	2548	0.0302386	178
cellModelRecon_A549_iMAT	Recon	NP	iMAT	A549	2769	1827	0.0302386	133
cellModelRecon_Protected_A549_iMAT	Recon	Protected	iMAT	A549	3007	1930	0.0302386	185
cellModeliHsa_A498_iMAT	iHsa	NP	iMAT	A498	3852	2756	0.0188485	98
cellModeliHsa_Protected_A498_iMAT	iHsa	Protected	iMAT	A498	4124	2870	0.0179279	173
cellModelRecon_A498_iMAT	Recon	NP	iMAT	A498	1441	929	0.0150343	59
cellModelRecon_Protected_A498_iMAT	Recon	Protected	iMAT	A498	3135	2005	0.0188485	192
cellModeliHsa_786O_iMAT	iHsa	NP	iMAT	786O	3505	2578	0.0311127	108
cellModeliHsa_Protected_786O_iMAT	iHsa	Protected	iMAT	786O	1294	1017	0.0311127	50
cellModelRecon_786O_iMAT	Recon	NP	iMAT	786O	1480	931	0.0311127	49
cellModelRecon_Protected_786O_iMAT	Recon	Protected	iMAT	786O	2749	1919	0.0311127	189
cellModeliHsa_Protected_UACC257_INIT	iHsa	Protected	INIT	UACC257	2056	1718	0.0206347	60
cellModeliHsa_UACC257_INIT	iHsa	NP	INIT	UACC257	2055	1723	0.0206347	66
cellModelRecon_Protected_UACC257_INIT	Recon	Protected	INIT	UACC257	1543	986	0.0176384	89
cellModelRecon_UACC257_INIT	Recon	NP	INIT	UACC257	1568	959	0.0206347	53
cellModeliHsa_Protected_TK10_INIT	iHsa	Protected	INIT	TK10	3724	2775	0.0173296	175
cellModeliHsa_TK10_INIT	iHsa	NP	INIT	TK10	3641	2749	0.0173296	129
cellModelRecon_Protected_TK10_INIT	Recon	Protected	INIT	TK10	2776	1990	0.0173296	191
cellModelRecon_TK10_INIT	Recon	NP	INIT	TK10	1545	978	0.0173296	50
cellModeliHsa_Protected_T47D_INIT	iHsa	Protected	INIT	T47D	1600	1326	0.0183509	49
cellModeliHsa_T47D_INIT	iHsa	NP	INIT	T47D	1543	1271	0.0189766	46
cellModelRecon_Protected_T47D_INIT	Recon	Protected	INIT	T47D	1892	1322	0.0182023	71
cellModelRecon_T47D_INIT	Recon	NP	INIT	T47D	2326	1702	0.0126678	138
cellModeliHsa_Protected_SW620_INIT	iHsa	Protected	INIT	SW620	2143	1831	0.0333592	51
cellModeliHsa_SW620_INIT	iHsa	NP	INIT	SW620	2098	1787	0.0333592	55
cellModelRecon_Protected_SW620_INIT	Recon	Protected	INIT	SW620	2863	1766	0.0379453	180
cellModelRecon_SW620_INIT	Recon	NP	INIT	SW620	2997	1930	0.0379453	159
cellModeliHsa_Protected_SR_INIT	iHsa	Protected	INIT	SR	1508	1232	0.025774	55
cellModeliHsa_SR_INIT	iHsa	NP	INIT	SR	1476	1212	0.025774	41
cellModelRecon_Protected_SR_INIT	Recon	Protected	INIT	SR	1552	964	0.0267417	61
cellModelRecon_SR_INIT	Recon	NP	INIT	SR	2394	1804	0.026358	147
cellModeliHsa_Protected_SKOV3_INIT	iHsa	Protected	INIT	SKOV3	3412	2473	0.0221711	174
cellModeliHsa_SKOV3_INIT	iHsa	NP	INIT	SKOV3	3999	2972	0.0252185	118
cellModelRecon_Protected_SKOV3_INIT	Recon	Protected	INIT	SKOV3	2719	1954	0.0168029	195
cellModelRecon_SKOV3_INIT	Recon	NP	INIT	SKOV3	2504	1859	0.0252185	146
cellModeliHsa_Protected_SKMEL5_INIT	iHsa	Protected	INIT	SKMEL5	2029	1682	0.0396881	65
cellModeliHsa_SKMEL5_INIT	iHsa	NP	INIT	SKMEL5	1919	1597	0.0396881	67
cellModelRecon_Protected_SKMEL5_INIT	Recon	Protected	INIT	SKMEL5	1951	1363	0.0329898	82
cellModelRecon_SKMEL5_INIT	Recon	NP	INIT	SKMEL5	1491	945	0.0396881	51
cellModeliHsa_Protected_SKMEL28_INIT	iHsa	Protected	INIT	SKMEL28	2097	1749	0.0243966	67
cellModeliHsa_SKMEL28_INIT	iHsa	NP	INIT	SKMEL28	2065	1723	0.0243966	61
cellModelRecon_Protected_SKMEL28_INIT	Recon	Protected	INIT	SKMEL28	2030	1436	0.0354741	89
cellModelRecon_SKMEL28_INIT	Recon	NP	INIT	SKMEL28	1907	1327	0.0252908	78
cellModeliHsa_Protected_SKMEL2_INIT	iHsa	Protected	INIT	SKMEL2	2108	1763	0.0332551	72
cellModeliHsa_SKMEL2_INIT	iHsa	NP	INIT	SKMEL2	2028	1691	0.0332551	54
cellModelRecon_Protected_SKMEL2_INIT	Recon	Protected	INIT	SKMEL2	1928	1346	0.0313284	72
cellModelRecon_SKMEL2_INIT	Recon	NP	INIT	SKMEL2	1706	1145	0.0316224	59
cellModeliHsa_Protected_SF539_INIT	iHsa	Protected	INIT	SF539	2085	1738	0.0201146	58
cellModeliHsa_SF539_INIT	iHsa	NP	INIT	SF539	2009	1675	0.0201146	54
cellModelRecon_Protected_SF539_INIT	Recon	Protected	INIT	SF539	1873	1304	0.0201146	84
cellModelRecon_SF539_INIT	Recon	NP	INIT	SF539	1827	1262	0.0201146	79
cellModeliHsa_Protected_SF268_INIT	iHsa	Protected	INIT	SF268	1328	1044	0.0213611	63
cellModeliHsa_SF268_INIT	iHsa	NP	INIT	SF268	1470	1190	0.0213795	43
cellModelRecon_Protected_SF268_INIT	Recon	Protected	INIT	SF268	1928	1359	0.0211277	89
cellModelRecon_SF268_INIT	Recon	NP	INIT	SF268	2664	1725	0.0211277	141
cellModeliHsa_Protected_RPMI8226_INIT	iHsa	Protected	INIT	RPMI8226	3521	2361	0.0250622	177
cellModeliHsa_RPMI8226_INIT	iHsa	NP	INIT	RPMI8226	3923	2758	0.0492358	127
cellModelRecon_Protected_RPMI8226_INIT	Recon	Protected	INIT	RPMI8226	1922	1350	0.0278357	83
cellModelRecon_RPMI8226_INIT	Recon	NP	INIT	RPMI8226	1535	929	0.0250622	59
cellModeliHsa_PC3_INIT	iHsa	NP	INIT	PC3	1574	1300	0.0252948	51
cellModeliHsa_Protected_PC3_INIT	iHsa	Protected	INIT	PC3	1503	1241	0.0252948	56
cellModelRecon_PC3_INIT	Recon	NP	INIT	PC3	1468	942	0.0252948	57
cellModelRecon_Protected_PC3_INIT	Recon	Protected	INIT	PC3	2707	1906	0.0252948	185
cellModeliHsa_OVCAR8_INIT	iHsa	NP	INIT	OVCAR8	1859	1557	0.027751	49
cellModeliHsa_Protected_OVCAR8_INIT	iHsa	Protected	INIT	OVCAR8	1946	1643	0.027751	58
cellModelRecon_OVCAR8_INIT	Recon	NP	INIT	OVCAR8	1884	1306	0.027751	81
cellModelRecon_Protected_OVCAR8_INIT	Recon	Protected	INIT	OVCAR8	1953	1362	0.027751	84
cellModeliHsa_OVCAR5_INIT	iHsa	NP	INIT	OVCAR5	1504	1223	0.0136431	66
cellModeliHsa_Protected_OVCAR5_INIT	iHsa	Protected	INIT	OVCAR5	1270	994	0.0136431	49
cellModelRecon_OVCAR5_INIT	Recon	NP	INIT	OVCAR5	1874	1306	0.0126433	79
cellModelRecon_Protected_OVCAR5_INIT	Recon	Protected	INIT	OVCAR5	1938	1378	0.0126433	83
cellModeliHsa_OVCAR4_INIT	iHsa	NP	INIT	OVCAR4	1588	1298	0.018738	53
cellModeliHsa_Protected_OVCAR4_INIT	iHsa	Protected	INIT	OVCAR4	1553	1274	0.018738	48
cellModelRecon_OVCAR4_INIT	Recon	NP	INIT	OVCAR4	1900	1335	0.0220178	71
cellModelRecon_Protected_OVCAR4_INIT	Recon	Protected	INIT	OVCAR4	1975	1404	0.0220178	80
cellModeliHsa_OVCAR3_INIT	iHsa	NP	INIT	OVCAR3	1548	1256	0.0226531	59
cellModeliHsa_Protected_OVCAR3_INIT	iHsa	Protected	INIT	OVCAR3	1542	1246	0.019789	46
cellModelRecon_OVCAR3_INIT	Recon	NP	INIT	OVCAR3	1706	1119	0.019789	79
cellModelRecon_Protected_OVCAR3_INIT	Recon	Protected	INIT	OVCAR3	1938	1354	0.019789	89
cellModeliHsa_NCIH522_INIT	iHsa	NP	INIT	NCIH522	2053	1744	0.0223474	55
cellModeliHsa_Protected_NCIH522_INIT	iHsa	Protected	INIT	NCIH522	2105	1789	0.0223474	54
cellModelRecon_NCIH522_INIT	Recon	NP	INIT	NCIH522	2602	1852	0.0223474	147
cellModelRecon_Protected_NCIH522_INIT	Recon	Protected	INIT	NCIH522	1581	979	0.0223474	52
cellModeliHsa_NCIH460_INIT	iHsa	NP	INIT	NCIH460	3338	2474	0.0456491	125
cellModeliHsa_Protected_NCIH460_INIT	iHsa	Protected	INIT	NCIH460	3244	2347	0.0395938	169
cellModelRecon_NCIH460_INIT	Recon	NP	INIT	NCIH460	1840	1283	0.0395938	78
cellModelRecon_Protected_NCIH460_INIT	Recon	Protected	INIT	NCIH460	1937	1361	0.0395938	87
cellModeliHsa_NCIH23_INIT	iHsa	NP	INIT	NCIH23	3470	2584	0.0201867	116
cellModeliHsa_Protected_NCIH23_INIT	iHsa	Protected	INIT	NCIH23	3440	2458	0.0201867	173
cellModelRecon_NCIH23_INIT	Recon	NP	INIT	NCIH23	1881	1316	0.0201867	81
cellModelRecon_Protected_NCIH23_INIT	Recon	Protected	INIT	NCIH23	1483	937	0.0201867	63
cellModeliHsa_NCIH226_INIT	iHsa	NP	INIT	NCIH226	1967	1674	0.0155553	61
cellModeliHsa_Protected_NCIH226_INIT	iHsa	Protected	INIT	NCIH226	2058	1753	0.0155553	57
cellModelRecon_NCIH226_INIT	Recon	NP	INIT	NCIH226	1847	1300	0.0204226	73
cellModelRecon_Protected_NCIH226_INIT	Recon	Protected	INIT	NCIH226	1937	1361	0.0204226	89
cellModeliHsa_MDAMB435_INIT	iHsa	NP	INIT	MDAMB435	2120	1805	0.0249422	61
cellModeliHsa_Protected_MDAMB435_INIT	iHsa	Protected	INIT	MDAMB435	2143	1814	0.0249422	57
cellModelRecon_MDAMB435_INIT	Recon	NP	INIT	MDAMB435	2516	1868	0.0323533	138
cellModelRecon_Protected_MDAMB435_INIT	Recon	Protected	INIT	MDAMB435	1991	1377	0.0244142	74
cellModeliHsa_MDAMB231_INIT	iHsa	NP	INIT	MDAMB231	1557	1276	0.0181153	54
cellModeliHsa_Protected_MDAMB231_INIT	iHsa	Protected	INIT	MDAMB231	1536	1247	0.0172843	54
cellModelRecon_MDAMB231_INIT	Recon	NP	INIT	MDAMB231	1741	1162	0.0181153	66
cellModelRecon_Protected_MDAMB231_INIT	Recon	Protected	INIT	MDAMB231	1895	1318	0.0181153	84
cellModeliHsa_MCF7_INIT	iHsa	NP	INIT	MCF7	3403	2464	0.0258996	119
cellModeliHsa_Protected_MCF7_INIT	iHsa	Protected	INIT	MCF7	3418	2409	0.0260337	167
cellModelRecon_MCF7_INIT	Recon	NP	INIT	MCF7	2152	1529	0.0227587	156
cellModelRecon_Protected_MCF7_INIT	Recon	Protected	INIT	MCF7	2139	1414	0.0227587	163
cellModeliHsa_LOXIMVI_INIT	iHsa	NP	INIT	LOXIMVI	1904	1600	0.0381424	62
cellModeliHsa_Protected_LOXIMVI_INIT	iHsa	Protected	INIT	LOXIMVI	1984	1672	0.0382808	54
cellModelRecon_LOXIMVI_INIT	Recon	NP	INIT	LOXIMVI	1504	944	0.0360542	79
cellModelRecon_Protected_LOXIMVI_INIT	Recon	Protected	INIT	LOXIMVI	1498	931	0.0389324	59
cellModeliHsa_KM12_INIT	iHsa	NP	INIT	KM12	1547	1267	0.0303582	61
cellModeliHsa_Protected_KM12_INIT	iHsa	Protected	INIT	KM12	1510	1218	0.032045	52
cellModelRecon_KM12_INIT	Recon	NP	INIT	KM12	1514	984	0.0303582	69
cellModelRecon_Protected_KM12_INIT	Recon	Protected	INIT	KM12	2961	2061	0.0303582	191
cellModeliHsa_K562_INIT	iHsa	NP	INIT	K562	1531	1250	0.0457345	57
cellModeliHsa_Protected_K562_INIT	iHsa	Protected	INIT	K562	3012	2170	0.0457345	169
cellModelRecon_K562_INIT	Recon	NP	INIT	K562	2084	1448	0.0509663	117
cellModelRecon_Protected_K562_INIT	Recon	Protected	INIT	K562	1492	928	0.0457345	57
cellModeliHsa_IGROV1_INIT	iHsa	NP	INIT	IGROV1	2056	1746	0.03146	57
cellModeliHsa_Protected_IGROV1_INIT	iHsa	Protected	INIT	IGROV1	3919	2867	0.0311515	180
cellModelRecon_IGROV1_INIT	Recon	NP	INIT	IGROV1	1782	1209	0.0312549	60
cellModelRecon_Protected_IGROV1_INIT	Recon	Protected	INIT	IGROV1	1915	1334	0.0288285	86
cellModeliHsa_HT29_INIT	iHsa	NP	INIT	HT29	3703	2533	0.037527	113
cellModeliHsa_Protected_HT29_INIT	iHsa	Protected	INIT	HT29	1590	1311	0.037527	52
cellModelRecon_HT29_INIT	Recon	NP	INIT	HT29	1773	1190	0.037527	70
cellModelRecon_Protected_HT29_INIT	Recon	Protected	INIT	HT29	1822	1234	0.037527	67
cellModeliHsa_HS578T_INIT	iHsa	NP	INIT	HS578T	1601	1333	0.0164491	55
cellModeliHsa_Protected_HS578T_INIT	iHsa	Protected	INIT	HS578T	1381	1086	0.0201895	54
cellModelRecon_HS578T_INIT	Recon	NP	INIT	HS578T	1545	989	0.0139242	64
cellModelRecon_Protected_HS578T_INIT	Recon	Protected	INIT	HS578T	1908	1336	0.0219172	73
cellModeliHsa_HOP92_INIT	iHsa	NP	INIT	HOP92	1566	1278	0.0115691	51
cellModeliHsa_Protected_HOP92_INIT	iHsa	Protected	INIT	HOP92	1580	1279	0.0115691	56
cellModelRecon_HOP92_INIT	Recon	NP	INIT	HOP92	1926	1351	0.0115691	91
cellModelRecon_Protected_HOP92_INIT	Recon	Protected	INIT	HOP92	2014	1418	0.0115691	87
cellModeliHsa_HOP62_INIT	iHsa	NP	INIT	HOP62	1587	1311	0.0158484	43
cellModeliHsa_Protected_HOP62_INIT	iHsa	Protected	INIT	HOP62	1568	1296	0.0175647	45
cellModelRecon_HOP62_INIT	Recon	NP	INIT	HOP62	2550	1733	0.0167962	115
cellModelRecon_Protected_HOP62_INIT	Recon	Protected	INIT	HOP62	1929	1356	0.018707	79
cellModeliHsa_HL60_INIT	iHsa	NP	INIT	HL60	1921	1625	0.0339007	66
cellModeliHsa_Protected_HL60_INIT	iHsa	Protected	INIT	HL60	1989	1661	0.0339007	55
cellModelRecon_HL60_INIT	Recon	NP	INIT	HL60	2843	1815	0.0339007	153
cellModelRecon_Protected_HL60_INIT	Recon	Protected	INIT	HL60	1602	941	0.0271397	70
cellModeliHsa_HCT15_INIT	iHsa	NP	INIT	HCT15	2093	1770	0.0363945	67
cellModeliHsa_Protected_HCT15_INIT	iHsa	Protected	INIT	HCT15	2124	1797	0.0363945	66
cellModelRecon_HCT15_INIT	Recon	NP	INIT	HCT15	1748	1170	0.0340755	76
cellModelRecon_Protected_HCT15_INIT	Recon	Protected	INIT	HCT15	1948	1367	0.0340755	71
cellModeliHsa_HCT116_INIT	iHsa	NP	INIT	HCT116	1918	1630	0.0447827	56
cellModeliHsa_Protected_HCT116_INIT	iHsa	Protected	INIT	HCT116	1995	1701	0.0447827	59
cellModelRecon_HCT116_INIT	Recon	NP	INIT	HCT116	1606	981	0.0433716	56
cellModelRecon_Protected_HCT116_INIT	Recon	Protected	INIT	HCT116	1808	1234	0.0514183	80
cellModeliHsa_EKVX_INIT	iHsa	NP	INIT	EKVX	4425	3069	0.0177045	131
cellModeliHsa_Protected_EKVX_INIT	iHsa	Protected	INIT	EKVX	3701	2445	0.0177045	169
cellModelRecon_EKVX_INIT	Recon	NP	INIT	EKVX	3175	2115	0.0177045	153
cellModelRecon_Protected_EKVX_INIT	Recon	Protected	INIT	EKVX	3298	2134	0.0177045	186
cellModeliHsa_DU145_INIT	iHsa	NP	INIT	DU145	1558	1283	0.0205478	51
cellModeliHsa_Protected_DU145_INIT	iHsa	Protected	INIT	DU145	1567	1287	0.0211052	54
cellModelRecon_DU145_INIT	Recon	NP	INIT	DU145	1720	1141	0.0205478	74
cellModelRecon_Protected_DU145_INIT	Recon	Protected	INIT	DU145	1900	1326	0.0205478	91
cellModeliHsa_COLO205_INIT	iHsa	NP	INIT	COLO205	4384	3043	0.0302954	136
cellModeliHsa_Protected_COLO205_INIT	iHsa	Protected	INIT	COLO205	4440	3033	0.0302954	177
cellModelRecon_COLO205_INIT	Recon	NP	INIT	COLO205	3264	2143	0.0302954	162
cellModelRecon_Protected_COLO205_INIT	Recon	Protected	INIT	COLO205	3085	1924	0.0302954	191
cellModeliHsa_CAKI1_INIT	iHsa	NP	INIT	CAKI1	1499	1233	0.0175739	56
cellModeliHsa_Protected_CAKI1_INIT	iHsa	Protected	INIT	CAKI1	1432	1165	0.0193914	44
cellModelRecon_CAKI1_INIT	Recon	NP	INIT	CAKI1	1850	1294	0.0175739	83
cellModelRecon_Protected_CAKI1_INIT	Recon	Protected	INIT	CAKI1	1932	1354	0.0175739	94
cellModeliHsa_BT549_INIT	iHsa	NP	INIT	BT549	1519	1246	0.0172729	43
cellModeliHsa_Protected_BT549_INIT	iHsa	Protected	INIT	BT549	1559	1286	0.0172729	58
cellModelRecon_BT549_INIT	Recon	NP	INIT	BT549	1569	988	0.0172729	59
cellModelRecon_Protected_BT549_INIT	Recon	Protected	INIT	BT549	1838	1280	0.022661	81
cellModeliHsa_ACHN_INIT	iHsa	NP	INIT	ACHN	1928	1629	0.0366453	64
cellModeliHsa_Protected_ACHN_INIT	iHsa	Protected	INIT	ACHN	1992	1677	0.0366453	67
cellModelRecon_ACHN_INIT	Recon	NP	INIT	ACHN	1864	1294	0.0292781	80
cellModelRecon_Protected_ACHN_INIT	Recon	Protected	INIT	ACHN	1977	1392	0.0292781	72
cellModeliHsa_A549_INIT	iHsa	NP	INIT	A549	3381	2298	0.0302386	121
cellModeliHsa_Protected_A549_INIT	iHsa	Protected	INIT	A549	1340	1065	0.0298471	48
cellModelRecon_A549_INIT	Recon	NP	INIT	A549	2820	1904	0.0302386	155
cellModelRecon_Protected_A549_INIT	Recon	Protected	INIT	A549	2937	1928	0.0302386	193
cellModeliHsa_A498_INIT	iHsa	NP	INIT	A498	3756	2636	0.0188373	114
cellModeliHsa_Protected_A498_INIT	iHsa	Protected	INIT	A498	3700	2564	0.0188485	173
cellModelRecon_A498_INIT	Recon	NP	INIT	A498	2852	1927	0.0188485	146
cellModelRecon_Protected_A498_INIT	Recon	Protected	INIT	A498	3055	1996	0.0188485	192
cellModeliHsa_786O_INIT	iHsa	NP	INIT	786O	1509	1228	0.0311127	56
cellModeliHsa_Protected_786O_INIT	iHsa	Protected	INIT	786O	1576	1302	0.0311127	47
cellModelRecon_786O_INIT	Recon	NP	INIT	786O	2222	1602	0.0311127	137
cellModelRecon_Protected_786O_INIT	Recon	Protected	INIT	786O	1533	943	0.0311127	49
cellModeliHsa_Protected_UACC257_MBA	iHsa	Protected	MBA	UACC257	3828	2805	0.0206347	173
cellModeliHsa_UACC257_MBA	iHsa	NP	MBA	UACC257	3657	2752	0.0193449	104
cellModelRecon_Protected_UACC257_MBA	Recon	Protected	MBA	UACC257	2673	1915	0.0206347	189
cellModelRecon_UACC257_MBA	Recon	NP	MBA	UACC257	2459	1841	0.0172639	98
cellModeliHsa_Protected_TK10_MBA	iHsa	Protected	MBA	TK10	4742	3098	0.0176785	183
cellModeliHsa_TK10_MBA	iHsa	NP	MBA	TK10	3717	2882	0.0166036	114
cellModelRecon_Protected_TK10_MBA	Recon	Protected	MBA	TK10	2687	1939	0.0173296	193
cellModelRecon_TK10_MBA	Recon	NP	MBA	TK10	2460	1862	0.0120961	125
cellModeliHsa_Protected_T47D_MBA	iHsa	Protected	MBA	T47D	4029	2904	0.0175696	176
cellModeliHsa_T47D_MBA	iHsa	NP	MBA	T47D	4600	3013	0.0151783	146
cellModelRecon_Protected_T47D_MBA	Recon	Protected	MBA	T47D	2670	1915	0.0126808	190
cellModelRecon_T47D_MBA	Recon	NP	MBA	T47D	2500	1870	0.0175696	128
cellModeliHsa_Protected_SW620_MBA	iHsa	Protected	MBA	SW620	4557	2931	0.0421616	177
cellModeliHsa_SW620_MBA	iHsa	NP	MBA	SW620	4012	2774	0.0421616	126
cellModelRecon_Protected_SW620_MBA	Recon	Protected	MBA	SW620	3005	1891	0.0379453	185
cellModelRecon_SW620_MBA	Recon	NP	MBA	SW620	2807	1826	0.0371037	118
cellModeliHsa_Protected_SR_MBA	iHsa	Protected	MBA	SR	3721	2789	0.025774	176
cellModeliHsa_SR_MBA	iHsa	NP	MBA	SR	3914	2775	0.0257532	126
cellModelRecon_Protected_SR_MBA	Recon	Protected	MBA	SR	2503	1826	0.0263525	187
cellModelRecon_SR_MBA	Recon	NP	MBA	SR	2271	1757	0.025774	97
cellModeliHsa_Protected_SKOV3_MBA	iHsa	Protected	MBA	SKOV3	5150	3287	0.0171369	183
cellModeliHsa_SKOV3_MBA	iHsa	NP	MBA	SKOV3	5018	3233	0.012397	152
cellModelRecon_Protected_SKOV3_MBA	Recon	Protected	MBA	SKOV3	2679	1954	0.0167745	194
cellModelRecon_SKOV3_MBA	Recon	NP	MBA	SKOV3	2459	1891	0.0157009	112
cellModeliHsa_Protected_SKMEL5_MBA	iHsa	Protected	MBA	SKMEL5	3791	2809	0.0297049	179
cellModeliHsa_SKMEL5_MBA	iHsa	NP	MBA	SKMEL5	3638	2760	0.0297049	125
cellModelRecon_Protected_SKMEL5_MBA	Recon	Protected	MBA	SKMEL5	2571	1865	0.0297005	186
cellModelRecon_SKMEL5_MBA	Recon	NP	MBA	SKMEL5	2428	1848	0.0297049	118
cellModeliHsa_Protected_SKMEL28_MBA	iHsa	Protected	MBA	SKMEL28	4369	2973	0.0194588	180
cellModeliHsa_SKMEL28_MBA	iHsa	NP	MBA	SKMEL28	3730	2830	0.0210173	105
cellModelRecon_Protected_SKMEL28_MBA	Recon	Protected	MBA	SKMEL28	2604	1897	0.0216944	189
cellModelRecon_SKMEL28_MBA	Recon	NP	MBA	SKMEL28	2439	1857	0.0192191	109
cellModeliHsa_Protected_SKMEL2_MBA	iHsa	Protected	MBA	SKMEL2	4428	2931	0.0166195	182
cellModeliHsa_SKMEL2_MBA	iHsa	NP	MBA	SKMEL2	3585	2718	0.0153922	92
cellModelRecon_Protected_SKMEL2_MBA	Recon	Protected	MBA	SKMEL2	2500	1815	0.0152501	192
cellModelRecon_SKMEL2_MBA	Recon	NP	MBA	SKMEL2	2283	1749	0.0161438	111
cellModeliHsa_Protected_SF539_MBA	iHsa	Protected	MBA	SF539	3422	2549	0.0201146	171
cellModeliHsa_SF539_MBA	iHsa	NP	MBA	SF539	3175	2431	0.0195212	83
cellModelRecon_Protected_SF539_MBA	Recon	Protected	MBA	SF539	2319	1697	0.0201146	185
cellModelRecon_SF539_MBA	Recon	NP	MBA	SF539	2056	1586	0.0201146	107
cellModeliHsa_Protected_SF268_MBA	iHsa	Protected	MBA	SF268	4001	2779	0.0211277	173
cellModeliHsa_SF268_MBA	iHsa	NP	MBA	SF268	3849	2723	0.0211277	100
cellModelRecon_Protected_SF268_MBA	Recon	Protected	MBA	SF268	2792	1798	0.0211277	183
cellModelRecon_SF268_MBA	Recon	NP	MBA	SF268	2565	1705	0.0211277	106
cellModeliHsa_Protected_RPMI8226_MBA	iHsa	Protected	MBA	RPMI8226	4136	2873	0.0250622	182
cellModeliHsa_RPMI8226_MBA	iHsa	NP	MBA	RPMI8226	4079	2824	0.0359098	90
cellModelRecon_Protected_RPMI8226_MBA	Recon	Protected	MBA	RPMI8226	2987	1910	0.024095	193
cellModelRecon_RPMI8226_MBA	Recon	NP	MBA	RPMI8226	2745	1819	0.0404432	115
cellModeliHsa_PC3_MBA	iHsa	NP	MBA	PC3	4281	2943	0.0242846	105
cellModeliHsa_Protected_PC3_MBA	iHsa	Protected	MBA	PC3	4895	3141	0.0252948	180
cellModelRecon_PC3_MBA	Recon	NP	MBA	PC3	2407	1791	0.0252948	104
cellModelRecon_Protected_PC3_MBA	Recon	Protected	MBA	PC3	2626	1862	0.0252948	186
cellModeliHsa_OVCAR8_MBA	iHsa	NP	MBA	OVCAR8	3665	2607	0.0275146	93
cellModeliHsa_Protected_OVCAR8_MBA	iHsa	Protected	MBA	OVCAR8	4620	2945	0.027751	178
cellModelRecon_OVCAR8_MBA	Recon	NP	MBA	OVCAR8	2416	1611	0.027751	99
cellModelRecon_Protected_OVCAR8_MBA	Recon	Protected	MBA	OVCAR8	2650	1701	0.027751	181
cellModeliHsa_OVCAR5_MBA	iHsa	NP	MBA	OVCAR5	4192	3008	0.0126178	111
cellModeliHsa_Protected_OVCAR5_MBA	iHsa	Protected	MBA	OVCAR5	4345	3054	0.0126315	175
cellModelRecon_OVCAR5_MBA	Recon	NP	MBA	OVCAR5	2908	1952	0.012322	135
cellModelRecon_Protected_OVCAR5_MBA	Recon	Protected	MBA	OVCAR5	3138	2052	0.0126315	192
cellModeliHsa_OVCAR4_MBA	iHsa	NP	MBA	OVCAR4	5144	3252	0.0233431	176
cellModeliHsa_Protected_OVCAR4_MBA	iHsa	Protected	MBA	OVCAR4	3979	2848	0.018738	175
cellModelRecon_OVCAR4_MBA	Recon	NP	MBA	OVCAR4	2379	1823	0.0233046	127
cellModelRecon_Protected_OVCAR4_MBA	Recon	Protected	MBA	OVCAR4	2565	1864	0.0233046	187
cellModeliHsa_OVCAR3_MBA	iHsa	NP	MBA	OVCAR3	3807	2859	0.019789	101
cellModeliHsa_Protected_OVCAR3_MBA	iHsa	Protected	MBA	OVCAR3	4014	2940	0.019789	176
cellModelRecon_OVCAR3_MBA	Recon	NP	MBA	OVCAR3	2389	1835	0.019789	81
cellModelRecon_Protected_OVCAR3_MBA	Recon	Protected	MBA	OVCAR3	2594	1905	0.019789	190
cellModeliHsa_NCIH522_MBA	iHsa	NP	MBA	NCIH522	5455	3385	0.0223474	176
cellModeliHsa_Protected_NCIH522_MBA	iHsa	Protected	MBA	NCIH522	3863	2836	0.019438	176
cellModelRecon_NCIH522_MBA	Recon	NP	MBA	NCIH522	2529	1843	0.0146561	94
cellModelRecon_Protected_NCIH522_MBA	Recon	Protected	MBA	NCIH522	2758	1916	0.0130751	192
cellModeliHsa_NCIH460_MBA	iHsa	NP	MBA	NCIH460	3686	2743	0.0395938	96
cellModeliHsa_Protected_NCIH460_MBA	iHsa	Protected	MBA	NCIH460	3939	2879	0.0395938	178
cellModelRecon_NCIH460_MBA	Recon	NP	MBA	NCIH460	2345	1818	0.0395938	116
cellModelRecon_Protected_NCIH460_MBA	Recon	Protected	MBA	NCIH460	2613	1914	0.0395938	194
cellModeliHsa_NCIH23_MBA	iHsa	NP	MBA	NCIH23	3815	2852	0.0201714	119
cellModeliHsa_Protected_NCIH23_MBA	iHsa	Protected	MBA	NCIH23	4809	3073	0.0201867	178
cellModelRecon_NCIH23_MBA	Recon	NP	MBA	NCIH23	2388	1835	0.0201867	106
cellModelRecon_Protected_NCIH23_MBA	Recon	Protected	MBA	NCIH23	2592	1879	0.0201867	186
cellModeliHsa_NCIH226_MBA	iHsa	NP	MBA	NCIH226	3848	2765	0.0109061	95
cellModeliHsa_Protected_NCIH226_MBA	iHsa	Protected	MBA	NCIH226	4038	2836	0.017093	171
cellModelRecon_NCIH226_MBA	Recon	NP	MBA	NCIH226	2617	1765	0.0172906	106
cellModelRecon_Protected_NCIH226_MBA	Recon	Protected	MBA	NCIH226	2824	1830	0.01664	184
cellModeliHsa_MDAMB435_MBA	iHsa	NP	MBA	MDAMB435	3853	2894	0.0249422	88
cellModeliHsa_Protected_MDAMB435_MBA	iHsa	Protected	MBA	MDAMB435	4029	2947	0.0249422	174
cellModelRecon_MDAMB435_MBA	Recon	NP	MBA	MDAMB435	2376	1804	0.0278057	114
cellModelRecon_Protected_MDAMB435_MBA	Recon	Protected	MBA	MDAMB435	2560	1861	0.0323533	190
cellModeliHsa_MDAMB231_MBA	iHsa	NP	MBA	MDAMB231	3715	2795	0.0174949	112
cellModeliHsa_Protected_MDAMB231_MBA	iHsa	Protected	MBA	MDAMB231	3870	2826	0.0175023	178
cellModelRecon_MDAMB231_MBA	Recon	NP	MBA	MDAMB231	2402	1821	0.0163039	122
cellModelRecon_Protected_MDAMB231_MBA	Recon	Protected	MBA	MDAMB231	2533	1845	0.0181153	185
cellModeliHsa_MCF7_MBA	iHsa	NP	MBA	MCF7	4412	2929	0.03011	132
cellModeliHsa_Protected_MCF7_MBA	iHsa	Protected	MBA	MCF7	4721	3053	0.0301279	180
cellModelRecon_MCF7_MBA	Recon	NP	MBA	MCF7	2421	1800	0.0242839	116
cellModelRecon_Protected_MCF7_MBA	Recon	Protected	MBA	MCF7	2593	1849	0.0260337	186
cellModeliHsa_LOXIMVI_MBA	iHsa	NP	MBA	LOXIMVI	3487	2621	0.0392805	91
cellModeliHsa_Protected_LOXIMVI_MBA	iHsa	Protected	MBA	LOXIMVI	3692	2707	0.0336864	178
cellModelRecon_LOXIMVI_MBA	Recon	NP	MBA	LOXIMVI	2305	1759	0.0392805	106
cellModelRecon_Protected_LOXIMVI_MBA	Recon	Protected	MBA	LOXIMVI	2510	1821	0.043927	188
cellModeliHsa_KM12_MBA	iHsa	NP	MBA	KM12	4028	2953	0.0325869	120
cellModeliHsa_Protected_KM12_MBA	iHsa	Protected	MBA	KM12	4182	3003	0.0325503	180
cellModelRecon_KM12_MBA	Recon	NP	MBA	KM12	2745	2021	0.0301335	120
cellModelRecon_Protected_KM12_MBA	Recon	Protected	MBA	KM12	2875	2023	0.0303582	192
cellModeliHsa_K562_MBA	iHsa	NP	MBA	K562	4231	2862	0.050938	135
cellModeliHsa_Protected_K562_MBA	iHsa	Protected	MBA	K562	4046	2831	0.0457345	175
cellModelRecon_K562_MBA	Recon	NP	MBA	K562	2425	1796	0.0509663	96
cellModelRecon_Protected_K562_MBA	Recon	Protected	MBA	K562	2642	1861	0.0509663	187
cellModeliHsa_IGROV1_MBA	iHsa	NP	MBA	IGROV1	4881	3057	0.0322424	168
cellModeliHsa_Protected_IGROV1_MBA	iHsa	Protected	MBA	IGROV1	4483	2905	0.0311515	187
cellModelRecon_IGROV1_MBA	Recon	NP	MBA	IGROV1	2410	1821	0.0322424	111
cellModelRecon_Protected_IGROV1_MBA	Recon	Protected	MBA	IGROV1	2573	1838	0.0198583	194
cellModeliHsa_HT29_MBA	iHsa	NP	MBA	HT29	4031	2824	0.0356226	103
cellModeliHsa_Protected_HT29_MBA	iHsa	Protected	MBA	HT29	4233	2922	0.037527	181
cellModelRecon_HT29_MBA	Recon	NP	MBA	HT29	2922	1950	0.037527	118
cellModelRecon_Protected_HT29_MBA	Recon	Protected	MBA	HT29	3128	2015	0.037527	193
cellModeliHsa_HS578T_MBA	iHsa	NP	MBA	HS578T	3318	2563	0.0121432	102
cellModeliHsa_Protected_HS578T_MBA	iHsa	Protected	MBA	HS578T	3547	2662	0.0121471	170
cellModelRecon_HS578T_MBA	Recon	NP	MBA	HS578T	2218	1714	0.0151693	90
cellModelRecon_Protected_HS578T_MBA	Recon	Protected	MBA	HS578T	2448	1791	0.0151028	181
cellModeliHsa_HOP92_MBA	iHsa	NP	MBA	HOP92	3934	2775	0.012067	106
cellModeliHsa_Protected_HOP92_MBA	iHsa	Protected	MBA	HOP92	4105	2834	0.00968822	177
cellModelRecon_HOP92_MBA	Recon	NP	MBA	HOP92	2611	1751	0.0129828	115
cellModelRecon_Protected_HOP92_MBA	Recon	Protected	MBA	HOP92	2868	1849	0.00889701	195
cellModeliHsa_HOP62_MBA	iHsa	NP	MBA	HOP62	3732	2725	0.0147335	68
cellModeliHsa_Protected_HOP62_MBA	iHsa	Protected	MBA	HOP62	3965	2822	0.018707	173
cellModelRecon_HOP62_MBA	Recon	NP	MBA	HOP62	2541	1773	0.0163087	112
cellModelRecon_Protected_HOP62_MBA	Recon	Protected	MBA	HOP62	2776	1853	0.018707	184
cellModeliHsa_HL60_MBA	iHsa	NP	MBA	HL60	3787	2735	0.0247181	108
cellModeliHsa_Protected_HL60_MBA	iHsa	Protected	MBA	HL60	3934	2765	0.0247181	178
cellModelRecon_HL60_MBA	Recon	NP	MBA	HL60	2684	1744	0.0247181	102
cellModelRecon_Protected_HL60_MBA	Recon	Protected	MBA	HL60	2916	1824	0.0247181	189
cellModeliHsa_HCT15_MBA	iHsa	NP	MBA	HCT15	3957	2934	0.0395869	109
cellModeliHsa_Protected_HCT15_MBA	iHsa	Protected	MBA	HCT15	4114	2991	0.0395869	178
cellModelRecon_HCT15_MBA	Recon	NP	MBA	HCT15	2564	1898	0.0340755	126
cellModelRecon_Protected_HCT15_MBA	Recon	Protected	MBA	HCT15	2732	1930	0.0340755	191
cellModeliHsa_HCT116_MBA	iHsa	NP	MBA	HCT116	3751	2625	0.0571158	111
cellModeliHsa_Protected_HCT116_MBA	iHsa	Protected	MBA	HCT116	3922	2673	0.0514183	178
cellModelRecon_HCT116_MBA	Recon	NP	MBA	HCT116	2681	1767	0.0514183	107
cellModelRecon_Protected_HCT116_MBA	Recon	Protected	MBA	HCT116	2850	1812	0.0428743	190
cellModeliHsa_EKVX_MBA	iHsa	NP	MBA	EKVX	4681	3087	0.019126	148
cellModeliHsa_Protected_EKVX_MBA	iHsa	Protected	MBA	EKVX	4822	3118	0.019126	178
cellModelRecon_EKVX_MBA	Recon	NP	MBA	EKVX	3036	2069	0.0171624	121
cellModelRecon_Protected_EKVX_MBA	Recon	Protected	MBA	EKVX	3231	2123	0.0177045	187
cellModeliHsa_DU145_MBA	iHsa	NP	MBA	DU145	3854	2891	0.0205478	100
cellModeliHsa_Protected_DU145_MBA	iHsa	Protected	MBA	DU145	4021	2942	0.0205478	178
cellModelRecon_DU145_MBA	Recon	NP	MBA	DU145	2341	1775	0.0205478	112
cellModelRecon_Protected_DU145_MBA	Recon	Protected	MBA	DU145	2609	1892	0.0205478	192
cellModeliHsa_COLO205_MBA	iHsa	NP	MBA	COLO205	4240	2956	0.0302954	111
cellModeliHsa_Protected_COLO205_MBA	iHsa	Protected	MBA	COLO205	4386	2985	0.0302954	179
cellModelRecon_COLO205_MBA	Recon	NP	MBA	COLO205	3128	2096	0.0302954	125
cellModelRecon_Protected_COLO205_MBA	Recon	Protected	MBA	COLO205	3292	2118	0.0302954	196
cellModeliHsa_CAKI1_MBA	iHsa	NP	MBA	CAKI1	3651	2622	0.0187825	97
cellModeliHsa_Protected_CAKI1_MBA	iHsa	Protected	MBA	CAKI1	4298	2797	0.0193914	177
cellModelRecon_CAKI1_MBA	Recon	NP	MBA	CAKI1	2613	1774	0.0175739	115
cellModelRecon_Protected_CAKI1_MBA	Recon	Protected	MBA	CAKI1	2816	1828	0.0175739	190
cellModeliHsa_BT549_MBA	iHsa	NP	MBA	BT549	3552	2660	0.022661	102
cellModeliHsa_Protected_BT549_MBA	iHsa	Protected	MBA	BT549	3747	2733	0.0121318	177
cellModelRecon_BT549_MBA	Recon	NP	MBA	BT549	2344	1787	0.01213	115
cellModelRecon_Protected_BT549_MBA	Recon	Protected	MBA	BT549	2544	1844	0.0121016	192
cellModeliHsa_ACHN_MBA	iHsa	NP	MBA	ACHN	3753	2711	0.0241901	109
cellModeliHsa_Protected_ACHN_MBA	iHsa	Protected	MBA	ACHN	3970	2808	0.0229688	172
cellModelRecon_ACHN_MBA	Recon	NP	MBA	ACHN	2688	1846	0.0228108	111
cellModelRecon_Protected_ACHN_MBA	Recon	Protected	MBA	ACHN	2883	1898	0.0229636	184
cellModeliHsa_A549_MBA	iHsa	NP	MBA	A549	3919	2759	0.0302386	108
cellModeliHsa_Protected_A549_MBA	iHsa	Protected	MBA	A549	4476	2880	0.0302386	183
cellModelRecon_A549_MBA	Recon	NP	MBA	A549	2644	1822	0.0302386	102
cellModelRecon_Protected_A549_MBA	Recon	Protected	MBA	A549	2913	1933	0.0302386	194
cellModeliHsa_A498_MBA	iHsa	NP	MBA	A498	4072	2962	0.0188485	91
cellModeliHsa_Protected_A498_MBA	iHsa	Protected	MBA	A498	4251	3035	0.0108872	177
cellModelRecon_A498_MBA	Recon	NP	MBA	A498	2754	1917	0.010886	120
cellModelRecon_Protected_A498_MBA	Recon	Protected	MBA	A498	3013	2004	0.0125475	191
cellModeliHsa_786O_MBA	iHsa	NP	MBA	786O	3801	2878	0.03006	111
cellModeliHsa_Protected_786O_MBA	iHsa	Protected	MBA	786O	4690	3096	0.0311127	178
cellModelRecon_786O_MBA	Recon	NP	MBA	786O	2444	1894	0.0311127	128
cellModelRecon_Protected_786O_MBA	Recon	Protected	MBA	786O	2595	1897	0.0311127	188
cellModeliHsa_Protected_UACC257_mCADRE	iHsa	Protected	mCADRE	UACC257	3702	2706	0.0206347	168
cellModeliHsa_UACC257_mCADRE	iHsa	NP	mCADRE	UACC257	3571	2672	0.017299	113
cellModelRecon_Protected_UACC257_mCADRE	Recon	Protected	mCADRE	UACC257	2499	1773	0.0206347	182
cellModelRecon_UACC257_mCADRE	Recon	NP	mCADRE	UACC257	2307	1708	0.0206347	146
cellModeliHsa_Protected_TK10_mCADRE	iHsa	Protected	mCADRE	TK10	3867	2840	0.0173296	172
cellModeliHsa_TK10_mCADRE	iHsa	NP	mCADRE	TK10	3704	2785	0.0173296	101
cellModelRecon_Protected_TK10_mCADRE	Recon	Protected	mCADRE	TK10	2604	1868	0.0173296	187
cellModelRecon_TK10_mCADRE	Recon	NP	mCADRE	TK10	2414	1819	0.0173296	128
cellModeliHsa_Protected_T47D_mCADRE	iHsa	Protected	mCADRE	T47D	3889	2790	0.0175696	172
cellModeliHsa_T47D_mCADRE	iHsa	NP	mCADRE	T47D	3757	2751	0.0134906	112
cellModelRecon_Protected_T47D_mCADRE	Recon	Protected	mCADRE	T47D	2594	1850	0.015953	189
cellModelRecon_T47D_mCADRE	Recon	NP	mCADRE	T47D	2435	1825	0.0175696	139
cellModeliHsa_Protected_SW620_mCADRE	iHsa	Protected	mCADRE	SW620	4074	2790	0.0421616	174
cellModeliHsa_SW620_mCADRE	iHsa	NP	mCADRE	SW620	3948	2760	0.0421616	123
cellModelRecon_Protected_SW620_mCADRE	Recon	Protected	mCADRE	SW620	2983	1864	0.0379453	185
cellModelRecon_SW620_mCADRE	Recon	NP	mCADRE	SW620	2801	1816	0.0379453	139
cellModeliHsa_Protected_SR_mCADRE	iHsa	Protected	mCADRE	SR	3420	2521	0.025774	173
cellModeliHsa_SR_mCADRE	iHsa	NP	mCADRE	SR	3277	2486	0.025774	107
cellModelRecon_Protected_SR_mCADRE	Recon	Protected	mCADRE	SR	2366	1703	0.0263525	183
cellModelRecon_SR_mCADRE	Recon	NP	mCADRE	SR	2131	1621	0.025774	101
cellModeliHsa_Protected_SKOV3_mCADRE	iHsa	Protected	mCADRE	SKOV3	3886	2832	0.0140945	173
cellModeliHsa_SKOV3_mCADRE	iHsa	NP	mCADRE	SKOV3	3699	2768	0.0143178	113
cellModelRecon_Protected_SKOV3_mCADRE	Recon	Protected	mCADRE	SKOV3	2510	1813	0.0167745	194
cellModelRecon_SKOV3_mCADRE	Recon	NP	mCADRE	SKOV3	2282	1743	0.0167745	144
cellModeliHsa_Protected_SKMEL5_mCADRE	iHsa	Protected	mCADRE	SKMEL5	3663	2701	0.0297049	177
cellModeliHsa_SKMEL5_mCADRE	iHsa	NP	mCADRE	SKMEL5	3509	2653	0.0297049	130
cellModelRecon_Protected_SKMEL5_mCADRE	Recon	Protected	mCADRE	SKMEL5	2444	1764	0.0289216	184
cellModelRecon_SKMEL5_mCADRE	Recon	NP	mCADRE	SKMEL5	2271	1719	0.0289216	145
cellModeliHsa_Protected_SKMEL28_mCADRE	iHsa	Protected	mCADRE	SKMEL28	3702	2726	0.0234674	177
cellModeliHsa_SKMEL28_mCADRE	iHsa	NP	mCADRE	SKMEL28	3533	2665	0.0231265	101
cellModelRecon_Protected_SKMEL28_mCADRE	Recon	Protected	mCADRE	SKMEL28	2449	1761	0.019931	188
cellModelRecon_SKMEL28_mCADRE	Recon	NP	mCADRE	SKMEL28	2211	1668	0.019931	148
cellModeliHsa_Protected_SKMEL2_mCADRE	iHsa	Protected	mCADRE	SKMEL2	3685	2721	0.0164849	175
cellModeliHsa_SKMEL2_mCADRE	iHsa	NP	mCADRE	SKMEL2	3549	2688	0.0163313	119
cellModelRecon_Protected_SKMEL2_mCADRE	Recon	Protected	mCADRE	SKMEL2	2363	1704	0.0164849	187
cellModelRecon_SKMEL2_mCADRE	Recon	NP	mCADRE	SKMEL2	2145	1625	0.0163313	125
cellModeliHsa_Protected_SF539_mCADRE	iHsa	Protected	mCADRE	SF539	3402	2522	0.0201146	163
cellModeliHsa_SF539_mCADRE	iHsa	NP	mCADRE	SF539	3224	2465	0.0201146	86
cellModelRecon_Protected_SF539_mCADRE	Recon	Protected	mCADRE	SF539	2227	1539	0.0201146	177
cellModelRecon_SF539_mCADRE	Recon	NP	mCADRE	SF539	1849	1400	0.0201146	122
cellModeliHsa_Protected_SF268_mCADRE	iHsa	Protected	mCADRE	SF268	3939	2713	0.0211277	171
cellModeliHsa_SF268_mCADRE	iHsa	NP	mCADRE	SF268	3775	2658	0.0211277	110
cellModelRecon_Protected_SF268_mCADRE	Recon	Protected	mCADRE	SF268	2651	1670	0.0211277	180
cellModelRecon_SF268_mCADRE	Recon	NP	mCADRE	SF268	2457	1611	0.0211277	114
cellModeliHsa_Protected_RPMI8226_mCADRE	iHsa	Protected	mCADRE	RPMI8226	3970	2702	0.0250622	180
cellModeliHsa_RPMI8226_mCADRE	iHsa	NP	mCADRE	RPMI8226	3651	2508	0.0209682	107
cellModelRecon_Protected_RPMI8226_mCADRE	Recon	Protected	mCADRE	RPMI8226	2896	1836	0.0262808	190
cellModelRecon_RPMI8226_mCADRE	Recon	NP	mCADRE	RPMI8226	2655	1733	0.0262553	108
cellModeliHsa_PC3_mCADRE	iHsa	NP	mCADRE	PC3	3627	2679	0.0252948	128
cellModeliHsa_Protected_PC3_mCADRE	iHsa	Protected	mCADRE	PC3	3755	2703	0.0252948	173
cellModelRecon_PC3_mCADRE	Recon	NP	mCADRE	PC3	2369	1741	0.0252948	127
cellModelRecon_Protected_PC3_mCADRE	Recon	Protected	mCADRE	PC3	2557	1803	0.0252948	186
cellModeliHsa_OVCAR8_mCADRE	iHsa	NP	mCADRE	OVCAR8	3233	2256	0.027751	114
cellModeliHsa_Protected_OVCAR8_mCADRE	iHsa	Protected	mCADRE	OVCAR8	3421	2330	0.027751	166
cellModelRecon_OVCAR8_mCADRE	Recon	NP	mCADRE	OVCAR8	2349	1479	0.027751	128
cellModelRecon_Protected_OVCAR8_mCADRE	Recon	Protected	mCADRE	OVCAR8	2677	1575	0.027751	175
cellModeliHsa_OVCAR5_mCADRE	iHsa	NP	mCADRE	OVCAR5	4141	2941	0.0125958	115
cellModeliHsa_Protected_OVCAR5_mCADRE	iHsa	Protected	mCADRE	OVCAR5	4299	2990	0.0126315	174
cellModelRecon_OVCAR5_mCADRE	Recon	NP	mCADRE	OVCAR5	2763	1851	0.0126315	122
cellModelRecon_Protected_OVCAR5_mCADRE	Recon	Protected	mCADRE	OVCAR5	2993	1930	0.0126315	192
cellModeliHsa_OVCAR4_mCADRE	iHsa	NP	mCADRE	OVCAR4	3607	2692	0.018738	101
cellModeliHsa_Protected_OVCAR4_mCADRE	iHsa	Protected	mCADRE	OVCAR4	3753	2731	0.018738	170
cellModelRecon_OVCAR4_mCADRE	Recon	NP	mCADRE	OVCAR4	2238	1709	0.0233046	118
cellModelRecon_Protected_OVCAR4_mCADRE	Recon	Protected	mCADRE	OVCAR4	2462	1777	0.0233046	177
cellModeliHsa_OVCAR3_mCADRE	iHsa	NP	mCADRE	OVCAR3	3551	2678	0.019789	95
cellModeliHsa_Protected_OVCAR3_mCADRE	iHsa	Protected	mCADRE	OVCAR3	3744	2746	0.019789	172
cellModelRecon_OVCAR3_mCADRE	Recon	NP	mCADRE	OVCAR3	2313	1773	0.019789	102
cellModelRecon_Protected_OVCAR3_mCADRE	Recon	Protected	mCADRE	OVCAR3	2524	1838	0.019789	188
cellModeliHsa_NCIH522_mCADRE	iHsa	NP	mCADRE	NCIH522	3486	2600	0.019438	121
cellModeliHsa_Protected_NCIH522_mCADRE	iHsa	Protected	mCADRE	NCIH522	3630	2637	0.019438	171
cellModelRecon_NCIH522_mCADRE	Recon	NP	mCADRE	NCIH522	2460	1787	0.0152956	106
cellModelRecon_Protected_NCIH522_mCADRE	Recon	Protected	mCADRE	NCIH522	2667	1841	0.0152956	187
cellModeliHsa_NCIH460_mCADRE	iHsa	NP	mCADRE	NCIH460	3668	2746	0.0395938	134
cellModeliHsa_Protected_NCIH460_mCADRE	iHsa	Protected	mCADRE	NCIH460	3814	2784	0.0395938	174
cellModelRecon_NCIH460_mCADRE	Recon	NP	mCADRE	NCIH460	2200	1687	0.0395938	129
cellModelRecon_Protected_NCIH460_mCADRE	Recon	Protected	mCADRE	NCIH460	2681	1773	0.0395938	188
cellModeliHsa_NCIH23_mCADRE	iHsa	NP	mCADRE	NCIH23	3383	2513	0.0201867	127
cellModeliHsa_Protected_NCIH23_mCADRE	iHsa	Protected	mCADRE	NCIH23	3542	2562	0.0201867	171
cellModelRecon_NCIH23_mCADRE	Recon	NP	mCADRE	NCIH23	2299	1760	0.0199621	131
cellModelRecon_Protected_NCIH23_mCADRE	Recon	Protected	mCADRE	NCIH23	2526	1828	0.0201867	182
cellModeliHsa_NCIH226_mCADRE	iHsa	NP	mCADRE	NCIH226	3858	2732	0.0132633	105
cellModeliHsa_Protected_NCIH226_mCADRE	iHsa	Protected	mCADRE	NCIH226	4049	2800	0.0152008	170
cellModelRecon_NCIH226_mCADRE	Recon	NP	mCADRE	NCIH226	2385	1572	0.0153545	123
cellModelRecon_Protected_NCIH226_mCADRE	Recon	Protected	mCADRE	NCIH226	2657	1680	0.0153545	183
cellModeliHsa_MDAMB435_mCADRE	iHsa	NP	mCADRE	MDAMB435	3717	2777	0.0249422	98
cellModeliHsa_Protected_MDAMB435_mCADRE	iHsa	Protected	mCADRE	MDAMB435	3857	2816	0.0249422	173
cellModelRecon_MDAMB435_mCADRE	Recon	NP	mCADRE	MDAMB435	2249	1695	0.0278142	128
cellModelRecon_Protected_MDAMB435_mCADRE	Recon	Protected	mCADRE	MDAMB435	2448	1758	0.0323533	186
cellModeliHsa_MDAMB231_mCADRE	iHsa	NP	mCADRE	MDAMB231	3616	2695	0.0175023	127
cellModeliHsa_Protected_MDAMB231_mCADRE	iHsa	Protected	mCADRE	MDAMB231	3775	2740	0.0175023	172
cellModelRecon_MDAMB231_mCADRE	Recon	NP	mCADRE	MDAMB231	2249	1703	0.0171333	129
cellModelRecon_Protected_MDAMB231_mCADRE	Recon	Protected	mCADRE	MDAMB231	2372	1707	0.0171333	182
cellModeliHsa_MCF7_mCADRE	iHsa	NP	mCADRE	MCF7	3643	2647	0.0301279	104
cellModeliHsa_Protected_MCF7_mCADRE	iHsa	Protected	mCADRE	MCF7	3794	2699	0.0301279	170
cellModelRecon_MCF7_mCADRE	Recon	NP	mCADRE	MCF7	2367	1736	0.0260337	128
cellModelRecon_Protected_MCF7_mCADRE	Recon	Protected	mCADRE	MCF7	2556	1799	0.0260337	188
cellModeliHsa_LOXIMVI_mCADRE	iHsa	NP	mCADRE	LOXIMVI	3415	2570	0.0340776	110
cellModeliHsa_Protected_LOXIMVI_mCADRE	iHsa	Protected	mCADRE	LOXIMVI	3592	2627	0.0340776	171
cellModelRecon_LOXIMVI_mCADRE	Recon	NP	mCADRE	LOXIMVI	2129	1607	0.0340776	116
cellModelRecon_Protected_LOXIMVI_mCADRE	Recon	Protected	mCADRE	LOXIMVI	2414	1682	0.0340776	183
cellModeliHsa_KM12_mCADRE	iHsa	NP	mCADRE	KM12	3854	2796	0.0333634	127
cellModeliHsa_Protected_KM12_mCADRE	iHsa	Protected	mCADRE	KM12	3986	2836	0.0333634	176
cellModelRecon_KM12_mCADRE	Recon	NP	mCADRE	KM12	2671	1948	0.0303582	149
cellModelRecon_Protected_KM12_mCADRE	Recon	Protected	mCADRE	KM12	2855	2002	0.0303582	194
cellModeliHsa_K562_mCADRE	iHsa	NP	mCADRE	K562	3397	2562	0.0457345	119
cellModeliHsa_Protected_K562_mCADRE	iHsa	Protected	mCADRE	K562	3544	2607	0.0457345	170
cellModelRecon_K562_mCADRE	Recon	NP	mCADRE	K562	2295	1699	0.0509663	126
cellModelRecon_Protected_K562_mCADRE	Recon	Protected	mCADRE	K562	2501	1754	0.0509663	184
cellModeliHsa_IGROV1_mCADRE	iHsa	NP	mCADRE	IGROV1	3476	2588	0.0214595	125
cellModeliHsa_Protected_IGROV1_mCADRE	iHsa	Protected	mCADRE	IGROV1	3622	2638	0.0214595	177
cellModelRecon_IGROV1_mCADRE	Recon	NP	mCADRE	IGROV1	2333	1747	0.0198583	129
cellModelRecon_Protected_IGROV1_mCADRE	Recon	Protected	mCADRE	IGROV1	2541	1812	0.0198583	192
cellModeliHsa_HT29_mCADRE	iHsa	NP	mCADRE	HT29	4013	2788	0.037527	125
cellModeliHsa_Protected_HT29_mCADRE	iHsa	Protected	mCADRE	HT29	4180	2850	0.037527	177
cellModelRecon_HT29_mCADRE	Recon	NP	mCADRE	HT29	2775	1827	0.037527	136
cellModelRecon_Protected_HT29_mCADRE	Recon	Protected	mCADRE	HT29	2999	1911	0.037527	192
cellModeliHsa_HS578T_mCADRE	iHsa	NP	mCADRE	HS578T	3235	2498	0.0121471	107
cellModeliHsa_Protected_HS578T_mCADRE	iHsa	Protected	mCADRE	HS578T	3410	2551	0.0121471	168
cellModelRecon_HS578T_mCADRE	Recon	NP	mCADRE	HS578T	2086	1605	0.0121471	116
cellModelRecon_Protected_HS578T_mCADRE	Recon	Protected	mCADRE	HS578T	2312	1677	0.0121471	175
cellModeliHsa_HOP92_mCADRE	iHsa	NP	mCADRE	HOP92	3768	2633	0.00967181	109
cellModeliHsa_Protected_HOP92_mCADRE	iHsa	Protected	mCADRE	HOP92	3950	2698	0.00968822	174
cellModelRecon_HOP92_mCADRE	Recon	NP	mCADRE	HOP92	2525	1677	0.00967181	131
cellModelRecon_Protected_HOP92_mCADRE	Recon	Protected	mCADRE	HOP92	2761	1756	0.00968822	190
cellModeliHsa_HOP62_mCADRE	iHsa	NP	mCADRE	HOP62	3597	2607	0.018707	106
cellModeliHsa_Protected_HOP62_mCADRE	iHsa	Protected	mCADRE	HOP62	3799	2682	0.018707	164
cellModelRecon_HOP62_mCADRE	Recon	NP	mCADRE	HOP62	2398	1651	0.018707	110
cellModelRecon_Protected_HOP62_mCADRE	Recon	Protected	mCADRE	HOP62	2598	1697	0.018707	181
cellModeliHsa_HL60_mCADRE	iHsa	NP	mCADRE	HL60	3616	2548	0.0247181	96
cellModeliHsa_Protected_HL60_mCADRE	iHsa	Protected	mCADRE	HL60	3762	2587	0.0247181	172
cellModelRecon_HL60_mCADRE	Recon	NP	mCADRE	HL60	2690	1735	0.0247181	111
cellModelRecon_Protected_HL60_mCADRE	Recon	Protected	mCADRE	HL60	2930	1824	0.0247181	188
cellModeliHsa_HCT15_mCADRE	iHsa	NP	mCADRE	HCT15	3848	2837	0.0395869	135
cellModeliHsa_Protected_HCT15_mCADRE	iHsa	Protected	mCADRE	HCT15	3995	2889	0.0395869	175
cellModelRecon_HCT15_mCADRE	Recon	NP	mCADRE	HCT15	2512	1842	0.0340755	154
cellModelRecon_Protected_HCT15_mCADRE	Recon	Protected	mCADRE	HCT15	2706	1918	0.0340755	191
cellModeliHsa_HCT116_mCADRE	iHsa	NP	mCADRE	HCT116	3732	2591	0.0438418	113
cellModeliHsa_Protected_HCT116_mCADRE	iHsa	Protected	mCADRE	HCT116	3875	2632	0.0438418	174
cellModelRecon_HCT116_mCADRE	Recon	NP	mCADRE	HCT116	2691	1773	0.0428743	130
cellModelRecon_Protected_HCT116_mCADRE	Recon	Protected	mCADRE	HCT116	3033	1847	0.0428743	185
cellModeliHsa_EKVX_mCADRE	iHsa	NP	mCADRE	EKVX	4136	2869	0.018699	117
cellModeliHsa_Protected_EKVX_mCADRE	iHsa	Protected	mCADRE	EKVX	4270	2905	0.018699	174
cellModelRecon_EKVX_mCADRE	Recon	NP	mCADRE	EKVX	2944	1996	0.0177045	132
cellModelRecon_Protected_EKVX_mCADRE	Recon	Protected	mCADRE	EKVX	3148	2063	0.0177045	191
cellModeliHsa_DU145_mCADRE	iHsa	NP	mCADRE	DU145	3788	2800	0.0205478	101
cellModeliHsa_Protected_DU145_mCADRE	iHsa	Protected	mCADRE	DU145	3950	2850	0.0205478	171
cellModelRecon_DU145_mCADRE	Recon	NP	mCADRE	DU145	2259	1701	0.0205478	143
cellModelRecon_Protected_DU145_mCADRE	Recon	Protected	mCADRE	DU145	2486	1791	0.0205478	192
cellModeliHsa_COLO205_mCADRE	iHsa	NP	mCADRE	COLO205	4117	2869	0.0302954	114
cellModeliHsa_Protected_COLO205_mCADRE	iHsa	Protected	mCADRE	COLO205	4249	2908	0.0302954	174
cellModelRecon_COLO205_mCADRE	Recon	NP	mCADRE	COLO205	3003	1992	0.0302954	141
cellModelRecon_Protected_COLO205_mCADRE	Recon	Protected	mCADRE	COLO205	3191	2046	0.0302954	194
cellModeliHsa_CAKI1_mCADRE	iHsa	NP	mCADRE	CAKI1	3447	2450	0.0187825	99
cellModeliHsa_Protected_CAKI1_mCADRE	iHsa	Protected	mCADRE	CAKI1	3628	2516	0.0187825	170
cellModelRecon_CAKI1_mCADRE	Recon	NP	mCADRE	CAKI1	2458	1649	0.0175739	131
cellModelRecon_Protected_CAKI1_mCADRE	Recon	Protected	mCADRE	CAKI1	2713	1754	0.0175739	183
cellModeliHsa_BT549_mCADRE	iHsa	NP	mCADRE	BT549	3451	2576	0.0121318	108
cellModeliHsa_Protected_BT549_mCADRE	iHsa	Protected	mCADRE	BT549	3624	2633	0.0121318	174
cellModelRecon_BT549_mCADRE	Recon	NP	mCADRE	BT549	2142	1615	0.01213	112
cellModelRecon_Protected_BT549_mCADRE	Recon	Protected	mCADRE	BT549	2359	1687	0.01213	182
cellModeliHsa_ACHN_mCADRE	iHsa	NP	mCADRE	ACHN	3552	2536	0.0227447	115
cellModeliHsa_Protected_ACHN_mCADRE	iHsa	Protected	mCADRE	ACHN	3715	2594	0.0229688	169
cellModelRecon_ACHN_mCADRE	Recon	NP	mCADRE	ACHN	2426	1620	0.0228108	136
cellModelRecon_Protected_ACHN_mCADRE	Recon	Protected	mCADRE	ACHN	2659	1718	0.0228108	180
cellModeliHsa_A549_mCADRE	iHsa	NP	mCADRE	A549	3794	2666	0.0302386	116
cellModeliHsa_Protected_A549_mCADRE	iHsa	Protected	mCADRE	A549	3945	2716	0.0302386	176
cellModelRecon_A549_mCADRE	Recon	NP	mCADRE	A549	2536	1737	0.0302386	134
cellModelRecon_Protected_A549_mCADRE	Recon	Protected	mCADRE	A549	2764	1822	0.0302386	186
cellModeliHsa_A498_mCADRE	iHsa	NP	mCADRE	A498	3861	2766	0.010886	112
cellModeliHsa_Protected_A498_mCADRE	iHsa	Protected	mCADRE	A498	4040	2834	0.0108872	173
cellModelRecon_A498_mCADRE	Recon	NP	mCADRE	A498	2567	1752	0.0104469	132
cellModelRecon_Protected_A498_mCADRE	Recon	Protected	mCADRE	A498	2804	1833	0.0108872	185
cellModeliHsa_786O_mCADRE	iHsa	NP	mCADRE	786O	3584	2698	0.03006	113
cellModeliHsa_Protected_786O_mCADRE	iHsa	Protected	mCADRE	786O	3746	2750	0.03006	170
cellModelRecon_786O_mCADRE	Recon	NP	mCADRE	786O	2233	1715	0.0311127	125
cellModelRecon_Protected_786O_mCADRE	Recon	Protected	mCADRE	786O	2428	1757	0.0311127	183
