# Supplementary material for: Increasing consensus of context-specific metabolic models by integrating data-inferred cell functions
Source: PLoS Comput Biol. 2019 Apr 15;15(4):e1006867. doi: 10.1371/journal.pcbi.1006867 (PMC6483243; doi:10.1371/journal.pcbi.1006867)
Supplement: S9 Table — (XLSX) [file pcbi.1006867.s010.xlsx]

## Sheet: Sheet1
	Source	cellModelRecon_UACC257_fastCORE	cellModelRecon_Protected_UACC257_fastCORE	cellModeliHsa_UACC257_fastCORE	cellModeliHsa_Protected_UACC257_fastCORE	cellModelRecon_OVCAR8_fastCORE	cellModelRecon_Protected_OVCAR8_fastCORE	cellModeliHsa_OVCAR8_fastCORE	cellModeliHsa_Protected_OVCAR8_fastCORE	cellModelRecon_OVCAR5_fastCORE	cellModelRecon_Protected_OVCAR5_fastCORE	cellModeliHsa_OVCAR5_fastCORE	cellModeliHsa_Protected_OVCAR5_fastCORE	cellModelRecon_A549_fastCORE	cellModelRecon_Protected_A549_fastCORE	cellModeliHsa_A549_fastCORE	cellModeliHsa_Protected_A549_fastCORE	cellModelRecon_CAKI1_fastCORE	cellModelRecon_Protected_CAKI1_fastCORE	cellModeliHsa_CAKI1_fastCORE	cellModeliHsa_Protected_CAKI1_fastCORE	cellModelRecon_MDAMB435_fastCORE	cellModelRecon_Protected_MDAMB435_fastCORE	cellModeliHsa_MDAMB435_fastCORE	cellModeliHsa_Protected_MDAMB435_fastCORE	cellModelRecon_EKVX_fastCORE	cellModelRecon_Protected_EKVX_fastCORE	cellModeliHsa_EKVX_fastCORE	cellModeliHsa_Protected_EKVX_fastCORE	cellModelRecon_NCIH23_fastCORE	cellModelRecon_Protected_NCIH23_fastCORE	cellModeliHsa_NCIH23_fastCORE	cellModeliHsa_Protected_NCIH23_fastCORE	cellModelRecon_HT29_fastCORE	cellModelRecon_Protected_HT29_fastCORE	cellModeliHsa_HT29_fastCORE	cellModeliHsa_Protected_HT29_fastCORE	cellModelRecon_HCT116_fastCORE	cellModelRecon_Protected_HCT116_fastCORE	cellModeliHsa_HCT116_fastCORE	cellModeliHsa_Protected_HCT116_fastCORE	cellModelRecon_HOP62_fastCORE	cellModelRecon_Protected_HOP62_fastCORE	cellModeliHsa_HOP62_fastCORE	cellModeliHsa_Protected_HOP62_fastCORE	cellModelRecon_786O_fastCORE	cellModelRecon_Protected_786O_fastCORE	cellModeliHsa_786O_fastCORE	cellModeliHsa_Protected_786O_fastCORE
	Final_Score	159/210	192/210	141/210	140/210	133/210	186/210	126/210	177/210	168/210	194/210	137/210	177/210	162/210	195/210	148/210	179/210	148/210	192/210	129/210	177/210	160/210	195/210	137/210	176/210	162/210	191/210	147/210	175/210	166/210	193/210	148/210	175/210	167/210	194/210	127/210	179/210	151/210	194/210	133/210	176/210	144/210	188/210	121/210	174/210	140/210	188/210	133/210	180/210
	ENERGY METABOLISM (9)	9	9	7	7	9	9	7	7	9	9	7	7	9	9	7	7	9	9	7	7	9	9	7	7	9	9	7	7	9	9	7	7	9	9	7	7	8	9	7	7	9	9	6	7	8	9	7	7
	NUCLEOTIDE METABOLISM (17)	13	13	13	13	15	15	14	15	15	15	15	15	13	14	13	14	13	14	13	14	13	14	13	15	13	14	13	13	13	13	13	13	13	15	13	14	13	15	13	13	13	14	13	14	13	14	13	15
	CARBOHYDRATES METABOLISM (37)	32	35	29	26	26	32	23	29	32	34	28	30	31	34	27	30	29	34	23	30	32	35	27	31	29	35	27	30	32	34	26	28	33	35	24	31	30	35	22	30	31	34	26	30	29	33	21	30
	AMINO ACIDS (86)	52	78	53	68	46	79	57	78	60	81	58	76	60	82	63	79	51	82	58	79	54	83	51	76	61	79	60	77	64	83	63	78	59	80	52	78	56	84	62	78	45	78	43	77	48	79	51	78
	LIPIDS (40)	34	37	26	18	20	34	13	34	33	35	18	35	31	37	25	35	31	35	17	35	33	34	26	34	31	34	27	34	29	34	25	34	33	35	18	35	27	33	16	34	30	35	22	35	24	34	27	35
	VITAMIN & COFACTOR METABOLISM (9)	8	9	5	4	8	8	4	5	8	9	3	5	8	9	4	5	5	7	3	4	9	9	4	4	8	9	4	5	9	9	5	6	9	9	5	5	8	9	4	5	6	7	3	3	8	9	5	6
	GLYCAN METABOLISM (12)	11	11	8	4	9	9	8	9	11	11	8	9	10	10	9	9	10	11	8	8	10	11	9	9	11	11	9	9	10	11	9	9	11	11	8	9	9	9	9	9	10	11	8	8	10	10	9	9
1	Oxidative phosphorylation via NADH-coenzyme Q oxidoreductase (COMPLEX I)	true	true	true	true	true	true	true	true	true	true	true	true	true	true	true	true	true	true	true	true	true	true	true	true	true	true	true	true	true	true	true	true	true	true	true	true	FAIL (should NOT fail)	true	true	true	true	true	true	true	FAIL (should NOT fail)	true	true	true
2	Oxidative phosphorylation via succinate-coenzyme Q oxidoreductase (COMPLEX II)	true	true	true	true	true	true	true	true	true	true	true	true	true	true	true	true	true	true	true	true	true	true	true	true	true	true	true	true	true	true	true	true	true	true	true	true	true	true	true	true	true	true	true	true	true	true	true	true
3	Krebs cycle - oxidative decarboxylation of pyruvate	true	true	true	true	true	true	true	true	true	true	true	true	true	true	true	true	true	true	true	true	true	true	true	true	true	true	true	true	true	true	true	true	true	true	true	true	true	true	true	true	true	true	FAIL (should NOT fail)	true	true	true	true	true
4	Krebs cycle - NADH generation	true	true	true	true	true	true	true	true	true	true	true	true	true	true	true	true	true	true	true	true	true	true	true	true	true	true	true	true	true	true	true	true	true	true	true	true	true	true	true	true	true	true	true	true	true	true	true	true
5	ATP regeneration from glucose (normoxic conditions) - glycolysis + krebs cycle	true	true	FAIL (should NOT fail)	FAIL (should NOT fail)	true	true	FAIL (should NOT fail)	FAIL (should NOT fail)	true	true	FAIL (should NOT fail)	FAIL (should NOT fail)	true	true	FAIL (should NOT fail)	FAIL (should NOT fail)	true	true	FAIL (should NOT fail)	FAIL (should NOT fail)	true	true	FAIL (should NOT fail)	FAIL (should NOT fail)	true	true	FAIL (should NOT fail)	FAIL (should NOT fail)	true	true	FAIL (should NOT fail)	FAIL (should NOT fail)	true	true	FAIL (should NOT fail)	FAIL (should NOT fail)	true	true	FAIL (should NOT fail)	FAIL (should NOT fail)	true	true	FAIL (should NOT fail)	FAIL (should NOT fail)	true	true	FAIL (should NOT fail)	FAIL (should NOT fail)
6	ATP generation from glucose (hypoxic conditions) - glycolysis	true	true	true	true	true	true	true	true	true	true	true	true	true	true	true	true	true	true	true	true	true	true	true	true	true	true	true	true	true	true	true	true	true	true	true	true	true	true	true	true	true	true	true	true	true	true	true	true
7	ATP generation from ions	FAIL (should fail)	FAIL (should fail)	FAIL (should fail)	FAIL (should fail)	FAIL (should fail)	FAIL (should fail)	FAIL (should fail)	FAIL (should fail)	FAIL (should fail)	FAIL (should fail)	FAIL (should fail)	FAIL (should fail)	FAIL (should fail)	FAIL (should fail)	FAIL (should fail)	FAIL (should fail)	FAIL (should fail)	FAIL (should fail)	FAIL (should fail)	FAIL (should fail)	FAIL (should fail)	FAIL (should fail)	FAIL (should fail)	FAIL (should fail)	FAIL (should fail)	FAIL (should fail)	FAIL (should fail)	FAIL (should fail)	FAIL (should fail)	FAIL (should fail)	FAIL (should fail)	FAIL (should fail)	FAIL (should fail)	FAIL (should fail)	FAIL (should fail)	FAIL (should fail)	FAIL (should fail)	FAIL (should fail)	FAIL (should fail)	FAIL (should fail)	FAIL (should fail)	FAIL (should fail)	FAIL (should fail)	FAIL (should fail)	FAIL (should fail)	FAIL (should fail)	FAIL (should fail)	FAIL (should fail)
8	Reactive oxygen species detoxification (H2O2 to H2O)	true	true	FAIL (should NOT fail)	FAIL (should NOT fail)	true	true	FAIL (should NOT fail)	FAIL (should NOT fail)	true	true	FAIL (should NOT fail)	FAIL (should NOT fail)	true	true	FAIL (should NOT fail)	FAIL (should NOT fail)	true	true	FAIL (should NOT fail)	FAIL (should NOT fail)	true	true	FAIL (should NOT fail)	FAIL (should NOT fail)	true	true	FAIL (should NOT fail)	FAIL (should NOT fail)	true	true	FAIL (should NOT fail)	FAIL (should NOT fail)	true	true	FAIL (should NOT fail)	FAIL (should NOT fail)	true	true	FAIL (should NOT fail)	FAIL (should NOT fail)	true	true	FAIL (should NOT fail)	FAIL (should NOT fail)	true	true	FAIL (should NOT fail)	FAIL (should NOT fail)
9	Presence of the thioredoxin system through the thioredoxin reductase activity	true	true	true	true	true	true	true	true	true	true	true	true	true	true	true	true	true	true	true	true	true	true	true	true	true	true	true	true	true	true	true	true	true	true	true	true	true	true	true	true	true	true	true	true	true	true	true	true
10	Inosine monophosphate synthesis (IMP)	true	true	true	true	true	true	true	true	true	true	true	true	true	true	true	true	true	true	true	true	true	true	true	true	true	true	true	true	true	true	true	true	true	true	true	true	true	true	true	true	true	true	true	true	true	true	true	true
11	Cytidine triphosphate synthesis (CTP)	true	true	true	true	true	true	true	true	true	true	true	true	true	true	true	true	true	true	true	true	true	true	true	true	true	true	true	true	true	true	true	true	true	true	true	true	true	true	true	true	true	true	true	true	true	true	true	true
12	Guanosine triphosphate synthesis (GTP)	true	true	true	true	true	true	true	true	true	true	true	true	true	true	true	true	true	true	true	true	true	true	true	true	true	true	true	true	true	true	true	true	true	true	true	true	true	true	true	true	true	true	true	true	true	true	true	true
13	Uridine triphosphate synthesis (UTP)	true	true	true	true	true	true	true	true	true	true	true	true	true	true	true	true	true	true	true	true	true	true	true	true	true	true	true	true	true	true	true	true	true	true	true	true	true	true	true	true	true	true	true	true	true	true	true	true
14	Deoxyadenosine triphosphate synthesis (dATP)	true	true	true	true	true	true	true	true	true	true	true	true	true	true	true	true	true	true	true	true	true	true	true	true	true	true	true	true	true	true	true	true	true	true	true	true	true	true	true	true	true	true	true	true	true	true	true	true
15	Deoxycytidine triphosphate synthesis (dCTP)	true	true	true	true	true	true	true	true	true	true	true	true	true	true	true	true	true	true	true	true	true	true	true	true	true	true	true	true	true	true	true	true	true	true	true	true	true	true	true	true	true	true	true	true	true	true	true	true
16	Deoxyguanosine triphosphate synthesis (dGTP)	true	true	true	true	true	true	true	true	true	true	true	true	true	true	true	true	true	true	true	true	true	true	true	true	true	true	true	true	true	true	true	true	true	true	true	true	true	true	true	true	true	true	true	true	true	true	true	true
17	Deoxyuridine triphosphate synthesis (dUTP)	true	true	true	true	true	true	true	true	true	true	true	true	true	true	true	true	true	true	true	true	true	true	true	true	true	true	true	true	true	true	true	true	true	true	true	true	true	true	true	true	true	true	true	true	true	true	true	true
18	Deoxythymidine triphosphate synthesis (dTTP)	true	true	true	true	true	true	true	true	true	true	true	true	true	true	true	true	true	true	true	true	true	true	true	true	true	true	true	true	true	true	true	true	true	true	true	true	true	true	true	true	true	true	true	true	true	true	true	true
19	AMP salvage from adenine	true	true	true	true	true	true	true	true	true	true	true	true	true	true	true	true	true	true	true	true	true	true	true	true	true	true	true	true	true	true	true	true	true	true	true	true	true	true	true	true	true	true	true	true	true	true	true	true
20	IMP salvage from hypoxanthine	true	true	true	true	true	true	true	true	true	true	true	true	true	true	true	true	true	true	true	true	true	true	true	true	true	true	true	true	true	true	true	true	true	true	true	true	true	true	true	true	true	true	true	true	true	true	true	true
21	GMP salvage from guanine	true	true	true	true	true	true	true	true	true	true	true	true	true	true	true	true	true	true	true	true	true	true	true	true	true	true	true	true	true	true	true	true	true	true	true	true	true	true	true	true	true	true	true	true	true	true	true	true
22	3'-Phospho-5'-adenylyl sulfate synthesis	true	true	true	true	true	true	true	true	true	true	true	true	true	true	true	true	true	true	true	true	true	true	true	true	true	true	true	true	true	true	true	true	true	true	true	true	true	true	true	true	true	true	true	true	true	true	true	true
23	Degradation of adenine to urate	FAIL (should NOT fail)	FAIL (should NOT fail)	FAIL (should NOT fail)	FAIL (should NOT fail)	true	true	FAIL (should NOT fail)	true	true	true	true	true	FAIL (should NOT fail)	true	FAIL (should NOT fail)	true	FAIL (should NOT fail)	FAIL (should NOT fail)	FAIL (should NOT fail)	FAIL (should NOT fail)	FAIL (should NOT fail)	FAIL (should NOT fail)	FAIL (should NOT fail)	true	FAIL (should NOT fail)	FAIL (should NOT fail)	FAIL (should NOT fail)	FAIL (should NOT fail)	FAIL (should NOT fail)	FAIL (should NOT fail)	FAIL (should NOT fail)	FAIL (should NOT fail)	FAIL (should NOT fail)	true	FAIL (should NOT fail)	FAIL (should NOT fail)	FAIL (should NOT fail)	true	FAIL (should NOT fail)	FAIL (should NOT fail)	FAIL (should NOT fail)	FAIL (should NOT fail)	FAIL (should NOT fail)	FAIL (should NOT fail)	FAIL (should NOT fail)	FAIL (should NOT fail)	FAIL (should NOT fail)	true
24	Degradation of guanine to urate	FAIL (should NOT fail)	FAIL (should NOT fail)	FAIL (should NOT fail)	FAIL (should NOT fail)	true	true	true	true	true	true	true	true	FAIL (should NOT fail)	FAIL (should NOT fail)	FAIL (should NOT fail)	FAIL (should NOT fail)	FAIL (should NOT fail)	FAIL (should NOT fail)	FAIL (should NOT fail)	FAIL (should NOT fail)	FAIL (should NOT fail)	FAIL (should NOT fail)	FAIL (should NOT fail)	FAIL (should NOT fail)	FAIL (should NOT fail)	true	FAIL (should NOT fail)	FAIL (should NOT fail)	FAIL (should NOT fail)	FAIL (should NOT fail)	FAIL (should NOT fail)	FAIL (should NOT fail)	FAIL (should NOT fail)	true	FAIL (should NOT fail)	true	FAIL (should NOT fail)	true	FAIL (should NOT fail)	FAIL (should NOT fail)	FAIL (should NOT fail)	FAIL (should NOT fail)	FAIL (should NOT fail)	FAIL (should NOT fail)	FAIL (should NOT fail)	FAIL (should NOT fail)	FAIL (should NOT fail)	FAIL (should NOT fail)
25	Degradation of cytosine	FAIL (should NOT fail)	FAIL (should NOT fail)	FAIL (should NOT fail)	FAIL (should NOT fail)	FAIL (should NOT fail)	FAIL (should NOT fail)	FAIL (should NOT fail)	FAIL (should NOT fail)	FAIL (should NOT fail)	FAIL (should NOT fail)	FAIL (should NOT fail)	FAIL (should NOT fail)	FAIL (should NOT fail)	FAIL (should NOT fail)	FAIL (should NOT fail)	FAIL (should NOT fail)	FAIL (should NOT fail)	FAIL (should NOT fail)	FAIL (should NOT fail)	FAIL (should NOT fail)	FAIL (should NOT fail)	FAIL (should NOT fail)	FAIL (should NOT fail)	FAIL (should NOT fail)	FAIL (should NOT fail)	FAIL (should NOT fail)	FAIL (should NOT fail)	FAIL (should NOT fail)	FAIL (should NOT fail)	FAIL (should NOT fail)	FAIL (should NOT fail)	FAIL (should NOT fail)	FAIL (should NOT fail)	FAIL (should NOT fail)	FAIL (should NOT fail)	FAIL (should NOT fail)	FAIL (should NOT fail)	FAIL (should NOT fail)	FAIL (should NOT fail)	FAIL (should NOT fail)	FAIL (should NOT fail)	FAIL (should NOT fail)	FAIL (should NOT fail)	FAIL (should NOT fail)	FAIL (should NOT fail)	FAIL (should NOT fail)	FAIL (should NOT fail)	FAIL (should NOT fail)
26	Degradation of uracil	FAIL (should NOT fail)	FAIL (should NOT fail)	FAIL (should NOT fail)	FAIL (should NOT fail)	FAIL (should NOT fail)	FAIL (should NOT fail)	FAIL (should NOT fail)	FAIL (should NOT fail)	FAIL (should NOT fail)	FAIL (should NOT fail)	FAIL (should NOT fail)	FAIL (should NOT fail)	FAIL (should NOT fail)	FAIL (should NOT fail)	FAIL (should NOT fail)	FAIL (should NOT fail)	FAIL (should NOT fail)	true	FAIL (should NOT fail)	true	FAIL (should NOT fail)	true	FAIL (should NOT fail)	true	FAIL (should NOT fail)	FAIL (should NOT fail)	FAIL (should NOT fail)	FAIL (should NOT fail)	FAIL (should NOT fail)	FAIL (should NOT fail)	FAIL (should NOT fail)	FAIL (should NOT fail)	FAIL (should NOT fail)	FAIL (should NOT fail)	FAIL (should NOT fail)	FAIL (should NOT fail)	FAIL (should NOT fail)	FAIL (should NOT fail)	FAIL (should NOT fail)	FAIL (should NOT fail)	FAIL (should NOT fail)	true	FAIL (should NOT fail)	true	FAIL (should NOT fail)	true	FAIL (should NOT fail)	true
27	Gluconeogenesis from pyruvate	true	true	true	true	true	true	true	true	true	true	true	true	true	true	true	true	true	true	true	true	true	true	true	true	true	true	true	true	true	true	true	true	true	true	true	true	true	true	FAIL (should NOT fail)	true	true	true	true	true	true	true	FAIL (should NOT fail)	true
28	Gluconeogenesis from Lactate	true	true	true	true	true	true	true	true	true	true	true	true	true	true	true	true	true	true	FAIL (should NOT fail)	true	true	true	true	true	true	true	true	true	true	true	true	true	true	true	true	true	true	true	FAIL (should NOT fail)	true	true	true	true	true	true	true	FAIL (should NOT fail)	true
29	Gluconeogenesis from Glycerol	true	true	true	true	true	true	FAIL (should NOT fail)	true	true	true	FAIL (should NOT fail)	true	true	true	true	true	true	true	true	true	true	true	true	true	true	true	true	true	true	true	true	true	true	true	FAIL (should NOT fail)	true	true	true	FAIL (should NOT fail)	true	true	true	FAIL (should NOT fail)	true	true	true	FAIL (should NOT fail)	true
30	Gluconeogenesis from Alanine	true	true	true	true	true	true	true	true	true	true	true	true	true	true	true	true	true	true	true	true	true	true	true	true	FAIL (should NOT fail)	true	true	true	true	true	true	true	true	true	true	true	true	true	FAIL (should NOT fail)	true	true	true	true	true	true	true	FAIL (should NOT fail)	true
31	Gluconeogenesis from Glutamine	true	true	true	FAIL (should NOT fail)	FAIL (should NOT fail)	true	true	true	true	true	true	true	true	true	true	true	FAIL (should NOT fail)	true	FAIL (should NOT fail)	true	true	true	FAIL (should NOT fail)	true	true	true	true	true	true	true	true	true	true	true	FAIL (should NOT fail)	true	FAIL (should NOT fail)	true	true	true	FAIL (should NOT fail)	true	FAIL (should NOT fail)	true	true	true	true	true
32	Ethanol to acetaldehyde	FAIL (should NOT fail)	FAIL (should NOT fail)	FAIL (should NOT fail)	FAIL (should NOT fail)	FAIL (should NOT fail)	FAIL (should NOT fail)	FAIL (should NOT fail)	FAIL (should NOT fail)	FAIL (should NOT fail)	FAIL (should NOT fail)	FAIL (should NOT fail)	FAIL (should NOT fail)	FAIL (should NOT fail)	FAIL (should NOT fail)	FAIL (should NOT fail)	FAIL (should NOT fail)	FAIL (should NOT fail)	FAIL (should NOT fail)	FAIL (should NOT fail)	FAIL (should NOT fail)	FAIL (should NOT fail)	FAIL (should NOT fail)	FAIL (should NOT fail)	FAIL (should NOT fail)	FAIL (should NOT fail)	FAIL (should NOT fail)	FAIL (should NOT fail)	FAIL (should NOT fail)	FAIL (should NOT fail)	FAIL (should NOT fail)	FAIL (should NOT fail)	FAIL (should NOT fail)	FAIL (should NOT fail)	FAIL (should NOT fail)	FAIL (should NOT fail)	FAIL (should NOT fail)	FAIL (should NOT fail)	FAIL (should NOT fail)	FAIL (should NOT fail)	FAIL (should NOT fail)	FAIL (should NOT fail)	FAIL (should NOT fail)	FAIL (should NOT fail)	FAIL (should NOT fail)	FAIL (should NOT fail)	FAIL (should NOT fail)	FAIL (should NOT fail)	FAIL (should NOT fail)
33	Glucose to lactate conversion	true	true	true	true	true	true	true	true	true	true	true	true	true	true	true	true	true	true	true	true	true	true	true	true	true	true	true	true	true	true	true	true	true	true	true	true	true	true	true	true	true	true	true	true	true	true	true	true
34	Malate to pyruvate conversion	true	true	true	FAIL (should NOT fail)	true	true	true	true	true	true	true	true	true	true	true	true	FAIL (should NOT fail)	true	FAIL (should NOT fail)	true	true	true	FAIL (should NOT fail)	true	true	true	true	true	true	true	true	true	true	true	FAIL (should NOT fail)	true	true	true	true	true	true	true	true	true	true	true	true	true
35	Synthesis of fructose-6-phosphate from erythrose-4-phosphate (HMP shunt)	true	true	true	true	true	true	true	true	true	true	true	true	true	true	true	true	true	true	true	true	true	true	true	true	true	true	true	true	true	true	true	true	true	true	true	true	true	true	true	true	true	true	true	true	true	true	true	true
36	Synthesis of ribose-5-phosphate	true	true	true	true	true	true	true	true	true	true	true	true	true	true	true	true	true	true	true	true	true	true	true	true	true	true	true	true	true	true	true	true	true	true	true	true	true	true	true	true	true	true	true	true	true	true	true	true
37	Synthesis of lactose	true	true	true	true	FAIL (should NOT fail)	FAIL (should NOT fail)	FAIL (should NOT fail)	FAIL (should NOT fail)	true	true	true	true	true	true	true	true	true	true	true	true	true	true	true	true	true	true	true	true	true	true	true	true	true	true	true	true	true	true	true	true	true	true	true	true	true	true	true	true
38	Glycogen biosynthesis	true	true	FAIL (should NOT fail)	FAIL (should NOT fail)	true	true	FAIL (should NOT fail)	FAIL (should NOT fail)	true	true	FAIL (should NOT fail)	FAIL (should NOT fail)	true	true	FAIL (should NOT fail)	FAIL (should NOT fail)	true	true	FAIL (should NOT fail)	FAIL (should NOT fail)	true	true	FAIL (should NOT fail)	FAIL (should NOT fail)	true	true	FAIL (should NOT fail)	FAIL (should NOT fail)	true	true	FAIL (should NOT fail)	FAIL (should NOT fail)	true	true	FAIL (should NOT fail)	FAIL (should NOT fail)	true	true	FAIL (should NOT fail)	FAIL (should NOT fail)	true	true	FAIL (should NOT fail)	FAIL (should NOT fail)	true	true	FAIL (should NOT fail)	FAIL (should NOT fail)
39	Glycogen degradation	true	true	FAIL (should NOT fail)	FAIL (should NOT fail)	true	true	FAIL (should NOT fail)	FAIL (should NOT fail)	true	true	FAIL (should NOT fail)	FAIL (should NOT fail)	true	true	FAIL (should NOT fail)	FAIL (should NOT fail)	true	true	FAIL (should NOT fail)	FAIL (should NOT fail)	true	true	FAIL (should NOT fail)	FAIL (should NOT fail)	true	true	FAIL (should NOT fail)	FAIL (should NOT fail)	true	true	FAIL (should NOT fail)	FAIL (should NOT fail)	true	true	FAIL (should NOT fail)	FAIL (should NOT fail)	true	true	FAIL (should NOT fail)	FAIL (should NOT fail)	true	true	FAIL (should NOT fail)	FAIL (should NOT fail)	true	true	FAIL (should NOT fail)	FAIL (should NOT fail)
40	Fructose degradation (to glucose-3-phosphate)	true	true	true	true	true	true	true	true	true	true	true	true	true	true	true	true	true	true	true	true	true	true	true	true	true	true	true	true	true	true	true	true	true	true	true	true	true	true	true	true	true	true	true	true	true	true	true	true
41	Fructose to glucose conversion (via fructose-6-phosphate)	true	true	true	true	true	true	true	true	true	true	true	true	true	true	true	true	true	true	true	true	true	true	true	true	true	true	true	true	true	true	true	true	true	true	true	true	true	true	true	true	true	true	true	true	true	true	true	true
42	UDP-glucose synthesis	true	true	true	true	true	true	true	true	true	true	true	true	true	true	true	true	true	true	true	true	true	true	true	true	true	true	true	true	true	true	true	true	true	true	true	true	true	true	true	true	true	true	true	true	true	true	true	true
43	UDP-galactose synthesis	true	true	true	true	true	FAIL (should NOT fail)	true	true	true	true	true	true	true	true	true	true	true	true	true	true	true	true	true	true	true	true	true	true	true	true	true	true	true	true	true	true	true	true	true	true	true	true	true	true	FAIL (should NOT fail)	FAIL (should NOT fail)	FAIL (should NOT fail)	true
44	UDP-glucuronate synthesis	true	true	true	true	FAIL (should NOT fail)	true	true	true	true	true	true	true	true	true	true	true	true	true	true	true	true	true	true	true	true	true	true	true	true	true	true	true	true	true	true	true	true	true	true	true	true	true	true	true	true	true	true	true
45	GDP-L-fucose synthesis	true	true	true	true	true	true	true	true	true	true	true	true	true	true	true	true	true	true	true	true	true	true	true	true	true	true	true	true	true	true	true	true	true	true	true	true	true	true	true	true	true	true	true	true	true	true	true	true
46	Mannose degradation (to fructose-6-phosphate)	true	true	true	true	true	true	true	true	true	true	true	true	true	true	true	true	true	true	true	true	true	true	true	true	true	true	true	true	true	true	true	true	true	true	true	true	true	true	true	true	true	true	true	true	true	true	true	true
47	GDP-mannose synthesis	true	true	true	true	true	true	true	true	true	true	true	true	true	true	true	true	true	true	true	true	true	true	true	true	true	true	true	true	true	true	true	FAIL (should NOT fail)	true	true	true	true	true	true	true	true	true	true	true	true	true	true	true	true
48	UDP-N-acetyl D-galactosamine synthesis	true	true	true	true	true	true	true	true	true	true	true	true	true	true	true	true	true	true	true	true	true	true	true	true	true	true	true	true	true	true	true	true	true	true	true	true	true	true	true	true	true	true	true	true	true	true	true	true
49	CMP-N-acetylneuraminate synthesis	true	true	true	true	true	true	FAIL (should NOT fail)	true	true	true	true	true	true	true	true	true	true	true	FAIL (should NOT fail)	true	true	true	true	true	true	true	FAIL (should NOT fail)	true	true	true	FAIL (should NOT fail)	true	true	true	FAIL (should NOT fail)	true	true	true	FAIL (should NOT fail)	true	true	true	true	true	FAIL (should NOT fail)	true	FAIL (should NOT fail)	true
50	N-Acetylglucosamine synthesis	true	true	true	true	true	true	FAIL (should NOT fail)	true	true	true	true	true	true	true	true	true	true	true	FAIL (should NOT fail)	true	true	true	true	true	true	true	FAIL (should NOT fail)	true	true	true	FAIL (should NOT fail)	FAIL (should NOT fail)	true	true	FAIL (should NOT fail)	true	FAIL (should NOT fail)	true	FAIL (should NOT fail)	true	true	true	true	true	FAIL (should NOT fail)	true	FAIL (should NOT fail)	true
51	Glucuronate synthesis (via inositol)	true	true	true	true	FAIL (should NOT fail)	true	true	true	true	true	true	true	true	true	true	true	true	true	true	true	true	true	true	true	true	true	true	true	true	true	true	true	true	true	true	true	true	true	true	true	true	true	true	true	true	true	true	true
52	Glucuronate synthesis (via udp-glucose)	true	true	true	true	FAIL (should NOT fail)	true	FAIL (should NOT fail)	true	true	true	true	true	true	true	FAIL (should NOT fail)	true	true	true	true	true	true	true	true	true	true	true	true	true	true	true	true	true	true	true	true	true	true	true	FAIL (should NOT fail)	FAIL (should NOT fail)	true	true	true	true	true	true	true	true
53	Synthesis of acetone	FAIL (should NOT fail)	true	FAIL (should NOT fail)	FAIL (should NOT fail)	FAIL (should NOT fail)	true	FAIL (should NOT fail)	FAIL (should NOT fail)	FAIL (should NOT fail)	true	FAIL (should NOT fail)	FAIL (should NOT fail)	FAIL (should NOT fail)	true	FAIL (should NOT fail)	FAIL (should NOT fail)	FAIL (should NOT fail)	true	FAIL (should NOT fail)	FAIL (should NOT fail)	FAIL (should NOT fail)	true	FAIL (should NOT fail)	FAIL (should NOT fail)	FAIL (should NOT fail)	true	FAIL (should NOT fail)	FAIL (should NOT fail)	true	true	FAIL (should NOT fail)	FAIL (should NOT fail)	FAIL (should NOT fail)	true	FAIL (should NOT fail)	FAIL (should NOT fail)	FAIL (should NOT fail)	true	FAIL (should NOT fail)	FAIL (should NOT fail)	FAIL (should NOT fail)	true	FAIL (should NOT fail)	FAIL (should NOT fail)	true	true	FAIL (should NOT fail)	FAIL (should NOT fail)
54	(R)-3-Hydroxybutanoate synthesis	true	true	FAIL (should NOT fail)	true	FAIL (should NOT fail)	true	FAIL (should NOT fail)	true	true	true	true	true	FAIL (should NOT fail)	true	FAIL (should NOT fail)	true	FAIL (should NOT fail)	true	FAIL (should NOT fail)	true	FAIL (should NOT fail)	true	FAIL (should NOT fail)	true	FAIL (should NOT fail)	true	true	true	FAIL (should NOT fail)	true	FAIL (should NOT fail)	true	true	true	true	true	true	true	true	true	FAIL (should NOT fail)	true	FAIL (should NOT fail)	true	FAIL (should NOT fail)	true	FAIL (should NOT fail)	true
55	Synthesis of inositol	true	true	true	true	true	true	true	true	true	true	true	true	true	true	true	true	true	true	true	true	true	true	true	true	true	true	true	true	true	true	true	true	true	true	true	true	true	true	true	true	true	true	true	true	true	true	true	true
56	Inositol as input for glucuronate-xylulose pathway	FAIL (should NOT fail)	true	FAIL (should NOT fail)	FAIL (should NOT fail)	FAIL (should NOT fail)	FAIL (should NOT fail)	FAIL (should NOT fail)	FAIL (should NOT fail)	FAIL (should NOT fail)	FAIL (should NOT fail)	FAIL (should NOT fail)	FAIL (should NOT fail)	FAIL (should NOT fail)	FAIL (should NOT fail)	FAIL (should NOT fail)	FAIL (should NOT fail)	FAIL (should NOT fail)	FAIL (should NOT fail)	FAIL (should NOT fail)	FAIL (should NOT fail)	FAIL (should NOT fail)	true	FAIL (should NOT fail)	true	FAIL (should NOT fail)	true	FAIL (should NOT fail)	FAIL (should NOT fail)	FAIL (should NOT fail)	FAIL (should NOT fail)	FAIL (should NOT fail)	FAIL (should NOT fail)	FAIL (should NOT fail)	true	FAIL (should NOT fail)	true	FAIL (should NOT fail)	true	FAIL (should NOT fail)	true	FAIL (should NOT fail)	FAIL (should NOT fail)	FAIL (should NOT fail)	FAIL (should NOT fail)	FAIL (should NOT fail)	FAIL (should NOT fail)	FAIL (should NOT fail)	FAIL (should NOT fail)
57	Synthesis of phosphatidylinositol from inositol	true	true	FAIL (should NOT fail)	FAIL (should NOT fail)	true	true	FAIL (should NOT fail)	FAIL (should NOT fail)	true	true	FAIL (should NOT fail)	FAIL (should NOT fail)	true	true	FAIL (should NOT fail)	FAIL (should NOT fail)	true	true	FAIL (should NOT fail)	FAIL (should NOT fail)	true	true	FAIL (should NOT fail)	FAIL (should NOT fail)	true	true	FAIL (should NOT fail)	FAIL (should NOT fail)	true	true	FAIL (should NOT fail)	FAIL (should NOT fail)	true	true	FAIL (should NOT fail)	FAIL (should NOT fail)	true	true	FAIL (should NOT fail)	FAIL (should NOT fail)	true	true	FAIL (should NOT fail)	FAIL (should NOT fail)	true	true	FAIL (should NOT fail)	FAIL (should NOT fail)
58	Conversion of 1-phosphatidyl-1D-myo-inositol 4 5-bisphosphate to 1D-myo-inositol 1 4 5-trisphosphate	true	true	true	FAIL (should NOT fail)	true	true	true	true	true	true	true	true	true	true	true	true	true	true	true	true	true	true	true	true	true	true	true	true	true	true	true	true	true	true	true	true	true	true	true	true	true	true	true	true	true	true	true	true
59	Starch degradation	FAIL (should NOT fail)	FAIL (should NOT fail)	FAIL (should NOT fail)	FAIL (should NOT fail)	FAIL (should NOT fail)	FAIL (should NOT fail)	FAIL (should NOT fail)	FAIL (should NOT fail)	FAIL (should NOT fail)	FAIL (should NOT fail)	FAIL (should NOT fail)	FAIL (should NOT fail)	FAIL (should NOT fail)	FAIL (should NOT fail)	FAIL (should NOT fail)	FAIL (should NOT fail)	FAIL (should NOT fail)	FAIL (should NOT fail)	FAIL (should NOT fail)	FAIL (should NOT fail)	FAIL (should NOT fail)	FAIL (should NOT fail)	FAIL (should NOT fail)	FAIL (should NOT fail)	FAIL (should NOT fail)	FAIL (should NOT fail)	FAIL (should NOT fail)	FAIL (should NOT fail)	FAIL (should NOT fail)	FAIL (should NOT fail)	FAIL (should NOT fail)	FAIL (should NOT fail)	FAIL (should NOT fail)	FAIL (should NOT fail)	FAIL (should NOT fail)	FAIL (should NOT fail)	FAIL (should NOT fail)	FAIL (should NOT fail)	FAIL (should NOT fail)	FAIL (should NOT fail)	FAIL (should NOT fail)	FAIL (should NOT fail)	FAIL (should NOT fail)	FAIL (should NOT fail)	FAIL (should NOT fail)	FAIL (should NOT fail)	FAIL (should NOT fail)	FAIL (should NOT fail)
60	Link between glyoxylate metabolism and pentose phosphate pathway (Xylulose to glycolate)	true	true	true	true	true	true	true	true	true	true	true	true	true	true	true	true	true	true	true	true	true	true	true	true	true	true	true	true	true	true	true	true	true	true	true	true	true	true	true	true	true	true	true	true	true	true	true	true
61	Synthesis of methylglyoxal	true	true	true	FAIL (should NOT fail)	true	true	true	true	true	true	true	true	true	true	true	true	true	true	true	true	true	true	true	true	true	true	true	true	true	true	true	true	true	true	true	true	true	true	true	true	true	true	true	true	true	true	true	true
62	Alanine synthesis	FAIL (should NOT fail)	true	true	true	FAIL (should NOT fail)	true	FAIL (should NOT fail)	true	FAIL (should NOT fail)	true	FAIL (should NOT fail)	true	FAIL (should NOT fail)	true	FAIL (should NOT fail)	true	FAIL (should NOT fail)	true	FAIL (should NOT fail)	true	true	true	true	true	FAIL (should NOT fail)	true	FAIL (should NOT fail)	true	FAIL (should NOT fail)	true	FAIL (should NOT fail)	true	true	true	FAIL (should NOT fail)	true	FAIL (should NOT fail)	true	FAIL (should NOT fail)	true	true	true	FAIL (should NOT fail)	true	FAIL (should NOT fail)	true	FAIL (should NOT fail)	true
63	Alanine degradation	true	true	true	true	true	true	true	true	true	true	true	true	true	true	true	true	true	true	true	true	true	true	true	true	FAIL (should NOT fail)	true	true	true	true	true	true	true	true	true	true	true	true	true	true	true	true	true	true	true	true	true	true	true
64	Synthesis of alanine from glutamine	true	true	true	true	true	true	true	true	true	true	true	true	true	true	true	true	true	true	true	true	true	true	true	true	true	true	true	true	true	true	true	true	true	true	true	true	true	true	true	true	true	true	true	true	true	true	true	true
65	Arginine synthesis	FAIL (should NOT fail)	true	FAIL (should NOT fail)	true	FAIL (should NOT fail)	true	FAIL (should NOT fail)	true	FAIL (should NOT fail)	true	FAIL (should NOT fail)	true	FAIL (should NOT fail)	true	FAIL (should NOT fail)	true	FAIL (should NOT fail)	true	FAIL (should NOT fail)	true	FAIL (should NOT fail)	true	FAIL (should NOT fail)	true	true	true	FAIL (should NOT fail)	true	FAIL (should NOT fail)	true	FAIL (should NOT fail)	true	FAIL (should NOT fail)	true	FAIL (should NOT fail)	true	FAIL (should NOT fail)	true	FAIL (should NOT fail)	true	FAIL (should NOT fail)	true	FAIL (should NOT fail)	true	FAIL (should NOT fail)	true	FAIL (should NOT fail)	true
66	Arginine degradation	FAIL (should NOT fail)	true	FAIL (should NOT fail)	true	FAIL (should NOT fail)	true	FAIL (should NOT fail)	true	FAIL (should NOT fail)	true	FAIL (should NOT fail)	true	FAIL (should NOT fail)	true	true	true	FAIL (should NOT fail)	true	FAIL (should NOT fail)	true	FAIL (should NOT fail)	true	FAIL (should NOT fail)	true	FAIL (should NOT fail)	true	FAIL (should NOT fail)	true	FAIL (should NOT fail)	true	FAIL (should NOT fail)	true	FAIL (should NOT fail)	true	FAIL (should NOT fail)	true	FAIL (should NOT fail)	true	FAIL (should NOT fail)	true	FAIL (should NOT fail)	true	FAIL (should NOT fail)	true	FAIL (should NOT fail)	true	FAIL (should NOT fail)	true
67	Synthesis of arginine from glutamine	FAIL (should NOT fail)	true	FAIL (should NOT fail)	FAIL (should NOT fail)	FAIL (should NOT fail)	true	FAIL (should NOT fail)	true	FAIL (should NOT fail)	true	FAIL (should NOT fail)	true	FAIL (should NOT fail)	true	FAIL (should NOT fail)	true	FAIL (should NOT fail)	true	true	true	FAIL (should NOT fail)	true	FAIL (should NOT fail)	true	true	true	FAIL (should NOT fail)	true	FAIL (should NOT fail)	true	FAIL (should NOT fail)	true	FAIL (should NOT fail)	true	FAIL (should NOT fail)	true	FAIL (should NOT fail)	true	FAIL (should NOT fail)	true	FAIL (should NOT fail)	true	FAIL (should NOT fail)	true	FAIL (should NOT fail)	true	FAIL (should NOT fail)	true
68	Synthesis of nitric oxide from arginine	FAIL (should NOT fail)	FAIL (should NOT fail)	FAIL (should NOT fail)	FAIL (should NOT fail)	true	true	true	true	FAIL (should NOT fail)	FAIL (should NOT fail)	FAIL (should NOT fail)	FAIL (should NOT fail)	FAIL (should NOT fail)	FAIL (should NOT fail)	FAIL (should NOT fail)	FAIL (should NOT fail)	FAIL (should NOT fail)	FAIL (should NOT fail)	FAIL (should NOT fail)	FAIL (should NOT fail)	true	true	true	true	true	true	true	true	true	true	true	true	true	true	true	true	true	true	true	true	FAIL (should NOT fail)	FAIL (should NOT fail)	FAIL (should NOT fail)	FAIL (should NOT fail)	FAIL (should NOT fail)	FAIL (should NOT fail)	FAIL (should NOT fail)	FAIL (should NOT fail)
69	Synthesis of aspartate from glutamine	true	true	FAIL (should NOT fail)	true	true	true	true	true	true	true	true	true	true	true	true	true	true	true	true	true	true	true	true	true	true	true	true	true	true	true	true	true	true	true	true	true	true	true	true	true	true	true	true	true	true	true	true	true
70	Synthesis of creatine from arginine	true	true	true	true	true	true	true	true	FAIL (should NOT fail)	true	true	true	FAIL (should NOT fail)	FAIL (should NOT fail)	true	FAIL (should NOT fail)	true	FAIL (should NOT fail)	true	FAIL (should NOT fail)	FAIL (should NOT fail)	FAIL (should NOT fail)	true	true	true	FAIL (should NOT fail)	true	true	true	true	true	true	FAIL (should NOT fail)	FAIL (should NOT fail)	true	FAIL (should NOT fail)	true	true	true	true	true	true	true	true	true	true	true	true
71	Asparagine synthesis	FAIL (should NOT fail)	true	FAIL (should NOT fail)	true	FAIL (should NOT fail)	true	FAIL (should NOT fail)	true	FAIL (should NOT fail)	true	FAIL (should NOT fail)	true	FAIL (should NOT fail)	true	FAIL (should NOT fail)	true	FAIL (should NOT fail)	true	FAIL (should NOT fail)	true	FAIL (should NOT fail)	true	FAIL (should NOT fail)	true	FAIL (should NOT fail)	true	FAIL (should NOT fail)	true	FAIL (should NOT fail)	true	FAIL (should NOT fail)	true	FAIL (should NOT fail)	true	FAIL (should NOT fail)	true	FAIL (should NOT fail)	true	FAIL (should NOT fail)	true	true	true	FAIL (should NOT fail)	true	FAIL (should NOT fail)	true	FAIL (should NOT fail)	true
72	Asparagine degradation	true	true	true	true	FAIL (should NOT fail)	true	FAIL (should NOT fail)	true	FAIL (should NOT fail)	true	FAIL (should NOT fail)	true	FAIL (should NOT fail)	true	true	true	FAIL (should NOT fail)	true	FAIL (should NOT fail)	true	FAIL (should NOT fail)	true	true	true	FAIL (should NOT fail)	true	true	true	FAIL (should NOT fail)	true	FAIL (should NOT fail)	true	FAIL (should NOT fail)	true	true	true	true	true	true	true	FAIL (should NOT fail)	true	FAIL (should NOT fail)	true	FAIL (should NOT fail)	true	FAIL (should NOT fail)	true
73	Aspartate synthesis	true	true	true	true	FAIL (should NOT fail)	true	true	true	FAIL (should NOT fail)	true	true	true	true	true	FAIL (should NOT fail)	true	FAIL (should NOT fail)	true	FAIL (should NOT fail)	true	true	true	FAIL (should NOT fail)	true	true	true	true	true	true	true	true	true	true	true	true	true	FAIL (should NOT fail)	true	FAIL (should NOT fail)	true	true	true	FAIL (should NOT fail)	true	FAIL (should NOT fail)	true	FAIL (should NOT fail)	true
74	Aspartate degradation	true	true	true	true	true	true	true	true	true	true	true	true	true	true	true	true	true	true	true	true	true	true	true	true	true	true	true	true	true	true	true	true	true	true	true	true	true	true	true	true	true	true	true	true	true	true	true	true
75	Conversion of aspartate to arginine	FAIL (should NOT fail)	true	FAIL (should NOT fail)	true	FAIL (should NOT fail)	true	FAIL (should NOT fail)	true	true	true	true	true	FAIL (should NOT fail)	true	FAIL (should NOT fail)	true	true	true	true	true	true	true	true	true	true	true	true	true	FAIL (should NOT fail)	true	FAIL (should NOT fail)	true	true	true	true	true	true	true	true	true	FAIL (should NOT fail)	true	FAIL (should NOT fail)	true	true	true	true	true
76	Conversion of aspartate to beta-alanine	FAIL (should NOT fail)	true	FAIL (should NOT fail)	true	FAIL (should NOT fail)	true	FAIL (should NOT fail)	true	true	true	FAIL (should NOT fail)	true	FAIL (should NOT fail)	true	FAIL (should NOT fail)	true	true	true	true	true	FAIL (should NOT fail)	true	FAIL (should NOT fail)	true	FAIL (should NOT fail)	true	FAIL (should NOT fail)	true	FAIL (should NOT fail)	true	FAIL (should NOT fail)	true	FAIL (should NOT fail)	true	FAIL (should NOT fail)	true	true	true	true	true	FAIL (should NOT fail)	true	FAIL (should NOT fail)	true	FAIL (should NOT fail)	true	FAIL (should NOT fail)	true
77	Conversion of asparate to asparagine	FAIL (should NOT fail)	true	FAIL (should NOT fail)	true	true	true	true	true	true	true	true	true	true	true	true	true	true	true	true	true	FAIL (should NOT fail)	true	FAIL (should NOT fail)	true	FAIL (should NOT fail)	true	FAIL (should NOT fail)	true	true	true	true	true	FAIL (should NOT fail)	true	FAIL (should NOT fail)	true	true	true	true	true	true	true	true	true	true	true	true	true
78	beta-Alanine synthesis	FAIL (should NOT fail)	true	FAIL (should NOT fail)	true	FAIL (should NOT fail)	true	FAIL (should NOT fail)	true	FAIL (should NOT fail)	true	FAIL (should NOT fail)	true	FAIL (should NOT fail)	true	FAIL (should NOT fail)	true	FAIL (should NOT fail)	true	FAIL (should NOT fail)	true	FAIL (should NOT fail)	true	FAIL (should NOT fail)	true	FAIL (should NOT fail)	true	FAIL (should NOT fail)	true	FAIL (should NOT fail)	true	FAIL (should NOT fail)	true	FAIL (should NOT fail)	true	FAIL (should NOT fail)	true	FAIL (should NOT fail)	true	FAIL (should NOT fail)	true	FAIL (should NOT fail)	true	FAIL (should NOT fail)	true	FAIL (should NOT fail)	true	FAIL (should NOT fail)	true
79	beta-Alanine degradation	FAIL (should NOT fail)	true	FAIL (should NOT fail)	true	FAIL (should NOT fail)	true	FAIL (should NOT fail)	true	true	true	true	true	FAIL (should NOT fail)	true	FAIL (should NOT fail)	true	FAIL (should NOT fail)	true	FAIL (should NOT fail)	true	FAIL (should NOT fail)	true	FAIL (should NOT fail)	true	FAIL (should NOT fail)	true	FAIL (should NOT fail)	true	FAIL (should NOT fail)	true	FAIL (should NOT fail)	true	FAIL (should NOT fail)	true	FAIL (should NOT fail)	true	FAIL (should NOT fail)	true	FAIL (should NOT fail)	true	FAIL (should NOT fail)	true	FAIL (should NOT fail)	true	FAIL (should NOT fail)	true	FAIL (should NOT fail)	true
80	Conversion of carnosine to beta-alanine	FAIL (should NOT fail)	FAIL (should NOT fail)	FAIL (should NOT fail)	FAIL (should NOT fail)	FAIL (should NOT fail)	FAIL (should NOT fail)	FAIL (should NOT fail)	FAIL (should NOT fail)	FAIL (should NOT fail)	FAIL (should NOT fail)	FAIL (should NOT fail)	FAIL (should NOT fail)	true	true	true	true	true	true	true	true	FAIL (should NOT fail)	FAIL (should NOT fail)	FAIL (should NOT fail)	FAIL (should NOT fail)	FAIL (should NOT fail)	FAIL (should NOT fail)	FAIL (should NOT fail)	FAIL (should NOT fail)	FAIL (should NOT fail)	FAIL (should NOT fail)	FAIL (should NOT fail)	FAIL (should NOT fail)	true	true	true	true	true	true	true	true	FAIL (should NOT fail)	FAIL (should NOT fail)	FAIL (should NOT fail)	FAIL (should NOT fail)	true	true	true	true
81	Beta-alanine to 3-oxopropanoate	FAIL (should NOT fail)	true	FAIL (should NOT fail)	true	FAIL (should NOT fail)	true	FAIL (should NOT fail)	true	true	true	true	true	FAIL (should NOT fail)	true	FAIL (should NOT fail)	true	FAIL (should NOT fail)	true	FAIL (should NOT fail)	true	FAIL (should NOT fail)	true	FAIL (should NOT fail)	true	FAIL (should NOT fail)	true	FAIL (should NOT fail)	true	FAIL (should NOT fail)	true	FAIL (should NOT fail)	true	FAIL (should NOT fail)	true	FAIL (should NOT fail)	true	FAIL (should NOT fail)	true	FAIL (should NOT fail)	true	FAIL (should NOT fail)	true	FAIL (should NOT fail)	true	FAIL (should NOT fail)	true	FAIL (should NOT fail)	true
82	Cysteine synthesis	FAIL (should fail)	FAIL (should fail)	FAIL (should fail)	FAIL (should fail)	FAIL (should fail)	FAIL (should fail)	FAIL (should fail)	FAIL (should fail)	FAIL (should fail)	FAIL (should fail)	FAIL (should fail)	FAIL (should fail)	FAIL (should fail)	FAIL (should fail)	FAIL (should fail)	FAIL (should fail)	FAIL (should fail)	FAIL (should fail)	FAIL (should fail)	FAIL (should fail)	FAIL (should fail)	FAIL (should fail)	FAIL (should fail)	FAIL (should fail)	FAIL (should fail)	FAIL (should fail)	FAIL (should fail)	FAIL (should fail)	FAIL (should fail)	FAIL (should fail)	FAIL (should fail)	FAIL (should fail)	FAIL (should fail)	FAIL (should fail)	FAIL (should fail)	FAIL (should fail)	FAIL (should fail)	FAIL (should fail)	FAIL (should fail)	FAIL (should fail)	FAIL (should fail)	FAIL (should fail)	FAIL (should fail)	FAIL (should fail)	FAIL (should fail)	FAIL (should fail)	FAIL (should fail)	FAIL (should fail)
83	Cysteine synthesis (need serine and methionine)	FAIL (should NOT fail)	true	FAIL (should NOT fail)	true	true	true	FAIL (should NOT fail)	true	FAIL (should NOT fail)	true	FAIL (should NOT fail)	true	true	true	FAIL (should NOT fail)	true	FAIL (should NOT fail)	true	FAIL (should NOT fail)	true	FAIL (should NOT fail)	true	FAIL (should NOT fail)	true	true	true	FAIL (should NOT fail)	true	true	true	FAIL (should NOT fail)	true	FAIL (should NOT fail)	true	FAIL (should NOT fail)	true	FAIL (should NOT fail)	true	FAIL (should NOT fail)	true	FAIL (should NOT fail)	true	FAIL (should NOT fail)	true	FAIL (should NOT fail)	true	FAIL (should NOT fail)	true
84	Cysteine degradation	true	true	FAIL (should NOT fail)	true	true	true	true	true	true	true	FAIL (should NOT fail)	true	true	true	FAIL (should NOT fail)	true	true	true	FAIL (should NOT fail)	true	true	true	FAIL (should NOT fail)	true	true	true	true	true	true	true	true	true	true	true	FAIL (should NOT fail)	true	true	true	true	true	true	true	FAIL (should NOT fail)	true	true	true	FAIL (should NOT fail)	true
85	Synthesis of cysteine from cystine	true	true	FAIL (should NOT fail)	true	true	true	FAIL (should NOT fail)	true	true	true	FAIL (should NOT fail)	true	true	true	true	FAIL (should NOT fail)	true	true	true	FAIL (should NOT fail)	true	true	FAIL (should NOT fail)	FAIL (should NOT fail)	true	true	FAIL (should NOT fail)	true	true	true	FAIL (should NOT fail)	FAIL (should NOT fail)	true	true	true	FAIL (should NOT fail)	true	true	true	FAIL (should NOT fail)	true	true	FAIL (should NOT fail)	FAIL (should NOT fail)	true	true	FAIL (should NOT fail)	FAIL (should NOT fail)
86	Synthesis of taurine from cysteine	true	true	FAIL (should NOT fail)	FAIL (should NOT fail)	true	true	FAIL (should NOT fail)	FAIL (should NOT fail)	true	true	FAIL (should NOT fail)	FAIL (should NOT fail)	true	true	true	true	true	true	true	true	true	true	FAIL (should NOT fail)	FAIL (should NOT fail)	true	true	FAIL (should NOT fail)	FAIL (should NOT fail)	true	true	true	true	true	true	true	true	true	true	true	true	true	true	FAIL (should NOT fail)	true	true	true	FAIL (should NOT fail)	FAIL (should NOT fail)
87	Glutamate synthesis	FAIL (should NOT fail)	true	FAIL (should NOT fail)	FAIL (should NOT fail)	FAIL (should NOT fail)	true	FAIL (should NOT fail)	true	FAIL (should NOT fail)	true	FAIL (should NOT fail)	true	FAIL (should NOT fail)	true	FAIL (should NOT fail)	true	FAIL (should NOT fail)	true	FAIL (should NOT fail)	true	true	true	FAIL (should NOT fail)	true	FAIL (should NOT fail)	true	FAIL (should NOT fail)	true	FAIL (should NOT fail)	true	FAIL (should NOT fail)	true	true	true	FAIL (should NOT fail)	true	FAIL (should NOT fail)	true	FAIL (should NOT fail)	true	true	true	FAIL (should NOT fail)	true	FAIL (should NOT fail)	true	FAIL (should NOT fail)	true
88	Glutamate degradation	true	true	true	true	true	true	true	true	true	true	true	true	true	true	true	true	true	true	true	true	true	true	true	true	true	true	true	true	true	true	true	true	true	true	true	true	true	true	true	true	true	true	true	true	true	true	true	true
89	Conversion of glutamate to glutamine	true	true	true	true	FAIL (should NOT fail)	true	true	true	FAIL (should NOT fail)	true	true	true	true	true	true	true	FAIL (should NOT fail)	true	true	true	FAIL (should NOT fail)	true	true	true	true	true	true	true	true	true	true	true	true	true	true	true	true	true	true	true	true	true	true	true	FAIL (should NOT fail)	true	true	true
90	Conversion of glutamate to proline	true	true	true	true	true	true	true	true	true	true	true	true	true	true	true	true	true	true	true	true	true	true	true	true	true	true	true	true	true	true	true	true	true	true	true	true	true	true	true	true	true	true	true	true	true	true	true	true
91	Conversion of GABA into succinate	FAIL (should NOT fail)	true	true	true	true	true	true	true	true	true	true	true	FAIL (should NOT fail)	true	true	true	FAIL (should NOT fail)	true	true	true	FAIL (should NOT fail)	true	true	true	true	true	true	true	FAIL (should NOT fail)	true	true	true	FAIL (should NOT fail)	true	true	true	FAIL (should NOT fail)	true	true	true	FAIL (should NOT fail)	true	true	true	FAIL (should NOT fail)	true	true	true
92	Glutamine synthesis	FAIL (should NOT fail)	true	FAIL (should NOT fail)	FAIL (should NOT fail)	FAIL (should NOT fail)	true	FAIL (should NOT fail)	true	FAIL (should NOT fail)	true	FAIL (should NOT fail)	true	FAIL (should NOT fail)	true	FAIL (should NOT fail)	true	FAIL (should NOT fail)	true	FAIL (should NOT fail)	true	FAIL (should NOT fail)	true	FAIL (should NOT fail)	true	FAIL (should NOT fail)	true	FAIL (should NOT fail)	true	FAIL (should NOT fail)	true	FAIL (should NOT fail)	true	true	true	FAIL (should NOT fail)	true	FAIL (should NOT fail)	true	FAIL (should NOT fail)	true	true	true	FAIL (should NOT fail)	true	FAIL (should NOT fail)	true	FAIL (should NOT fail)	true
93	Glutamine degradation	true	true	true	true	true	true	true	true	true	true	true	true	true	true	true	true	true	true	true	true	true	true	true	true	true	true	true	true	true	true	true	true	true	true	true	true	true	true	true	true	true	true	true	true	true	true	true	true
94	Glutaminolysis (glutamine to lactate)	true	true	true	FAIL (should NOT fail)	FAIL (should NOT fail)	true	true	true	true	true	true	true	true	true	true	true	FAIL (should NOT fail)	true	FAIL (should NOT fail)	true	true	true	FAIL (should NOT fail)	true	true	true	true	true	true	true	true	true	true	true	FAIL (should NOT fail)	true	FAIL (should NOT fail)	true	true	true	FAIL (should NOT fail)	true	FAIL (should NOT fail)	true	true	true	true	true
95	Glutathionate synthesis	true	true	true	true	true	true	true	true	true	true	true	true	true	true	true	true	true	true	true	true	true	true	true	true	true	true	true	true	true	true	true	true	true	true	true	true	true	true	true	true	true	true	true	true	true	true	true	true
96	Glycine synthesis	true	true	true	true	FAIL (should NOT fail)	true	true	true	true	true	true	true	true	true	true	true	true	true	true	true	true	true	true	true	FAIL (should NOT fail)	true	true	true	true	true	true	true	true	true	true	true	true	true	true	true	FAIL (should NOT fail)	true	true	true	true	true	true	true
97	Glycine degradation	true	true	true	true	FAIL (should NOT fail)	true	true	true	FAIL (should NOT fail)	true	true	true	FAIL (should NOT fail)	true	true	true	FAIL (should NOT fail)	true	true	true	true	true	true	true	FAIL (should NOT fail)	true	true	true	true	true	true	true	FAIL (should NOT fail)	true	true	true	FAIL (should NOT fail)	true	true	true	FAIL (should NOT fail)	true	FAIL (should NOT fail)	true	FAIL (should NOT fail)	true	true	true
98	Conversion of glycine to pyruvate	true	true	true	true	FAIL (should NOT fail)	true	true	true	true	true	FAIL (should NOT fail)	true	true	true	true	true	true	true	true	true	true	true	true	true	FAIL (should NOT fail)	true	true	true	true	true	true	true	true	true	true	true	true	true	true	true	true	true	FAIL (should NOT fail)	true	true	true	true	true
99	Histidine synthesis	FAIL (should fail)	FAIL (should fail)	FAIL (should fail)	FAIL (should fail)	FAIL (should fail)	FAIL (should fail)	FAIL (should fail)	FAIL (should fail)	FAIL (should fail)	FAIL (should fail)	FAIL (should fail)	FAIL (should fail)	FAIL (should fail)	FAIL (should fail)	FAIL (should fail)	FAIL (should fail)	FAIL (should fail)	FAIL (should fail)	FAIL (should fail)	FAIL (should fail)	FAIL (should fail)	FAIL (should fail)	FAIL (should fail)	FAIL (should fail)	FAIL (should fail)	FAIL (should fail)	FAIL (should fail)	FAIL (should fail)	FAIL (should fail)	FAIL (should fail)	FAIL (should fail)	FAIL (should fail)	FAIL (should fail)	FAIL (should fail)	FAIL (should fail)	FAIL (should fail)	FAIL (should fail)	FAIL (should fail)	FAIL (should fail)	FAIL (should fail)	FAIL (should fail)	FAIL (should fail)	FAIL (should fail)	FAIL (should fail)	FAIL (should fail)	FAIL (should fail)	FAIL (should fail)	FAIL (should fail)
100	Histidine degradation	FAIL (should NOT fail)	true	true	true	FAIL (should NOT fail)	true	true	true	FAIL (should NOT fail)	true	true	true	true	true	true	true	FAIL (should NOT fail)	true	true	true	true	true	true	true	true	true	true	true	true	true	true	true	FAIL (should NOT fail)	true	true	true	true	true	true	true	FAIL (should NOT fail)	true	true	true	FAIL (should NOT fail)	true	FAIL (should NOT fail)	true
101	Conversion of histidine to glutamate	FAIL (should NOT fail)	true	true	true	FAIL (should NOT fail)	true	true	true	FAIL (should NOT fail)	true	true	true	true	true	true	true	FAIL (should NOT fail)	true	true	true	true	true	true	true	true	true	true	true	true	true	true	true	FAIL (should NOT fail)	true	true	true	true	true	true	true	FAIL (should NOT fail)	true	true	true	FAIL (should NOT fail)	true	true	true
102	Conversion of histidine to histamine	true	true	true	true	true	true	true	true	true	true	true	true	true	true	true	true	true	true	true	true	true	true	true	true	true	true	true	true	true	true	true	true	true	true	true	true	true	true	true	true	true	true	true	true	true	true	true	true
103	Homocysteine synthesis	FAIL (should fail)	FAIL (should fail)	FAIL (should fail)	FAIL (should fail)	FAIL (should fail)	FAIL (should fail)	FAIL (should fail)	FAIL (should fail)	FAIL (should fail)	FAIL (should fail)	FAIL (should fail)	FAIL (should fail)	FAIL (should fail)	FAIL (should fail)	FAIL (should fail)	FAIL (should fail)	FAIL (should fail)	FAIL (should fail)	FAIL (should fail)	FAIL (should fail)	FAIL (should fail)	FAIL (should fail)	FAIL (should fail)	FAIL (should fail)	FAIL (should fail)	FAIL (should fail)	FAIL (should fail)	FAIL (should fail)	FAIL (should fail)	FAIL (should fail)	FAIL (should fail)	FAIL (should fail)	FAIL (should fail)	FAIL (should fail)	FAIL (should fail)	FAIL (should fail)	FAIL (should fail)	FAIL (should fail)	FAIL (should fail)	FAIL (should fail)	FAIL (should fail)	FAIL (should fail)	FAIL (should fail)	FAIL (should fail)	FAIL (should fail)	FAIL (should fail)	FAIL (should fail)	FAIL (should fail)
104	Homocysteine synthesis (need methionine)	FAIL (should NOT fail)	true	FAIL (should NOT fail)	true	true	true	FAIL (should NOT fail)	true	FAIL (should NOT fail)	true	FAIL (should NOT fail)	true	true	true	FAIL (should NOT fail)	true	FAIL (should NOT fail)	true	FAIL (should NOT fail)	true	FAIL (should NOT fail)	true	FAIL (should NOT fail)	true	true	true	FAIL (should NOT fail)	true	true	true	FAIL (should NOT fail)	true	FAIL (should NOT fail)	true	FAIL (should NOT fail)	true	FAIL (should NOT fail)	true	FAIL (should NOT fail)	true	true	true	FAIL (should NOT fail)	true	true	true	true	true
105	Homocysteine degradation	FAIL (should NOT fail)	true	true	true	FAIL (should NOT fail)	true	true	true	true	true	true	true	FAIL (should NOT fail)	true	true	true	FAIL (should NOT fail)	true	true	true	FAIL (should NOT fail)	true	FAIL (should NOT fail)	true	FAIL (should NOT fail)	true	true	true	FAIL (should NOT fail)	true	true	true	true	true	true	true	true	true	FAIL (should NOT fail)	true	FAIL (should NOT fail)	true	true	true	FAIL (should NOT fail)	true	FAIL (should NOT fail)	true
106	Isoleucine synthesis	FAIL (should fail)	FAIL (should fail)	FAIL (should fail)	FAIL (should fail)	FAIL (should fail)	FAIL (should fail)	FAIL (should fail)	FAIL (should fail)	FAIL (should fail)	FAIL (should fail)	FAIL (should fail)	FAIL (should fail)	FAIL (should fail)	FAIL (should fail)	FAIL (should fail)	FAIL (should fail)	FAIL (should fail)	FAIL (should fail)	FAIL (should fail)	FAIL (should fail)	FAIL (should fail)	FAIL (should fail)	FAIL (should fail)	FAIL (should fail)	FAIL (should fail)	FAIL (should fail)	FAIL (should fail)	FAIL (should fail)	FAIL (should fail)	FAIL (should fail)	FAIL (should fail)	FAIL (should fail)	FAIL (should fail)	FAIL (should fail)	FAIL (should fail)	FAIL (should fail)	FAIL (should fail)	FAIL (should fail)	FAIL (should fail)	FAIL (should fail)	FAIL (should fail)	FAIL (should fail)	FAIL (should fail)	FAIL (should fail)	FAIL (should fail)	FAIL (should fail)	FAIL (should fail)	FAIL (should fail)
107	Isoleucine degradation	true	true	true	true	true	true	true	true	true	true	true	true	true	true	true	true	true	true	true	true	true	true	true	true	true	true	true	true	true	true	true	true	true	true	true	true	true	true	true	true	true	true	true	true	true	true	true	true
108	Leucine synthesis	FAIL (should fail)	FAIL (should fail)	FAIL (should fail)	FAIL (should fail)	FAIL (should fail)	FAIL (should fail)	FAIL (should fail)	FAIL (should fail)	FAIL (should fail)	FAIL (should fail)	FAIL (should fail)	FAIL (should fail)	FAIL (should fail)	FAIL (should fail)	FAIL (should fail)	FAIL (should fail)	FAIL (should fail)	FAIL (should fail)	FAIL (should fail)	FAIL (should fail)	FAIL (should fail)	FAIL (should fail)	FAIL (should fail)	FAIL (should fail)	FAIL (should fail)	FAIL (should fail)	FAIL (should fail)	FAIL (should fail)	FAIL (should fail)	FAIL (should fail)	FAIL (should fail)	FAIL (should fail)	FAIL (should fail)	FAIL (should fail)	FAIL (should fail)	FAIL (should fail)	FAIL (should fail)	FAIL (should fail)	FAIL (should fail)	FAIL (should fail)	FAIL (should fail)	FAIL (should fail)	FAIL (should fail)	FAIL (should fail)	FAIL (should fail)	FAIL (should fail)	FAIL (should fail)	FAIL (should fail)
109	Leucine degradation	FAIL (should NOT fail)	true	FAIL (should NOT fail)	true	FAIL (should NOT fail)	true	true	true	true	true	FAIL (should NOT fail)	true	FAIL (should NOT fail)	true	FAIL (should NOT fail)	true	FAIL (should NOT fail)	true	FAIL (should NOT fail)	true	FAIL (should NOT fail)	true	true	true	true	true	true	true	true	true	true	true	true	true	true	true	FAIL (should NOT fail)	true	FAIL (should NOT fail)	true	FAIL (should NOT fail)	true	true	true	true	true	true	true
110	Conversion of leucine to acetyl-coA	true	true	FAIL (should NOT fail)	FAIL (should NOT fail)	FAIL (should NOT fail)	true	FAIL (should NOT fail)	FAIL (should NOT fail)	true	true	FAIL (should NOT fail)	true	FAIL (should NOT fail)	true	true	true	FAIL (should NOT fail)	true	FAIL (should NOT fail)	FAIL (should NOT fail)	FAIL (should NOT fail)	true	FAIL (should NOT fail)	FAIL (should NOT fail)	true	true	FAIL (should NOT fail)	true	true	true	true	true	true	true	FAIL (should NOT fail)	FAIL (should NOT fail)	true	true	true	true	FAIL (should NOT fail)	true	FAIL (should NOT fail)	FAIL (should NOT fail)	FAIL (should NOT fail)	true	FAIL (should NOT fail)	FAIL (should NOT fail)
111	Lysine synthesis	FAIL (should fail)	FAIL (should fail)	FAIL (should fail)	FAIL (should fail)	FAIL (should fail)	FAIL (should fail)	FAIL (should fail)	FAIL (should fail)	FAIL (should fail)	FAIL (should fail)	FAIL (should fail)	FAIL (should fail)	FAIL (should fail)	FAIL (should fail)	FAIL (should fail)	FAIL (should fail)	FAIL (should fail)	FAIL (should fail)	FAIL (should fail)	FAIL (should fail)	FAIL (should fail)	FAIL (should fail)	FAIL (should fail)	FAIL (should fail)	FAIL (should fail)	FAIL (should fail)	FAIL (should fail)	FAIL (should fail)	FAIL (should fail)	FAIL (should fail)	FAIL (should fail)	FAIL (should fail)	FAIL (should fail)	FAIL (should fail)	FAIL (should fail)	FAIL (should fail)	FAIL (should fail)	FAIL (should fail)	FAIL (should fail)	FAIL (should fail)	FAIL (should fail)	FAIL (should fail)	FAIL (should fail)	FAIL (should fail)	FAIL (should fail)	FAIL (should fail)	FAIL (should fail)	FAIL (should fail)
112	Lysine degradation	FAIL (should NOT fail)	true	true	true	FAIL (should NOT fail)	true	true	true	true	true	true	true	FAIL (should NOT fail)	true	true	true	FAIL (should NOT fail)	true	true	true	FAIL (should NOT fail)	true	true	true	true	true	true	true	true	true	true	true	FAIL (should NOT fail)	true	FAIL (should NOT fail)	true	FAIL (should NOT fail)	true	true	true	FAIL (should NOT fail)	true	true	true	FAIL (should NOT fail)	true	true	true
113	Conversion of lysine to L-Saccharopine	true	true	true	true	true	true	true	true	true	true	true	true	true	true	true	true	true	true	true	true	true	true	true	true	true	true	true	true	true	true	true	true	FAIL (should NOT fail)	true	FAIL (should NOT fail)	true	true	true	true	true	true	true	true	true	FAIL (should NOT fail)	true	FAIL (should NOT fail)	true
114	Conversion of lysine to L-2-Aminoadipate	FAIL (should NOT fail)	FAIL (should NOT fail)	true	true	FAIL (should NOT fail)	FAIL (should NOT fail)	FAIL (should NOT fail)	FAIL (should NOT fail)	FAIL (should NOT fail)	FAIL (should NOT fail)	FAIL (should NOT fail)	FAIL (should NOT fail)	FAIL (should NOT fail)	FAIL (should NOT fail)	FAIL (should NOT fail)	FAIL (should NOT fail)	FAIL (should NOT fail)	FAIL (should NOT fail)	true	true	FAIL (should NOT fail)	FAIL (should NOT fail)	FAIL (should NOT fail)	FAIL (should NOT fail)	FAIL (should NOT fail)	FAIL (should NOT fail)	FAIL (should NOT fail)	FAIL (should NOT fail)	FAIL (should NOT fail)	true	FAIL (should NOT fail)	FAIL (should NOT fail)	FAIL (should NOT fail)	FAIL (should NOT fail)	FAIL (should NOT fail)	FAIL (should NOT fail)	FAIL (should NOT fail)	FAIL (should NOT fail)	FAIL (should NOT fail)	FAIL (should NOT fail)	FAIL (should NOT fail)	FAIL (should NOT fail)	true	true	FAIL (should NOT fail)	FAIL (should NOT fail)	true	true
115	Methionine synthesis	FAIL (should fail)	FAIL (should fail)	FAIL (should fail)	FAIL (should fail)	FAIL (should fail)	FAIL (should fail)	FAIL (should fail)	FAIL (should fail)	FAIL (should fail)	FAIL (should fail)	FAIL (should fail)	FAIL (should fail)	FAIL (should fail)	FAIL (should fail)	FAIL (should fail)	FAIL (should fail)	FAIL (should fail)	FAIL (should fail)	FAIL (should fail)	FAIL (should fail)	FAIL (should fail)	FAIL (should fail)	FAIL (should fail)	FAIL (should fail)	FAIL (should fail)	FAIL (should fail)	FAIL (should fail)	FAIL (should fail)	FAIL (should fail)	FAIL (should fail)	FAIL (should fail)	FAIL (should fail)	FAIL (should fail)	FAIL (should fail)	FAIL (should fail)	FAIL (should fail)	FAIL (should fail)	FAIL (should fail)	FAIL (should fail)	FAIL (should fail)	FAIL (should fail)	FAIL (should fail)	FAIL (should fail)	FAIL (should fail)	FAIL (should fail)	FAIL (should fail)	FAIL (should fail)	FAIL (should fail)
116	Methionine degradation	FAIL (should NOT fail)	true	FAIL (should NOT fail)	true	FAIL (should NOT fail)	true	FAIL (should NOT fail)	true	FAIL (should NOT fail)	true	true	true	FAIL (should NOT fail)	true	FAIL (should NOT fail)	true	FAIL (should NOT fail)	true	true	true	FAIL (should NOT fail)	true	FAIL (should NOT fail)	true	FAIL (should NOT fail)	true	true	true	FAIL (should NOT fail)	true	true	true	true	true	FAIL (should NOT fail)	true	FAIL (should NOT fail)	true	FAIL (should NOT fail)	true	FAIL (should NOT fail)	true	FAIL (should NOT fail)	true	FAIL (should NOT fail)	true	FAIL (should NOT fail)	true
117	S-adenosyl-L-methionine synthesis	true	true	true	true	true	true	true	true	true	true	true	true	true	true	true	true	true	true	true	true	true	true	true	true	true	true	true	true	true	true	true	true	true	true	true	true	true	true	true	true	true	true	true	true	true	true	true	true
118	Ornithine degradation	FAIL (should NOT fail)	true	true	true	true	true	true	true	true	true	true	true	FAIL (should NOT fail)	true	true	true	FAIL (should NOT fail)	true	FAIL (should NOT fail)	true	FAIL (should NOT fail)	true	FAIL (should NOT fail)	true	FAIL (should NOT fail)	true	FAIL (should NOT fail)	true	FAIL (should NOT fail)	true	true	true	FAIL (should NOT fail)	true	true	true	FAIL (should NOT fail)	true	true	true	FAIL (should NOT fail)	true	FAIL (should NOT fail)	true	FAIL (should NOT fail)	true	FAIL (should NOT fail)	true
119	Synthesis of ornithine from glutamine	true	true	true	FAIL (should NOT fail)	FAIL (should NOT fail)	true	true	true	true	true	true	true	true	true	true	true	true	true	true	true	true	true	true	true	true	true	true	true	true	true	true	true	true	true	FAIL (should NOT fail)	true	FAIL (should NOT fail)	true	true	true	FAIL (should NOT fail)	true	FAIL (should NOT fail)	true	true	true	true	true
120	Synthesis of spermidine from ornithine	true	true	true	true	true	true	true	true	true	true	true	true	true	true	true	true	true	true	true	true	true	true	true	true	true	true	true	true	true	true	true	true	true	true	true	true	true	true	true	true	true	true	true	true	true	true	true	true
121	Serine synthesis	true	true	true	true	true	true	true	true	true	true	true	true	true	true	true	true	true	true	true	true	true	true	true	true	FAIL (should NOT fail)	true	true	true	true	true	true	true	true	true	true	true	true	true	true	true	FAIL (should NOT fail)	true	true	true	true	true	true	true
122	Serine degradation	true	true	true	true	true	true	true	true	true	true	true	true	true	true	true	true	true	true	true	true	true	true	true	true	FAIL (should NOT fail)	true	true	true	true	true	true	true	true	true	true	true	true	true	true	true	true	true	FAIL (should NOT fail)	true	true	true	true	true
123	Phenylalanine synthesis	FAIL (should fail)	FAIL (should fail)	FAIL (should fail)	FAIL (should fail)	FAIL (should fail)	FAIL (should fail)	FAIL (should fail)	FAIL (should fail)	FAIL (should fail)	FAIL (should fail)	FAIL (should fail)	FAIL (should fail)	FAIL (should fail)	FAIL (should fail)	FAIL (should fail)	FAIL (should fail)	FAIL (should fail)	FAIL (should fail)	FAIL (should fail)	FAIL (should fail)	FAIL (should fail)	FAIL (should fail)	FAIL (should fail)	FAIL (should fail)	FAIL (should fail)	FAIL (should fail)	FAIL (should fail)	FAIL (should fail)	FAIL (should fail)	FAIL (should fail)	FAIL (should fail)	FAIL (should fail)	FAIL (should fail)	FAIL (should fail)	FAIL (should fail)	FAIL (should fail)	FAIL (should fail)	FAIL (should fail)	FAIL (should fail)	FAIL (should fail)	FAIL (should fail)	FAIL (should fail)	FAIL (should fail)	FAIL (should fail)	FAIL (should fail)	FAIL (should fail)	FAIL (should fail)	FAIL (should fail)
124	Phenylalanine degradation	FAIL (should NOT fail)	true	FAIL (should NOT fail)	true	FAIL (should NOT fail)	true	true	true	true	true	true	true	true	true	true	true	FAIL (should NOT fail)	true	true	true	FAIL (should NOT fail)	true	true	true	true	true	true	true	true	true	true	true	true	true	FAIL (should NOT fail)	true	FAIL (should NOT fail)	true	true	true	FAIL (should NOT fail)	true	FAIL (should NOT fail)	true	FAIL (should NOT fail)	true	FAIL (should NOT fail)	true
125	Phenylalanine to phenylacetaldehyde	FAIL (should NOT fail)	FAIL (should NOT fail)	FAIL (should NOT fail)	FAIL (should NOT fail)	true	true	true	true	true	true	true	true	true	true	true	true	true	true	true	true	FAIL (should NOT fail)	true	FAIL (should NOT fail)	true	true	true	true	true	true	true	true	true	true	true	true	true	true	true	true	true	FAIL (should NOT fail)	true	FAIL (should NOT fail)	true	true	true	true	true
126	Phenylalanine to phenylacetyl-L-glutaminate	FAIL (should NOT fail)	FAIL (should NOT fail)	FAIL (should NOT fail)	FAIL (should NOT fail)	true	true	true	true	true	true	FAIL (should NOT fail)	true	true	true	true	true	true	true	FAIL (should NOT fail)	true	FAIL (should NOT fail)	true	FAIL (should NOT fail)	true	true	true	true	true	true	true	true	true	true	true	true	true	true	true	true	true	FAIL (should NOT fail)	true	FAIL (should NOT fail)	true	true	true	true	true
127	Phenylalanine to tyrosine	FAIL (should NOT fail)	FAIL (should NOT fail)	FAIL (should NOT fail)	FAIL (should NOT fail)	true	FAIL (should NOT fail)	true	FAIL (should NOT fail)	FAIL (should NOT fail)	FAIL (should NOT fail)	true	FAIL (should NOT fail)	true	FAIL (should NOT fail)	FAIL (should NOT fail)	FAIL (should NOT fail)	true	FAIL (should NOT fail)	FAIL (should NOT fail)	FAIL (should NOT fail)	true	true	FAIL (should NOT fail)	FAIL (should NOT fail)	true	FAIL (should NOT fail)	FAIL (should NOT fail)	FAIL (should NOT fail)	true	FAIL (should NOT fail)	FAIL (should NOT fail)	FAIL (should NOT fail)	true	FAIL (should NOT fail)	FAIL (should NOT fail)	FAIL (should NOT fail)	FAIL (should NOT fail)	FAIL (should NOT fail)	true	FAIL (should NOT fail)	FAIL (should NOT fail)	FAIL (should NOT fail)	FAIL (should NOT fail)	FAIL (should NOT fail)	FAIL (should NOT fail)	FAIL (should NOT fail)	FAIL (should NOT fail)	FAIL (should NOT fail)
128	Proline synthesis	true	true	true	true	FAIL (should NOT fail)	true	true	true	FAIL (should NOT fail)	true	true	true	true	true	FAIL (should NOT fail)	true	FAIL (should NOT fail)	true	FAIL (should NOT fail)	true	true	true	FAIL (should NOT fail)	true	true	true	true	true	true	true	true	true	true	true	true	true	FAIL (should NOT fail)	true	FAIL (should NOT fail)	true	true	true	FAIL (should NOT fail)	true	FAIL (should NOT fail)	true	FAIL (should NOT fail)	true
129	Proline degradation	FAIL (should NOT fail)	true	true	true	FAIL (should NOT fail)	true	FAIL (should NOT fail)	true	FAIL (should NOT fail)	true	true	true	FAIL (should NOT fail)	true	true	true	FAIL (should NOT fail)	true	true	true	FAIL (should NOT fail)	true	true	true	FAIL (should NOT fail)	true	true	true	FAIL (should NOT fail)	true	true	true	FAIL (should NOT fail)	true	true	true	FAIL (should NOT fail)	true	true	true	FAIL (should NOT fail)	true	FAIL (should NOT fail)	true	FAIL (should NOT fail)	true	FAIL (should NOT fail)	true
130	Synthesis of proline from glutamine	true	true	true	FAIL (should NOT fail)	FAIL (should NOT fail)	true	true	true	true	true	true	true	true	true	true	true	true	true	true	true	true	true	true	true	true	true	true	true	true	true	true	true	true	true	true	true	FAIL (should NOT fail)	true	true	true	FAIL (should NOT fail)	true	FAIL (should NOT fail)	true	true	true	true	true
131	Threonine synthesis	FAIL (should fail)	FAIL (should fail)	FAIL (should fail)	FAIL (should fail)	FAIL (should fail)	FAIL (should fail)	FAIL (should fail)	FAIL (should fail)	FAIL (should fail)	FAIL (should fail)	FAIL (should fail)	FAIL (should fail)	FAIL (should fail)	FAIL (should fail)	FAIL (should fail)	FAIL (should fail)	FAIL (should fail)	FAIL (should fail)	FAIL (should fail)	FAIL (should fail)	FAIL (should fail)	FAIL (should fail)	FAIL (should fail)	FAIL (should fail)	FAIL (should fail)	FAIL (should fail)	FAIL (should fail)	FAIL (should fail)	FAIL (should fail)	FAIL (should fail)	FAIL (should fail)	FAIL (should fail)	FAIL (should fail)	FAIL (should fail)	FAIL (should fail)	FAIL (should fail)	FAIL (should fail)	FAIL (should fail)	FAIL (should fail)	FAIL (should fail)	FAIL (should fail)	FAIL (should fail)	FAIL (should fail)	FAIL (should fail)	FAIL (should fail)	FAIL (should fail)	FAIL (should fail)	FAIL (should fail)
132	Threonine degradation	true	true	true	true	FAIL (should NOT fail)	true	FAIL (should NOT fail)	true	true	true	true	true	FAIL (should NOT fail)	true	true	true	FAIL (should NOT fail)	true	FAIL (should NOT fail)	true	FAIL (should NOT fail)	true	FAIL (should NOT fail)	true	true	true	true	true	true	true	true	true	FAIL (should NOT fail)	true	FAIL (should NOT fail)	true	true	true	FAIL (should NOT fail)	true	FAIL (should NOT fail)	true	true	true	FAIL (should NOT fail)	true	true	true
133	Tryptophan synthesis	FAIL (should fail)	FAIL (should fail)	FAIL (should fail)	FAIL (should fail)	FAIL (should fail)	FAIL (should fail)	FAIL (should fail)	FAIL (should fail)	FAIL (should fail)	FAIL (should fail)	FAIL (should fail)	FAIL (should fail)	FAIL (should fail)	FAIL (should fail)	FAIL (should fail)	FAIL (should fail)	FAIL (should fail)	FAIL (should fail)	FAIL (should fail)	FAIL (should fail)	FAIL (should fail)	FAIL (should fail)	FAIL (should fail)	FAIL (should fail)	FAIL (should fail)	FAIL (should fail)	FAIL (should fail)	FAIL (should fail)	FAIL (should fail)	FAIL (should fail)	FAIL (should fail)	FAIL (should fail)	FAIL (should fail)	FAIL (should fail)	FAIL (should fail)	FAIL (should fail)	FAIL (should fail)	FAIL (should fail)	FAIL (should fail)	FAIL (should fail)	FAIL (should fail)	FAIL (should fail)	FAIL (should fail)	FAIL (should fail)	FAIL (should fail)	FAIL (should fail)	FAIL (should fail)	FAIL (should fail)
134	Tryptophan degradation	FAIL (should NOT fail)	true	FAIL (should NOT fail)	FAIL (should NOT fail)	FAIL (should NOT fail)	true	FAIL (should NOT fail)	true	FAIL (should NOT fail)	true	FAIL (should NOT fail)	true	FAIL (should NOT fail)	true	FAIL (should NOT fail)	true	FAIL (should NOT fail)	true	true	true	FAIL (should NOT fail)	true	FAIL (should NOT fail)	true	FAIL (should NOT fail)	true	FAIL (should NOT fail)	true	FAIL (should NOT fail)	true	FAIL (should NOT fail)	true	FAIL (should NOT fail)	true	FAIL (should NOT fail)	true	FAIL (should NOT fail)	true	FAIL (should NOT fail)	true	FAIL (should NOT fail)	true	FAIL (should NOT fail)	true	true	true	FAIL (should NOT fail)	true
135	Synthesis of anthranilate from tryptophan	true	true	FAIL (should NOT fail)	FAIL (should NOT fail)	FAIL (should NOT fail)	true	FAIL (should NOT fail)	FAIL (should NOT fail)	true	true	FAIL (should NOT fail)	FAIL (should NOT fail)	true	true	true	true	true	true	FAIL (should NOT fail)	FAIL (should NOT fail)	true	true	FAIL (should NOT fail)	FAIL (should NOT fail)	FAIL (should NOT fail)	FAIL (should NOT fail)	FAIL (should NOT fail)	FAIL (should NOT fail)	true	true	FAIL (should NOT fail)	FAIL (should NOT fail)	FAIL (should NOT fail)	FAIL (should NOT fail)	FAIL (should NOT fail)	FAIL (should NOT fail)	true	true	FAIL (should NOT fail)	FAIL (should NOT fail)	FAIL (should NOT fail)	FAIL (should NOT fail)	FAIL (should NOT fail)	FAIL (should NOT fail)	FAIL (should NOT fail)	FAIL (should NOT fail)	FAIL (should NOT fail)	FAIL (should NOT fail)
136	Synthesis of kynate from tryptophan	FAIL (should NOT fail)	FAIL (should NOT fail)	FAIL (should NOT fail)	FAIL (should NOT fail)	true	true	true	true	FAIL (should NOT fail)	true	true	true	true	true	true	true	FAIL (should NOT fail)	true	FAIL (should NOT fail)	true	true	true	true	true	true	true	true	true	FAIL (should NOT fail)	FAIL (should NOT fail)	true	true	FAIL (should NOT fail)	FAIL (should NOT fail)	FAIL (should NOT fail)	true	true	true	true	true	FAIL (should NOT fail)	FAIL (should NOT fail)	FAIL (should NOT fail)	FAIL (should NOT fail)	true	true	true	true
137	Synthesis of L-kynurenine from tryptophan	true	true	true	true	true	true	true	true	true	true	true	true	true	true	true	true	true	true	true	true	true	true	true	true	true	true	true	true	true	true	true	true	true	true	FAIL (should NOT fail)	true	true	true	true	true	true	true	FAIL (should NOT fail)	true	true	true	true	true
138	Synthesis of N-formylanthranilate from tryptophan	true	true	FAIL (should NOT fail)	FAIL (should NOT fail)	FAIL (should NOT fail)	FAIL (should NOT fail)	FAIL (should NOT fail)	FAIL (should NOT fail)	true	true	FAIL (should NOT fail)	FAIL (should NOT fail)	true	true	true	true	true	true	FAIL (should NOT fail)	FAIL (should NOT fail)	true	true	FAIL (should NOT fail)	FAIL (should NOT fail)	FAIL (should NOT fail)	FAIL (should NOT fail)	FAIL (should NOT fail)	FAIL (should NOT fail)	true	true	FAIL (should NOT fail)	FAIL (should NOT fail)	FAIL (should NOT fail)	FAIL (should NOT fail)	FAIL (should NOT fail)	FAIL (should NOT fail)	true	true	FAIL (should NOT fail)	FAIL (should NOT fail)	FAIL (should NOT fail)	FAIL (should NOT fail)	FAIL (should NOT fail)	FAIL (should NOT fail)	FAIL (should NOT fail)	FAIL (should NOT fail)	FAIL (should NOT fail)	FAIL (should NOT fail)
139	Synthesis of quinolinate from tryptophan	true	true	true	true	true	true	FAIL (should NOT fail)	FAIL (should NOT fail)	true	true	true	true	true	true	true	true	true	true	true	true	true	true	true	true	true	true	true	FAIL (should NOT fail)	true	true	true	true	true	true	FAIL (should NOT fail)	FAIL (should NOT fail)	true	true	FAIL (should NOT fail)	FAIL (should NOT fail)	true	true	FAIL (should NOT fail)	FAIL (should NOT fail)	true	true	FAIL (should NOT fail)	FAIL (should NOT fail)
140	Synthesis of serotonin from tryptophan	FAIL (should NOT fail)	FAIL (should NOT fail)	true	true	FAIL (should NOT fail)	FAIL (should NOT fail)	true	true	FAIL (should NOT fail)	FAIL (should NOT fail)	FAIL (should NOT fail)	FAIL (should NOT fail)	true	true	true	true	true	true	true	true	true	true	true	true	FAIL (should NOT fail)	FAIL (should NOT fail)	true	true	FAIL (should NOT fail)	true	true	true	true	true	true	true	true	true	true	true	FAIL (should NOT fail)	FAIL (should NOT fail)	true	true	FAIL (should NOT fail)	true	true	true
141	Tyrosine synthesis	FAIL (should fail)	FAIL (should fail)	FAIL (should fail)	FAIL (should fail)	FAIL (should fail)	FAIL (should fail)	FAIL (should fail)	FAIL (should fail)	FAIL (should fail)	FAIL (should fail)	FAIL (should fail)	FAIL (should fail)	FAIL (should fail)	FAIL (should fail)	FAIL (should fail)	FAIL (should fail)	FAIL (should fail)	FAIL (should fail)	FAIL (should fail)	FAIL (should fail)	FAIL (should fail)	FAIL (should fail)	FAIL (should fail)	FAIL (should fail)	FAIL (should fail)	FAIL (should fail)	FAIL (should fail)	FAIL (should fail)	FAIL (should fail)	FAIL (should fail)	FAIL (should fail)	FAIL (should fail)	FAIL (should fail)	FAIL (should fail)	FAIL (should fail)	FAIL (should fail)	FAIL (should fail)	FAIL (should fail)	FAIL (should fail)	FAIL (should fail)	FAIL (should fail)	FAIL (should fail)	FAIL (should fail)	FAIL (should fail)	FAIL (should fail)	FAIL (should fail)	FAIL (should fail)	FAIL (should fail)
142	Tyrosine synthesis (need phenylalanine)	true	true	true	true	true	true	true	true	true	true	true	true	true	true	true	true	true	true	true	true	true	true	true	true	true	true	true	true	true	true	true	true	true	true	FAIL (should NOT fail)	true	FAIL (should NOT fail)	true	true	true	FAIL (should NOT fail)	true	FAIL (should NOT fail)	true	FAIL (should NOT fail)	true	FAIL (should NOT fail)	true
143	Tyrosine degradation	FAIL (should NOT fail)	true	FAIL (should NOT fail)	true	FAIL (should NOT fail)	true	true	true	true	true	true	true	true	true	true	true	FAIL (should NOT fail)	true	true	true	FAIL (should NOT fail)	true	true	true	true	true	true	true	true	true	true	true	true	true	true	true	FAIL (should NOT fail)	true	true	true	FAIL (should NOT fail)	true	true	true	true	true	true	true
144	Tyrosine to adrenaline	true	true	true	FAIL (should NOT fail)	true	FAIL (should NOT fail)	FAIL (should NOT fail)	true	true	true	FAIL (should NOT fail)	FAIL (should NOT fail)	true	true	FAIL (should NOT fail)	FAIL (should NOT fail)	true	true	FAIL (should NOT fail)	true	true	true	FAIL (should NOT fail)	FAIL (should NOT fail)	true	true	FAIL (should NOT fail)	FAIL (should NOT fail)	true	true	FAIL (should NOT fail)	FAIL (should NOT fail)	true	true	FAIL (should NOT fail)	true	true	true	FAIL (should NOT fail)	FAIL (should NOT fail)	true	true	true	true	FAIL (should NOT fail)	FAIL (should NOT fail)	FAIL (should NOT fail)	true
145	Tyrosine to dopamine	true	true	true	true	true	FAIL (should NOT fail)	FAIL (should NOT fail)	true	true	true	FAIL (should NOT fail)	FAIL (should NOT fail)	true	true	FAIL (should NOT fail)	FAIL (should NOT fail)	true	true	FAIL (should NOT fail)	true	true	true	FAIL (should NOT fail)	FAIL (should NOT fail)	true	true	FAIL (should NOT fail)	FAIL (should NOT fail)	true	true	FAIL (should NOT fail)	FAIL (should NOT fail)	true	true	FAIL (should NOT fail)	true	true	true	FAIL (should NOT fail)	FAIL (should NOT fail)	true	true	true	true	FAIL (should NOT fail)	FAIL (should NOT fail)	FAIL (should NOT fail)	true
146	Tyrosine to acetoacetate and fumarate	true	true	true	true	FAIL (should NOT fail)	true	true	true	true	true	true	true	true	true	true	true	true	true	true	true	true	true	true	true	true	true	true	true	true	true	true	true	true	true	true	true	FAIL (should NOT fail)	true	true	true	true	true	true	true	true	true	true	true
147	Valine synthesis	FAIL (should fail)	FAIL (should fail)	FAIL (should fail)	FAIL (should fail)	FAIL (should fail)	FAIL (should fail)	FAIL (should fail)	FAIL (should fail)	FAIL (should fail)	FAIL (should fail)	FAIL (should fail)	FAIL (should fail)	FAIL (should fail)	FAIL (should fail)	FAIL (should fail)	FAIL (should fail)	FAIL (should fail)	FAIL (should fail)	FAIL (should fail)	FAIL (should fail)	FAIL (should fail)	FAIL (should fail)	FAIL (should fail)	FAIL (should fail)	FAIL (should fail)	FAIL (should fail)	FAIL (should fail)	FAIL (should fail)	FAIL (should fail)	FAIL (should fail)	FAIL (should fail)	FAIL (should fail)	FAIL (should fail)	FAIL (should fail)	FAIL (should fail)	FAIL (should fail)	FAIL (should fail)	FAIL (should fail)	FAIL (should fail)	FAIL (should fail)	FAIL (should fail)	FAIL (should fail)	FAIL (should fail)	FAIL (should fail)	FAIL (should fail)	FAIL (should fail)	FAIL (should fail)	FAIL (should fail)
148	Valine degradation	true	true	true	true	true	true	true	true	true	true	true	true	true	true	true	true	true	true	true	true	true	true	true	true	true	true	true	true	true	true	true	true	true	true	true	true	true	true	true	true	true	true	true	true	true	true	true	true
149	Valine to succinyl-coA	true	true	FAIL (should NOT fail)	true	FAIL (should NOT fail)	true	FAIL (should NOT fail)	true	true	true	FAIL (should NOT fail)	true	true	true	true	true	FAIL (should NOT fail)	true	FAIL (should NOT fail)	true	FAIL (should NOT fail)	true	FAIL (should NOT fail)	true	true	true	FAIL (should NOT fail)	true	true	true	true	true	true	true	FAIL (should NOT fail)	true	true	true	true	true	true	true	FAIL (should NOT fail)	true	FAIL (should NOT fail)	true	FAIL (should NOT fail)	true
150	Hydroxymethylglutaryl-CoA synthesis	true	true	FAIL (should NOT fail)	true	true	true	FAIL (should NOT fail)	true	true	true	true	true	true	true	FAIL (should NOT fail)	true	true	true	true	true	true	true	FAIL (should NOT fail)	true	true	true	true	true	true	true	true	true	true	true	true	true	true	true	true	true	true	true	FAIL (should NOT fail)	true	true	true	true	true
151	Cholesterol synthesis	true	true	FAIL (should NOT fail)	true	true	true	FAIL (should NOT fail)	true	true	true	FAIL (should NOT fail)	true	true	true	FAIL (should NOT fail)	true	true	true	FAIL (should NOT fail)	true	true	true	FAIL (should NOT fail)	true	true	true	FAIL (should NOT fail)	true	true	true	FAIL (should NOT fail)	true	true	true	FAIL (should NOT fail)	true	true	true	FAIL (should NOT fail)	true	true	true	FAIL (should NOT fail)	true	true	true	FAIL (should NOT fail)	true
152	Acetoacetate synthesis	true	true	FAIL (should NOT fail)	FAIL (should NOT fail)	true	true	FAIL (should NOT fail)	true	true	true	FAIL (should NOT fail)	true	FAIL (should NOT fail)	true	FAIL (should NOT fail)	true	FAIL (should NOT fail)	true	FAIL (should NOT fail)	true	FAIL (should NOT fail)	true	FAIL (should NOT fail)	true	true	true	FAIL (should NOT fail)	true	true	true	FAIL (should NOT fail)	true	true	true	FAIL (should NOT fail)	true	true	true	FAIL (should NOT fail)	true	true	true	FAIL (should NOT fail)	true	true	true	FAIL (should NOT fail)	true
153	Mevalonate synthesis	true	true	true	true	true	true	true	true	true	true	true	true	true	true	true	true	true	true	true	true	true	true	true	true	true	true	true	true	true	true	true	true	true	true	true	true	true	true	true	true	true	true	true	true	true	true	true	true
154	Farnesyl-pyrophosphate synthesis	true	true	true	true	true	true	true	true	true	true	true	true	true	true	true	true	true	true	true	true	true	true	true	true	true	true	true	true	true	true	true	true	true	true	true	true	true	true	true	true	true	true	true	true	true	true	true	true
155	Glycerol-3-phosphate synthesis	true	true	true	true	true	true	FAIL (should NOT fail)	true	true	true	true	true	true	true	true	true	true	true	true	true	true	true	true	true	true	true	true	true	true	true	true	true	true	true	true	true	true	true	true	true	true	true	FAIL (should NOT fail)	true	true	true	true	true
156	Phosphatidyl-choline synthesis	true	true	true	FAIL (should NOT fail)	true	true	FAIL (should NOT fail)	true	true	true	FAIL (should NOT fail)	true	true	true	true	true	true	true	FAIL (should NOT fail)	true	true	true	true	true	true	true	true	true	true	true	true	true	true	true	FAIL (should NOT fail)	true	true	true	FAIL (should NOT fail)	true	true	true	true	true	true	true	true	true
157	Phosphatidyl-ethanolamine synthesis	true	true	true	FAIL (should NOT fail)	true	true	FAIL (should NOT fail)	true	true	true	FAIL (should NOT fail)	true	true	true	true	true	FAIL (should NOT fail)	true	FAIL (should NOT fail)	true	true	true	true	true	true	true	true	true	true	true	true	true	true	true	FAIL (should NOT fail)	true	true	true	FAIL (should NOT fail)	true	true	true	true	true	true	true	true	true
158	Phosphatidyl-serine synthesis	true	true	true	FAIL (should NOT fail)	true	true	FAIL (should NOT fail)	true	true	true	FAIL (should NOT fail)	true	true	true	true	true	true	true	FAIL (should NOT fail)	true	true	true	true	true	true	true	true	true	true	true	true	true	true	true	FAIL (should NOT fail)	true	true	true	FAIL (should NOT fail)	true	true	true	true	true	true	true	true	true
159	Phosphatidyl-inositol synthesis	true	true	true	FAIL (should NOT fail)	true	true	FAIL (should NOT fail)	true	true	true	FAIL (should NOT fail)	true	true	true	true	true	true	true	FAIL (should NOT fail)	true	true	true	true	true	true	true	true	true	true	true	true	true	true	true	FAIL (should NOT fail)	true	true	true	FAIL (should NOT fail)	true	true	true	true	true	true	true	true	true
160	Cardiolipin synthesis	true	true	FAIL (should NOT fail)	FAIL (should NOT fail)	true	true	FAIL (should NOT fail)	true	true	true	FAIL (should NOT fail)	true	true	true	true	true	true	true	FAIL (should NOT fail)	true	true	true	true	true	true	true	true	true	true	true	FAIL (should NOT fail)	true	true	true	FAIL (should NOT fail)	true	true	true	FAIL (should NOT fail)	true	true	true	true	true	true	true	FAIL (should NOT fail)	true
161	Triacylglycerol synthesis	true	true	FAIL (should NOT fail)	FAIL (should NOT fail)	true	true	FAIL (should NOT fail)	FAIL (should NOT fail)	true	true	FAIL (should NOT fail)	FAIL (should NOT fail)	FAIL (should NOT fail)	true	FAIL (should NOT fail)	FAIL (should NOT fail)	true	true	FAIL (should NOT fail)	FAIL (should NOT fail)	true	true	FAIL (should NOT fail)	FAIL (should NOT fail)	true	true	FAIL (should NOT fail)	FAIL (should NOT fail)	true	true	FAIL (should NOT fail)	FAIL (should NOT fail)	true	true	FAIL (should NOT fail)	FAIL (should NOT fail)	true	true	FAIL (should NOT fail)	FAIL (should NOT fail)	true	true	FAIL (should NOT fail)	FAIL (should NOT fail)	true	true	FAIL (should NOT fail)	FAIL (should NOT fail)
162	Sphingomyelin synthesis	true	true	true	FAIL (should NOT fail)	true	true	FAIL (should NOT fail)	true	true	true	FAIL (should NOT fail)	true	true	true	true	true	true	true	FAIL (should NOT fail)	true	true	true	true	true	true	true	true	true	true	true	true	true	true	true	FAIL (should NOT fail)	true	true	true	FAIL (should NOT fail)	true	true	true	true	true	true	true	true	true
163	Ceramide synthesis	true	true	true	FAIL (should NOT fail)	true	true	FAIL (should NOT fail)	true	true	true	FAIL (should NOT fail)	true	true	true	true	true	true	true	FAIL (should NOT fail)	true	true	true	true	true	true	true	true	true	true	true	true	true	true	true	FAIL (should NOT fail)	true	true	true	FAIL (should NOT fail)	true	true	true	true	true	true	true	true	true
164	Palmitate synthesis	true	true	FAIL (should NOT fail)	FAIL (should NOT fail)	FAIL (should NOT fail)	true	FAIL (should NOT fail)	true	true	true	FAIL (should NOT fail)	true	true	true	FAIL (should NOT fail)	true	true	true	FAIL (should NOT fail)	true	true	true	FAIL (should NOT fail)	true	true	true	FAIL (should NOT fail)	true	true	true	FAIL (should NOT fail)	true	true	true	FAIL (should NOT fail)	true	FAIL (should NOT fail)	true	FAIL (should NOT fail)	true	true	true	FAIL (should NOT fail)	true	FAIL (should NOT fail)	true	FAIL (should NOT fail)	true
165	Palmitate degradation	true	true	true	true	FAIL (should NOT fail)	true	true	true	true	true	true	true	true	true	true	true	true	true	true	true	true	true	true	true	true	true	true	true	true	true	true	true	true	true	true	true	true	true	true	true	true	true	true	true	FAIL (should NOT fail)	true	true	true
166	Palmitolate synthesis	true	true	FAIL (should NOT fail)	FAIL (should NOT fail)	FAIL (should NOT fail)	true	FAIL (should NOT fail)	true	true	true	FAIL (should NOT fail)	true	true	true	FAIL (should NOT fail)	true	true	true	FAIL (should NOT fail)	true	true	true	FAIL (should NOT fail)	true	true	true	FAIL (should NOT fail)	true	true	true	FAIL (should NOT fail)	true	true	true	FAIL (should NOT fail)	true	FAIL (should NOT fail)	true	FAIL (should NOT fail)	true	true	true	FAIL (should NOT fail)	true	true	true	FAIL (should NOT fail)	true
167	Palmitolate degradation	true	true	true	true	FAIL (should NOT fail)	true	FAIL (should NOT fail)	true	true	true	true	true	true	true	FAIL (should NOT fail)	true	true	true	true	true	true	true	true	true	true	true	true	true	true	true	true	true	true	true	true	true	true	true	true	true	true	true	FAIL (should NOT fail)	true	FAIL (should NOT fail)	true	true	true
168	cis-vaccenic acid synthesis	true	true	FAIL (should NOT fail)	FAIL (should NOT fail)	FAIL (should NOT fail)	true	FAIL (should NOT fail)	true	true	true	FAIL (should NOT fail)	true	true	true	FAIL (should NOT fail)	true	true	true	FAIL (should NOT fail)	true	true	true	FAIL (should NOT fail)	true	true	true	FAIL (should NOT fail)	true	FAIL (should NOT fail)	true	FAIL (should NOT fail)	true	true	true	FAIL (should NOT fail)	true	FAIL (should NOT fail)	true	FAIL (should NOT fail)	true	FAIL (should NOT fail)	true	FAIL (should NOT fail)	true	true	true	FAIL (should NOT fail)	true
169	cis-vaccenic acid degradation	true	true	true	true	FAIL (should NOT fail)	true	true	true	true	true	true	true	true	true	true	true	true	true	true	true	true	true	true	true	true	true	true	true	FAIL (should NOT fail)	true	true	true	true	true	true	true	true	true	true	true	FAIL (should NOT fail)	true	true	true	FAIL (should NOT fail)	true	true	true
170	Elaidate synthesis	true	true	FAIL (should NOT fail)	FAIL (should NOT fail)	FAIL (should NOT fail)	true	FAIL (should NOT fail)	true	FAIL (should NOT fail)	true	FAIL (should NOT fail)	true	FAIL (should NOT fail)	true	FAIL (should NOT fail)	true	true	true	FAIL (should NOT fail)	true	true	true	FAIL (should NOT fail)	true	FAIL (should NOT fail)	true	FAIL (should NOT fail)	true	FAIL (should NOT fail)	true	FAIL (should NOT fail)	true	FAIL (should NOT fail)	true	FAIL (should NOT fail)	true	FAIL (should NOT fail)	true	FAIL (should NOT fail)	true	FAIL (should NOT fail)	true	FAIL (should NOT fail)	true	true	true	FAIL (should NOT fail)	true
171	Elaidate degradation	FAIL (should NOT fail)	true	true	true	FAIL (should NOT fail)	true	FAIL (should NOT fail)	true	FAIL (should NOT fail)	true	true	true	FAIL (should NOT fail)	true	true	true	true	true	FAIL (should NOT fail)	true	true	true	true	true	FAIL (should NOT fail)	true	true	true	FAIL (should NOT fail)	true	true	true	FAIL (should NOT fail)	true	true	true	FAIL (should NOT fail)	true	FAIL (should NOT fail)	true	FAIL (should NOT fail)	true	true	true	FAIL (should NOT fail)	true	true	true
172	Linolenate synthesis	PASS (should fail)	PASS (should fail)	FAIL (should fail)	FAIL (should fail)	FAIL (should fail)	PASS (should fail)	FAIL (should fail)	FAIL (should fail)	PASS (should fail)	PASS (should fail)	FAIL (should fail)	FAIL (should fail)	PASS (should fail)	PASS (should fail)	FAIL (should fail)	FAIL (should fail)	PASS (should fail)	PASS (should fail)	FAIL (should fail)	FAIL (should fail)	PASS (should fail)	PASS (should fail)	FAIL (should fail)	FAIL (should fail)	PASS (should fail)	PASS (should fail)	FAIL (should fail)	FAIL (should fail)	PASS (should fail)	PASS (should fail)	FAIL (should fail)	FAIL (should fail)	PASS (should fail)	PASS (should fail)	FAIL (should fail)	FAIL (should fail)	PASS (should fail)	PASS (should fail)	FAIL (should fail)	FAIL (should fail)	PASS (should fail)	PASS (should fail)	FAIL (should fail)	FAIL (should fail)	PASS (should fail)	PASS (should fail)	FAIL (should fail)	FAIL (should fail)
173	Linolenate degradation	true	true	true	true	FAIL (should NOT fail)	true	true	true	true	true	true	true	true	true	true	true	true	true	true	true	true	true	true	true	true	true	true	true	true	true	true	true	true	true	true	true	true	true	true	true	true	true	true	true	FAIL (should NOT fail)	true	true	true
174	Linoleate synthesis	PASS (should fail)	PASS (should fail)	FAIL (should fail)	FAIL (should fail)	FAIL (should fail)	PASS (should fail)	FAIL (should fail)	FAIL (should fail)	PASS (should fail)	PASS (should fail)	FAIL (should fail)	FAIL (should fail)	PASS (should fail)	PASS (should fail)	FAIL (should fail)	FAIL (should fail)	PASS (should fail)	PASS (should fail)	FAIL (should fail)	FAIL (should fail)	PASS (should fail)	PASS (should fail)	FAIL (should fail)	FAIL (should fail)	PASS (should fail)	PASS (should fail)	FAIL (should fail)	FAIL (should fail)	PASS (should fail)	PASS (should fail)	FAIL (should fail)	FAIL (should fail)	PASS (should fail)	PASS (should fail)	FAIL (should fail)	FAIL (should fail)	PASS (should fail)	PASS (should fail)	FAIL (should fail)	FAIL (should fail)	PASS (should fail)	PASS (should fail)	FAIL (should fail)	FAIL (should fail)	PASS (should fail)	PASS (should fail)	FAIL (should fail)	FAIL (should fail)
175	Linoleate degradation	true	true	true	true	FAIL (should NOT fail)	true	true	true	true	true	true	true	true	true	true	true	true	true	true	true	true	true	true	true	true	true	true	true	true	true	true	true	true	true	true	true	true	true	true	true	true	true	true	true	FAIL (should NOT fail)	true	true	true
176	gamma-Linolenate synthesis	true	true	true	true	true	true	true	true	true	true	true	true	true	true	true	true	true	true	true	true	true	true	true	true	true	true	true	true	true	true	true	true	true	true	true	true	true	true	true	true	true	true	true	true	true	true	true	true
177	gamma-Linolenate degradation	true	true	true	true	FAIL (should NOT fail)	true	true	true	true	true	true	true	true	true	true	true	true	true	true	true	true	true	true	true	true	true	true	true	true	true	true	true	true	true	true	true	true	true	true	true	true	true	true	true	FAIL (should NOT fail)	true	true	true
178	Arachidonate synthesis	true	true	true	true	FAIL (should NOT fail)	true	true	true	true	true	true	true	true	true	true	true	true	true	true	true	true	true	true	true	true	true	true	true	true	true	true	true	true	true	true	true	FAIL (should NOT fail)	true	true	true	true	true	FAIL (should NOT fail)	true	FAIL (should NOT fail)	true	true	true
179	Arachidonate degradation	true	true	true	true	FAIL (should NOT fail)	true	true	true	true	true	true	true	true	true	true	true	true	true	true	true	true	true	true	true	true	true	true	true	true	true	true	true	true	true	true	true	FAIL (should NOT fail)	true	true	true	true	true	true	true	FAIL (should NOT fail)	true	true	true
180	Synthesis of malonyl-coa	true	true	FAIL (should NOT fail)	FAIL (should NOT fail)	FAIL (should NOT fail)	true	FAIL (should NOT fail)	true	true	true	FAIL (should NOT fail)	true	true	true	FAIL (should NOT fail)	true	true	true	FAIL (should NOT fail)	true	true	true	FAIL (should NOT fail)	true	true	true	FAIL (should NOT fail)	true	true	true	FAIL (should NOT fail)	true	true	true	FAIL (should NOT fail)	true	FAIL (should NOT fail)	true	FAIL (should NOT fail)	true	true	true	FAIL (should NOT fail)	true	true	true	FAIL (should NOT fail)	true
181	Synthesis of palmitoyl-CoA	true	true	true	FAIL (should NOT fail)	FAIL (should NOT fail)	true	true	true	true	true	true	true	true	true	true	true	FAIL (should NOT fail)	true	true	true	true	true	true	true	true	true	true	true	true	true	true	true	true	true	true	true	true	true	true	true	true	true	FAIL (should NOT fail)	true	true	true	true	true
182	Taurochenodeoxycholate synthesis	FAIL (should NOT fail)	true	FAIL (should NOT fail)	FAIL (should NOT fail)	FAIL (should NOT fail)	true	FAIL (should NOT fail)	FAIL (should NOT fail)	true	true	FAIL (should NOT fail)	FAIL (should NOT fail)	true	true	FAIL (should NOT fail)	FAIL (should NOT fail)	FAIL (should NOT fail)	true	FAIL (should NOT fail)	FAIL (should NOT fail)	FAIL (should NOT fail)	true	FAIL (should NOT fail)	FAIL (should NOT fail)	FAIL (should NOT fail)	true	FAIL (should NOT fail)	FAIL (should NOT fail)	FAIL (should NOT fail)	true	FAIL (should NOT fail)	FAIL (should NOT fail)	FAIL (should NOT fail)	true	FAIL (should NOT fail)	FAIL (should NOT fail)	FAIL (should NOT fail)	FAIL (should NOT fail)	FAIL (should NOT fail)	FAIL (should NOT fail)	FAIL (should NOT fail)	FAIL (should NOT fail)	FAIL (should NOT fail)	FAIL (should NOT fail)	FAIL (should NOT fail)	FAIL (should NOT fail)	FAIL (should NOT fail)	FAIL (should NOT fail)
183	Glycochenodeoxycholate synthesis	FAIL (should NOT fail)	FAIL (should NOT fail)	FAIL (should NOT fail)	FAIL (should NOT fail)	FAIL (should NOT fail)	FAIL (should NOT fail)	FAIL (should NOT fail)	FAIL (should NOT fail)	FAIL (should NOT fail)	FAIL (should NOT fail)	FAIL (should NOT fail)	FAIL (should NOT fail)	FAIL (should NOT fail)	true	FAIL (should NOT fail)	FAIL (should NOT fail)	FAIL (should NOT fail)	FAIL (should NOT fail)	FAIL (should NOT fail)	FAIL (should NOT fail)	FAIL (should NOT fail)	FAIL (should NOT fail)	FAIL (should NOT fail)	FAIL (should NOT fail)	FAIL (should NOT fail)	FAIL (should NOT fail)	FAIL (should NOT fail)	FAIL (should NOT fail)	FAIL (should NOT fail)	FAIL (should NOT fail)	FAIL (should NOT fail)	FAIL (should NOT fail)	FAIL (should NOT fail)	FAIL (should NOT fail)	FAIL (should NOT fail)	FAIL (should NOT fail)	true	FAIL (should NOT fail)	FAIL (should NOT fail)	FAIL (should NOT fail)	FAIL (should NOT fail)	FAIL (should NOT fail)	FAIL (should NOT fail)	FAIL (should NOT fail)	FAIL (should NOT fail)	FAIL (should NOT fail)	FAIL (should NOT fail)	FAIL (should NOT fail)
184	tauro-cholate synthesis	true	true	FAIL (should NOT fail)	FAIL (should NOT fail)	true	FAIL (should NOT fail)	FAIL (should NOT fail)	FAIL (should NOT fail)	true	FAIL (should NOT fail)	FAIL (should NOT fail)	FAIL (should NOT fail)	true	true	FAIL (should NOT fail)	FAIL (should NOT fail)	FAIL (should NOT fail)	FAIL (should NOT fail)	FAIL (should NOT fail)	FAIL (should NOT fail)	FAIL (should NOT fail)	FAIL (should NOT fail)	FAIL (should NOT fail)	FAIL (should NOT fail)	FAIL (should NOT fail)	FAIL (should NOT fail)	FAIL (should NOT fail)	FAIL (should NOT fail)	FAIL (should NOT fail)	FAIL (should NOT fail)	FAIL (should NOT fail)	FAIL (should NOT fail)	true	FAIL (should NOT fail)	FAIL (should NOT fail)	FAIL (should NOT fail)	FAIL (should NOT fail)	FAIL (should NOT fail)	FAIL (should NOT fail)	FAIL (should NOT fail)	true	true	FAIL (should NOT fail)	FAIL (should NOT fail)	FAIL (should NOT fail)	FAIL (should NOT fail)	FAIL (should NOT fail)	FAIL (should NOT fail)
185	glyco-cholate synthesis	FAIL (should NOT fail)	true	FAIL (should NOT fail)	FAIL (should NOT fail)	FAIL (should NOT fail)	FAIL (should NOT fail)	FAIL (should NOT fail)	FAIL (should NOT fail)	FAIL (should NOT fail)	FAIL (should NOT fail)	FAIL (should NOT fail)	FAIL (should NOT fail)	FAIL (should NOT fail)	FAIL (should NOT fail)	FAIL (should NOT fail)	FAIL (should NOT fail)	FAIL (should NOT fail)	FAIL (should NOT fail)	FAIL (should NOT fail)	FAIL (should NOT fail)	true	FAIL (should NOT fail)	FAIL (should NOT fail)	FAIL (should NOT fail)	FAIL (should NOT fail)	FAIL (should NOT fail)	FAIL (should NOT fail)	FAIL (should NOT fail)	FAIL (should NOT fail)	FAIL (should NOT fail)	FAIL (should NOT fail)	FAIL (should NOT fail)	FAIL (should NOT fail)	FAIL (should NOT fail)	FAIL (should NOT fail)	FAIL (should NOT fail)	true	FAIL (should NOT fail)	FAIL (should NOT fail)	FAIL (should NOT fail)	FAIL (should NOT fail)	FAIL (should NOT fail)	FAIL (should NOT fail)	FAIL (should NOT fail)	FAIL (should NOT fail)	FAIL (should NOT fail)	FAIL (should NOT fail)	FAIL (should NOT fail)
186	Synthesis of thromboxane from arachidonate	true	true	true	true	FAIL (should NOT fail)	FAIL (should NOT fail)	FAIL (should NOT fail)	FAIL (should NOT fail)	FAIL (should NOT fail)	true	true	true	FAIL (should NOT fail)	true	FAIL (should NOT fail)	true	true	true	true	true	FAIL (should NOT fail)	FAIL (should NOT fail)	FAIL (should NOT fail)	FAIL (should NOT fail)	FAIL (should NOT fail)	FAIL (should NOT fail)	FAIL (should NOT fail)	FAIL (should NOT fail)	FAIL (should NOT fail)	FAIL (should NOT fail)	FAIL (should NOT fail)	FAIL (should NOT fail)	true	true	true	true	FAIL (should NOT fail)	FAIL (should NOT fail)	FAIL (should NOT fail)	FAIL (should NOT fail)	FAIL (should NOT fail)	true	true	true	true	true	true	true
187	Synthesis of galactosyl glucosyl ceramide (link with ganglioside metabolism)	true	true	true	FAIL (should NOT fail)	true	true	FAIL (should NOT fail)	true	true	true	FAIL (should NOT fail)	true	true	true	true	true	true	true	FAIL (should NOT fail)	true	true	true	true	true	true	true	true	true	true	true	true	true	true	true	FAIL (should NOT fail)	true	true	true	FAIL (should NOT fail)	true	true	true	true	true	true	true	true	true
188	Synthesis of glucocerebroside	true	true	true	FAIL (should NOT fail)	true	true	FAIL (should NOT fail)	true	true	true	FAIL (should NOT fail)	true	true	true	true	true	true	true	FAIL (should NOT fail)	true	true	true	true	true	true	true	true	true	true	true	FAIL (should NOT fail)	true	true	true	FAIL (should NOT fail)	true	true	true	FAIL (should NOT fail)	true	true	true	FAIL (should NOT fail)	true	true	true	true	true
189	Synthesis of globoside (link with globoside metabolism)	true	true	true	FAIL (should NOT fail)	FAIL (should NOT fail)	true	FAIL (should NOT fail)	true	true	true	FAIL (should NOT fail)	true	true	true	true	true	true	true	FAIL (should NOT fail)	true	true	true	true	true	true	true	true	true	true	true	true	true	true	true	FAIL (should NOT fail)	true	true	true	FAIL (should NOT fail)	true	true	true	true	true	true	true	true	true
190	NAD synthesis from nicotinamide	true	true	FAIL (should NOT fail)	true	true	true	true	true	true	true	FAIL (should NOT fail)	true	true	true	FAIL (should NOT fail)	FAIL (should NOT fail)	true	true	FAIL (should NOT fail)	FAIL (should NOT fail)	true	true	FAIL (should NOT fail)	FAIL (should NOT fail)	true	true	FAIL (should NOT fail)	FAIL (should NOT fail)	true	true	FAIL (should NOT fail)	true	true	true	FAIL (should NOT fail)	FAIL (should NOT fail)	true	true	FAIL (should NOT fail)	FAIL (should NOT fail)	FAIL (should NOT fail)	FAIL (should NOT fail)	FAIL (should NOT fail)	FAIL (should NOT fail)	true	true	FAIL (should NOT fail)	true
191	FAD synthesis	true	true	true	FAIL (should NOT fail)	true	true	FAIL (should NOT fail)	FAIL (should NOT fail)	true	true	FAIL (should NOT fail)	FAIL (should NOT fail)	true	true	FAIL (should NOT fail)	true	true	true	FAIL (should NOT fail)	FAIL (should NOT fail)	true	true	FAIL (should NOT fail)	FAIL (should NOT fail)	true	true	true	true	true	true	true	true	true	true	true	true	true	true	true	true	true	true	FAIL (should NOT fail)	FAIL (should NOT fail)	true	true	true	true
192	Synthesis of coenzyme A	true	true	true	true	true	true	true	true	true	true	true	true	true	true	true	true	FAIL (should NOT fail)	FAIL (should NOT fail)	true	true	true	true	true	true	true	true	true	true	true	true	true	true	true	true	true	true	true	true	true	true	true	true	true	true	true	true	true	true
193	Synthesis of ubiquinone from tyrosine	true	true	FAIL (should NOT fail)	FAIL (should NOT fail)	true	true	FAIL (should NOT fail)	FAIL (should NOT fail)	true	true	FAIL (should NOT fail)	FAIL (should NOT fail)	true	true	FAIL (should NOT fail)	FAIL (should NOT fail)	true	true	FAIL (should NOT fail)	FAIL (should NOT fail)	true	true	FAIL (should NOT fail)	FAIL (should NOT fail)	true	true	FAIL (should NOT fail)	FAIL (should NOT fail)	true	true	FAIL (should NOT fail)	FAIL (should NOT fail)	true	true	FAIL (should NOT fail)	FAIL (should NOT fail)	true	true	FAIL (should NOT fail)	FAIL (should NOT fail)	true	true	FAIL (should NOT fail)	FAIL (should NOT fail)	true	true	FAIL (should NOT fail)	FAIL (should NOT fail)
194	Tetrahydrofolate synthesis	FAIL (should NOT fail)	true	true	true	true	true	true	true	FAIL (should NOT fail)	true	true	true	FAIL (should NOT fail)	true	true	true	FAIL (should NOT fail)	true	FAIL (should NOT fail)	true	true	true	true	true	FAIL (should NOT fail)	true	FAIL (should NOT fail)	true	true	true	true	true	true	true	true	true	FAIL (should NOT fail)	true	FAIL (should NOT fail)	true	true	true	true	true	FAIL (should NOT fail)	true	true	true
195	Pyridoxal-phosphate synthesis	true	true	true	FAIL (should NOT fail)	FAIL (should NOT fail)	FAIL (should NOT fail)	true	true	true	true	true	true	true	true	true	true	FAIL (should NOT fail)	FAIL (should NOT fail)	true	true	true	true	true	true	true	true	true	true	true	true	true	true	true	true	true	true	true	true	true	true	FAIL (should NOT fail)	FAIL (should NOT fail)	FAIL (should NOT fail)	FAIL (should NOT fail)	true	true	true	true
196	Synthesis of bilirubin	true	true	FAIL (should NOT fail)	FAIL (should NOT fail)	true	true	FAIL (should NOT fail)	FAIL (should NOT fail)	true	true	FAIL (should NOT fail)	FAIL (should NOT fail)	true	true	FAIL (should NOT fail)	FAIL (should NOT fail)	true	true	FAIL (should NOT fail)	FAIL (should NOT fail)	true	true	FAIL (should NOT fail)	FAIL (should NOT fail)	true	true	FAIL (should NOT fail)	FAIL (should NOT fail)	true	true	FAIL (should NOT fail)	FAIL (should NOT fail)	true	true	FAIL (should NOT fail)	FAIL (should NOT fail)	true	true	FAIL (should NOT fail)	FAIL (should NOT fail)	true	true	FAIL (should NOT fail)	FAIL (should NOT fail)	true	true	FAIL (should NOT fail)	FAIL (should NOT fail)
197	Heme synthesis	true	true	true	true	true	true	FAIL (should NOT fail)	true	true	true	FAIL (should NOT fail)	true	true	true	true	true	FAIL (should NOT fail)	true	true	true	true	true	true	true	true	true	true	true	true	true	true	true	true	true	true	true	true	true	true	true	FAIL (should NOT fail)	true	true	true	true	true	true	true
198	Phosphatidyl-inositol to glucosaminyl-acylphosphatidylinositol	true	true	FAIL (should NOT fail)	FAIL (should NOT fail)	true	true	FAIL (should NOT fail)	FAIL (should NOT fail)	true	true	FAIL (should NOT fail)	FAIL (should NOT fail)	true	true	FAIL (should NOT fail)	FAIL (should NOT fail)	true	true	FAIL (should NOT fail)	FAIL (should NOT fail)	true	true	FAIL (should NOT fail)	FAIL (should NOT fail)	true	true	FAIL (should NOT fail)	FAIL (should NOT fail)	true	true	FAIL (should NOT fail)	FAIL (should NOT fail)	true	true	FAIL (should NOT fail)	FAIL (should NOT fail)	true	true	FAIL (should NOT fail)	FAIL (should NOT fail)	true	true	FAIL (should NOT fail)	FAIL (should NOT fail)	true	true	FAIL (should NOT fail)	FAIL (should NOT fail)
199	Glucosaminyl-acylphosphatidylinositoll to deacylated-glycophosphatidylinositol (GPI)-anchored protein	true	true	FAIL (should NOT fail)	FAIL (should NOT fail)	FAIL (should NOT fail)	FAIL (should NOT fail)	FAIL (should NOT fail)	FAIL (should NOT fail)	true	true	FAIL (should NOT fail)	FAIL (should NOT fail)	true	true	FAIL (should NOT fail)	FAIL (should NOT fail)	true	true	FAIL (should NOT fail)	FAIL (should NOT fail)	true	true	FAIL (should NOT fail)	FAIL (should NOT fail)	true	true	FAIL (should NOT fail)	FAIL (should NOT fail)	true	true	FAIL (should NOT fail)	FAIL (should NOT fail)	true	true	FAIL (should NOT fail)	FAIL (should NOT fail)	FAIL (should NOT fail)	FAIL (should NOT fail)	FAIL (should NOT fail)	FAIL (should NOT fail)	true	true	FAIL (should NOT fail)	FAIL (should NOT fail)	true	true	FAIL (should NOT fail)	FAIL (should NOT fail)
200	Degradation of n2m2nmasn	true	true	true	true	true	true	true	true	true	true	true	true	true	true	true	true	true	true	true	true	true	true	true	true	true	true	true	true	true	true	true	true	true	true	true	true	true	true	true	true	true	true	true	true	true	true	true	true
201	Biosynthesis of m4mpdol_U	FAIL (should NOT fail)	FAIL (should NOT fail)	FAIL (should NOT fail)	true	FAIL (should NOT fail)	FAIL (should NOT fail)	FAIL (should NOT fail)	true	FAIL (should NOT fail)	FAIL (should NOT fail)	FAIL (should NOT fail)	true	FAIL (should NOT fail)	FAIL (should NOT fail)	true	true	FAIL (should NOT fail)	FAIL (should NOT fail)	FAIL (should NOT fail)	FAIL (should NOT fail)	FAIL (should NOT fail)	FAIL (should NOT fail)	true	true	FAIL (should NOT fail)	FAIL (should NOT fail)	true	true	FAIL (should NOT fail)	FAIL (should NOT fail)	true	true	FAIL (should NOT fail)	FAIL (should NOT fail)	FAIL (should NOT fail)	true	FAIL (should NOT fail)	FAIL (should NOT fail)	true	true	FAIL (should NOT fail)	FAIL (should NOT fail)	FAIL (should NOT fail)	FAIL (should NOT fail)	FAIL (should NOT fail)	FAIL (should NOT fail)	true	true
202	Biosynthesis of g3m8masn	true	true	true	true	true	true	true	true	true	true	true	true	true	true	true	true	true	true	true	true	true	true	true	true	true	true	true	true	true	true	true	true	true	true	true	true	true	true	true	true	true	true	true	true	true	true	true	true
203	Degradation of s2l2fn2m2masn	true	true	FAIL (should NOT fail)	FAIL (should NOT fail)	FAIL (should NOT fail)	FAIL (should NOT fail)	FAIL (should NOT fail)	FAIL (should NOT fail)	true	true	FAIL (should NOT fail)	FAIL (should NOT fail)	FAIL (should NOT fail)	FAIL (should NOT fail)	FAIL (should NOT fail)	FAIL (should NOT fail)	FAIL (should NOT fail)	true	FAIL (should NOT fail)	FAIL (should NOT fail)	FAIL (should NOT fail)	true	FAIL (should NOT fail)	FAIL (should NOT fail)	true	true	FAIL (should NOT fail)	FAIL (should NOT fail)	FAIL (should NOT fail)	true	FAIL (should NOT fail)	FAIL (should NOT fail)	true	true	FAIL (should NOT fail)	FAIL (should NOT fail)	FAIL (should NOT fail)	FAIL (should NOT fail)	FAIL (should NOT fail)	FAIL (should NOT fail)	FAIL (should NOT fail)	true	FAIL (should NOT fail)	FAIL (should NOT fail)	FAIL (should NOT fail)	FAIL (should NOT fail)	FAIL (should NOT fail)	FAIL (should NOT fail)
204	Biosynthesis of core2 (beta-D-Galactosyl-13-(N-acetyl-beta-D-glucosaminyl-16)-N-acetyl-D-galactosaminyl-R)	true	true	true	FAIL (should NOT fail)	true	true	true	true	true	true	true	true	true	true	true	true	true	true	true	true	true	true	true	true	true	true	true	true	true	true	true	true	true	true	true	true	true	true	true	true	true	true	true	true	true	true	true	true
205	Biosynthesis of core4 (N-Acetyl-beta-D-glucosaminyl-16-(N-acetyl-beta-D-glucosaminyl-1 3)-N-acetyl-D-galactosaminyl-R)	true	true	true	FAIL (should NOT fail)	true	true	true	true	true	true	true	true	true	true	true	true	true	true	true	true	true	true	true	true	true	true	true	true	true	true	true	true	true	true	true	true	true	true	true	true	true	true	true	true	true	true	true	true
206	Biosynthesis of Tn_antigen (Glycoprotein N-acetyl-D-galactosamine)	true	true	true	true	true	true	true	true	true	true	true	true	true	true	true	true	true	true	true	true	true	true	true	true	true	true	true	true	true	true	true	true	true	true	true	true	true	true	true	true	true	true	true	true	true	true	true	true
207	Keratan sulfate biosynthesis from O-glycan (core 2-linked)	true	true	true	FAIL (should NOT fail)	true	true	true	true	true	true	true	true	true	true	true	true	true	true	true	true	true	true	true	true	true	true	true	true	true	true	true	true	true	true	true	true	true	true	true	true	true	true	true	true	true	true	true	true
208	Keratan sulfate biosynthesis from O-glycan (core 4-linked)	true	true	true	FAIL (should NOT fail)	true	true	true	true	true	true	true	true	true	true	true	true	true	true	true	true	true	true	true	true	true	true	true	true	true	true	true	true	true	true	true	true	true	true	true	true	true	true	true	true	true	true	true	true
209	Keratan sulfate degradation	true	true	FAIL (should NOT fail)	FAIL (should NOT fail)	true	true	FAIL (should NOT fail)	FAIL (should NOT fail)	true	true	FAIL (should NOT fail)	FAIL (should NOT fail)	true	true	FAIL (should NOT fail)	FAIL (should NOT fail)	true	true	FAIL (should NOT fail)	FAIL (should NOT fail)	true	true	FAIL (should NOT fail)	FAIL (should NOT fail)	true	true	FAIL (should NOT fail)	FAIL (should NOT fail)	true	true	FAIL (should NOT fail)	FAIL (should NOT fail)	true	true	FAIL (should NOT fail)	FAIL (should NOT fail)	true	true	FAIL (should NOT fail)	FAIL (should NOT fail)	true	true	FAIL (should NOT fail)	FAIL (should NOT fail)	true	true	FAIL (should NOT fail)	FAIL (should NOT fail)
210	Keratan sulfate biosynthesis from N-glycan	true	true	true	FAIL (should NOT fail)	true	true	true	true	true	true	true	true	true	true	true	true	true	true	true	true	true	true	true	true	true	true	true	true	true	true	true	true	true	true	true	true	true	true	true	true	true	true	true	true	true	true	true	true
[truncated: 1,011 more columns]
