# Supplementary material for: Increasing consensus of context-specific metabolic models by integrating data-inferred cell functions
Source: PLoS Comput Biol. 2019 Apr 15;15(4):e1006867. doi: 10.1371/journal.pcbi.1006867 (PMC6483243; doi:10.1371/journal.pcbi.1006867)
Supplement: S10 Table — (XLSX) [file pcbi.1006867.s011.xlsx]

## Sheet: Sheet1
	RefModel	Protected	Method	CellLine			% Ess	% Ess	% Ess	% Ess		Nb EssP with neg 1%	Nb EssP with neg 10 %	Nb EssP50%	Nb EssP with neg nonGrowth	Nb EssP 1%	Nb EssP10 %	Nb EssP50%	Nb EssP nonGrowth
cellModelRecon_T47D_fastCORE	Recon	NP	fastCORE	T47D	T47D_Gecko,xlsx		79.7101	79.7101	79.7101	79.7101		55	55	55	55	69	69	69	69
cellModelRecon_Protected_T47D_fastCORE	Recon	Protected	fastCORE	T47D	T47D_Gecko,xlsx		77.551	79.6875	79.6875	76.5957		38	51	51	36	49	64	64	47
cellModeliHsa_T47D_fastCORE	iHsa	NP	fastCORE	T47D	T47D_Gecko,xlsx		81.6901	81.6901	81.6901	81.6901		58	58	58	58	71	71	71	71
cellModeliHsa_Protected_T47D_fastCORE	iHsa	Protected	fastCORE	T47D	T47D_Gecko,xlsx		82.6923	83.9286	83.9286	82.6923		43	47	47	43	52	56	56	52
cellModelRecon_T47D_mCADRE	Recon	NP	mCADRE	T47D	T47D_Gecko,xlsx		69.9387	69.9387	69.9387	69.9387		114	114	114	114	163	163	163	163
cellModelRecon_Protected_T47D_mCADRE	Recon	Protected	mCADRE	T47D	T47D_Gecko,xlsx		69.0909	69.3694	68.1416	69.8113		76	77	77	74	110	111	113	106
cellModeliHsa_T47D_mCADRE	iHsa	NP	mCADRE	T47D	T47D_Gecko,xlsx		71.6763	71.6763	71.6763	71.6763		124	124	124	124	173	173	173	173
cellModeliHsa_Protected_T47D_mCADRE	iHsa	Protected	mCADRE	T47D	T47D_Gecko,xlsx		79.3103	79.4872	79.4872	79.1304		92	93	93	91	116	117	117	115
cellModelRecon_T47D_MBA	Recon	NP	MBA	T47D	T47D_Gecko,xlsx		72.8261	72.8261	72.8261	72.8261		134	134	134	134	184	184	184	184
cellModelRecon_Protected_T47D_MBA	Recon	Protected	MBA	T47D	T47D_Gecko,xlsx		78.3505	78.5714	78.0952	77.6596		76	77	82	73	97	98	105	94
cellModeliHsa_T47D_MBA	iHsa	NP	MBA	T47D	T47D_Gecko,xlsx		79.7619	80	80	80.2469		67	68	68	65	84	85	85	81
cellModeliHsa_Protected_T47D_MBA	iHsa	Protected	MBA	T47D	T47D_Gecko,xlsx		83.5052	83.6735	82	83.3333		81	82	82	80	97	98	100	96
cellModelRecon_T47D_iMAT	Recon	NP	iMAT	T47D	T47D_Gecko,xlsx		63.4259	63.4259	63.4259	63.4259		137	137	137	137	216	216	216	216
cellModelRecon_Protected_T47D_iMAT	Recon	Protected	iMAT	T47D	T47D_Gecko,xlsx		74.4681	75.4717	78.3333	74.4681		35	40	47	35	47	53	60	47
cellModeliHsa_T47D_iMAT	iHsa	NP	iMAT	T47D	T47D_Gecko,xlsx		81.5789	81.5789	81.5789	81.5789		62	62	62	62	76	76	76	76
cellModeliHsa_Protected_T47D_iMAT	iHsa	Protected	iMAT	T47D	T47D_Gecko,xlsx		79.661	80.9524	80.9524	79.3103		47	51	51	46	59	63	63	58
cellModelRecon_T47D_INIT	Recon	NP	INIT	T47D	T47D_Gecko,xlsx		65.7277	65.7277	65.7277	65.7277		140	140	140	140	213	213	213	213
cellModelRecon_Protected_T47D_INIT	Recon	Protected	INIT	T47D	T47D_Gecko,xlsx		59.7701	59.7701	59.7701	59.7701		104	104	104	104	174	174	174	174
cellModeliHsa_T47D_INIT	iHsa	NP	INIT	T47D	T47D_Gecko,xlsx		75.6098	75.6098	75.6098	75.6098		93	93	93	93	123	123	123	123
cellModeliHsa_Protected_T47D_INIT	iHsa	Protected	INIT	T47D	T47D_Gecko,xlsx		73.6842	73.6842	73.6842	73.6842		84	84	84	84	114	114	114	114
cellModelRecon_T47D_GIMME	Recon	NP	GIMME	T47D	T47D_Gecko,xlsx		71.1656	71.1656	71.1656	71.1656		116	116	116	116	163	163	163	163
cellModelRecon_Protected_T47D_GIMME	Recon	Protected	GIMME	T47D	T47D_Gecko,xlsx		70.0935	71.7949	71.0744	69.6078		75	84	86	71	107	117	121	102
cellModeliHsa_T47D_GIMME	iHsa	NP	GIMME	T47D	T47D_Gecko,xlsx		81.6092	81.6092	81.6092	81.6092		71	71	71	71	87	87	87	87
cellModeliHsa_Protected_T47D_GIMME	iHsa	Protected	GIMME	T47D	T47D_Gecko,xlsx		78.7879	80	80	78.7879		52	56	56	52	66	70	70	66
cellModelRecon_PC3_fastCORE	Recon	NP	fastCORE	PC3	PC3_Gecko,xlsx		75	75	75	75		60	60	60	60	80	80	80	80
cellModelRecon_Protected_PC3_fastCORE	Recon	Protected	fastCORE	PC3	PC3_Gecko,xlsx		70.1754	73.9726	74.3243	72.2222		40	54	55	39	57	73	74	54
cellModeliHsa_PC3_fastCORE	iHsa	NP	fastCORE	PC3	PC3_Gecko,xlsx		67.8161	67.8161	67.0455	66.6667		59	59	59	56	87	87	88	84
cellModeliHsa_Protected_PC3_fastCORE	iHsa	Protected	fastCORE	PC3	PC3_Gecko,xlsx		67.0732	67.0732	66.2651	65.8228		55	55	55	52	82	82	83	79
cellModelRecon_PC3_mCADRE	Recon	NP	mCADRE	PC3	PC3_Gecko,xlsx		62.5974	62.5974	62.5974	62.5974		241	241	241	241	385	385	385	385
cellModelRecon_Protected_PC3_mCADRE	Recon	Protected	mCADRE	PC3	PC3_Gecko,xlsx		69.9187	69.9187	69.6	68.8679		86	86	87	73	123	123	125	106
cellModeliHsa_PC3_mCADRE	iHsa	NP	mCADRE	PC3	PC3_Gecko,xlsx		68.5	68.5	68.5	68.5		137	137	137	137	200	200	200	200
cellModeliHsa_Protected_PC3_mCADRE	iHsa	Protected	mCADRE	PC3	PC3_Gecko,xlsx		71.9697	71.9697	71.9697	70.6349		95	95	95	89	132	132	132	126
cellModelRecon_PC3_MBA	Recon	NP	MBA	PC3	PC3_Gecko,xlsx		70.6161	70.7547	70.7547	70.4762		149	150	150	148	211	212	212	210
cellModelRecon_Protected_PC3_MBA	Recon	Protected	MBA	PC3	PC3_Gecko,xlsx		74.5455	74.5455	74.5455	73.5849		82	82	82	78	110	110	110	106
cellModeliHsa_PC3_MBA	iHsa	NP	MBA	PC3	PC3_Gecko,xlsx		74	74	74	74		111	111	111	111	150	150	150	150
cellModeliHsa_Protected_PC3_MBA	iHsa	Protected	MBA	PC3	PC3_Gecko,xlsx		70.4545	72.3404	71.5789	70.1149		62	68	68	61	88	94	95	87
cellModelRecon_PC3_iMAT	Recon	NP	iMAT	PC3	PC3_Gecko,xlsx		71.1111	71.1111	71.1111	71.1111		96	96	96	96	135	135	135	135
cellModelRecon_Protected_PC3_iMAT	Recon	Protected	iMAT	PC3	PC3_Gecko,xlsx		75	72.1519	72.5	71.1864		54	57	58	42	72	79	80	59
cellModeliHsa_PC3_iMAT	iHsa	NP	iMAT	PC3	PC3_Gecko,xlsx		65.0602	66.2791	65.5172	65.0602		54	57	57	54	83	86	87	83
cellModeliHsa_Protected_PC3_iMAT	iHsa	Protected	iMAT	PC3	PC3_Gecko,xlsx		68.6131	68.6131	68.6131	68.6131		94	94	94	94	137	137	137	137
cellModelRecon_PC3_INIT	Recon	NP	INIT	PC3	PC3_Gecko,xlsx		66.2281	66.2281	66.2281	66.2281		151	151	151	151	228	228	228	228
cellModelRecon_Protected_PC3_INIT	Recon	Protected	INIT	PC3	PC3_Gecko,xlsx		73.3333	73.6264	73.913	75.2941		66	67	68	64	90	91	92	85
cellModeliHsa_PC3_INIT	iHsa	NP	INIT	PC3	PC3_Gecko,xlsx		69.5035	69.5035	69.5035	69.5035		98	98	98	98	141	141	141	141
cellModeliHsa_Protected_PC3_INIT	iHsa	Protected	INIT	PC3	PC3_Gecko,xlsx		69.4215	69.4215	69.4215	69.4215		84	84	84	84	121	121	121	121
cellModelRecon_PC3_GIMME	Recon	NP	GIMME	PC3	PC3_Gecko,xlsx		64.557	64.557	64.557	64.557		102	102	102	102	158	158	158	158
cellModelRecon_Protected_PC3_GIMME	Recon	Protected	GIMME	PC3	PC3_Gecko,xlsx		67.2269	67.5	67.7686	65.1376		80	81	82	71	119	120	121	109
cellModeliHsa_PC3_GIMME	iHsa	NP	GIMME	PC3	PC3_Gecko,xlsx		70.5882	70.5882	70.5882	70.5882		72	72	72	72	102	102	102	102
cellModeliHsa_Protected_PC3_GIMME	iHsa	Protected	GIMME	PC3	PC3_Gecko,xlsx		65	65	64.1975	63.1579		52	52	52	48	80	80	81	76
cellModelRecon_K562_fastCORE	Recon	NP	fastCORE	K562	K562_Gecko,xlsx		71.25	71.25	71.4286	71.25		57	57	60	57	80	80	84	80
cellModelRecon_Protected_K562_fastCORE	Recon	Protected	fastCORE	K562	K562_Gecko,xlsx		66.1017	71.6216	72	67.2414		39	53	54	39	59	74	75	58
cellModeliHsa_K562_fastCORE	iHsa	NP	fastCORE	K562	K562_Gecko,xlsx		77.4648	78.9474	79.2208	77.4648		55	60	61	55	71	76	77	71
cellModeliHsa_Protected_K562_fastCORE	iHsa	Protected	fastCORE	K562	K562_Gecko,xlsx		75.3846	77.1429	77.4648	75.3846		49	54	55	49	65	70	71	65
cellModelRecon_K562_mCADRE	Recon	NP	mCADRE	K562	K562_Gecko,xlsx		66.0714	66.0714	66.0714	66.0714		111	111	111	111	168	168	168	168
cellModelRecon_Protected_K562_mCADRE	Recon	Protected	mCADRE	K562	K562_Gecko,xlsx		63.3333	63.6364	63.6364	60.9524		76	77	77	64	120	121	121	105
cellModeliHsa_K562_mCADRE	iHsa	NP	mCADRE	K562	K562_Gecko,xlsx		69.8413	69.8413	69.8413	69.8413		132	132	132	132	189	189	189	189
cellModeliHsa_Protected_K562_mCADRE	iHsa	Protected	mCADRE	K562	K562_Gecko,xlsx		74.0157	73.0769	73.0769	73.9837		94	95	95	91	127	130	130	123
cellModelRecon_K562_MBA	Recon	NP	MBA	K562	K562_Gecko,xlsx		68.984	68.984	68.984	68.984		129	129	129	129	187	187	187	187
cellModelRecon_Protected_K562_MBA	Recon	Protected	MBA	K562	K562_Gecko,xlsx		62.6168	67.4603	67.4603	62.8571		67	85	85	66	107	126	126	105
cellModeliHsa_K562_MBA	iHsa	NP	MBA	K562	K562_Gecko,xlsx		75.6303	76.4228	76.8	77.3913		90	94	96	89	119	123	125	115
cellModeliHsa_Protected_K562_MBA	iHsa	Protected	MBA	K562	K562_Gecko,xlsx		78.5714	79.7753	79.7753	78.75		66	71	71	63	84	89	89	80
cellModelRecon_K562_iMAT	Recon	NP	iMAT	K562	K562_Gecko,xlsx		74.4681	74.4681	74.4681	74.4681		70	70	70	70	94	94	94	94
cellModelRecon_Protected_K562_iMAT	Recon	Protected	iMAT	K562	K562_Gecko,xlsx		67.8571	75	75.3247	70.3704		38	57	58	38	56	76	77	54
cellModeliHsa_K562_iMAT	iHsa	NP	iMAT	K562	K562_Gecko,xlsx		75.7282	75.7282	75.7282	75.7282		78	78	78	78	103	103	103	103
cellModeliHsa_Protected_K562_iMAT	iHsa	Protected	iMAT	K562	K562_Gecko,xlsx		73.6264	75	75.2577	74.4444		67	72	73	67	91	96	97	90
cellModelRecon_K562_INIT	Recon	NP	INIT	K562	K562_Gecko,xlsx		67.5439	67.5439	67.5439	67.5439		77	77	77	77	114	114	114	114
cellModelRecon_Protected_K562_INIT	Recon	Protected	INIT	K562	K562_Gecko,xlsx		60.5809	60.5809	60.5809	60.5809		146	146	146	146	241	241	241	241
cellModeliHsa_K562_INIT	iHsa	NP	INIT	K562	K562_Gecko,xlsx		71.6418	71.6418	71.8519	71.6418		96	96	97	96	134	134	135	134
cellModeliHsa_Protected_K562_INIT	iHsa	Protected	INIT	K562	K562_Gecko,xlsx		75.4386	75.6522	75.8621	74.5455		86	87	88	82	114	115	116	110
cellModelRecon_K562_GIMME	Recon	NP	GIMME	K562	K562_Gecko,xlsx		62.6506	62.6506	63.0952	62.6506		104	104	106	104	166	166	168	166
cellModelRecon_Protected_K562_GIMME	Recon	Protected	GIMME	K562	K562_Gecko,xlsx		57.6271	61.2403	61.5385	58.1818		68	79	80	64	118	129	130	110
cellModeliHsa_K562_GIMME	iHsa	NP	GIMME	K562	K562_Gecko,xlsx		83.6957	83.6957	83.6957	83.6957		77	77	77	77	92	92	92	92
cellModeliHsa_Protected_K562_GIMME	iHsa	Protected	GIMME	K562	K562_Gecko,xlsx		70.5128	72.2892	72.9412	72.3684		55	60	62	55	78	83	85	76
cellModelRecon_UACC257_fastCORE	Recon	NP	fastCORE	UACC257	UACC257_Avana,xlsx		63.9535	63.9535	64.3678	63.9535		55	55	56	55	86	86	87	86
cellModelRecon_Protected_UACC257_fastCORE	Recon	Protected	fastCORE	UACC257	UACC257_Avana,xlsx		67.9012	67.9012	68.2927	65.0794		55	55	56	41	81	81	82	63
cellModeliHsa_UACC257_fastCORE	iHsa	NP	fastCORE	UACC257	UACC257_Avana,xlsx		65.4762	65.4762	65.8824	66.6667		55	55	56	50	84	84	85	75
cellModeliHsa_Protected_UACC257_fastCORE	iHsa	Protected	fastCORE	UACC257	UACC257_Avana,xlsx		64	64	64.4737	65.6716		48	48	49	44	75	75	76	67
cellModelRecon_UACC257_mCADRE	Recon	NP	mCADRE	UACC257	UACC257_Avana,xlsx		70.9677	70.9677	71.519	70.9677		110	110	113	110	155	155	158	155
cellModelRecon_Protected_UACC257_mCADRE	Recon	Protected	mCADRE	UACC257	UACC257_Avana,xlsx		67.7966	67.7966	68.3333	66.6667		80	80	82	66	118	118	120	99
cellModeliHsa_UACC257_mCADRE	iHsa	NP	mCADRE	UACC257	UACC257_Avana,xlsx		65.7143	65.9091	66.1111	65.7143		115	116	119	115	175	176	180	175
cellModeliHsa_Protected_UACC257_mCADRE	iHsa	Protected	mCADRE	UACC257	UACC257_Avana,xlsx		66.6667	66.6667	67.1756	68.3333		86	86	88	82	129	129	131	120
cellModelRecon_UACC257_MBA	Recon	NP	MBA	UACC257	UACC257_Avana,xlsx		69.1781	69.1781	68.9189	69.1781		101	101	102	101	146	146	148	146
cellModelRecon_Protected_UACC257_MBA	Recon	Protected	MBA	UACC257	UACC257_Avana,xlsx		67.2566	67.2566	68.1034	65.9341		76	76	79	60	113	113	116	91
cellModeliHsa_UACC257_MBA	iHsa	NP	MBA	UACC257	UACC257_Avana,xlsx		68.6391	68.6391	68.6391	68.6391		116	116	116	116	169	169	169	169
cellModeliHsa_Protected_UACC257_MBA	iHsa	Protected	MBA	UACC257	UACC257_Avana,xlsx		65.5462	65.5462	66.1157	66.9565		78	78	80	77	119	119	121	115
cellModelRecon_UACC257_iMAT	Recon	NP	iMAT	UACC257	UACC257_Avana,xlsx		59.6	59.6	59.9206	59.6		149	149	151	149	250	250	252	250
cellModelRecon_Protected_UACC257_iMAT	Recon	Protected	iMAT	UACC257	UACC257_Avana,xlsx		68.2927	68.2927	68.6747	65.625		56	56	57	42	82	82	83	64
cellModeliHsa_UACC257_iMAT	iHsa	NP	iMAT	UACC257	UACC257_Avana,xlsx		66.3265	66.3265	66.6667	67.7419		65	65	66	63	98	98	99	93
cellModeliHsa_Protected_UACC257_iMAT	iHsa	Protected	iMAT	UACC257	UACC257_Avana,xlsx		61.7284	61.7284	62.1951	62.1622		50	50	51	46	81	81	82	74
cellModelRecon_UACC257_INIT	Recon	NP	INIT	UACC257	UACC257_Avana,xlsx		60.7306	60.7306	61.086	60.7306		133	133	135	133	219	219	221	219
cellModelRecon_Protected_UACC257_INIT	Recon	Protected	INIT	UACC257	UACC257_Avana,xlsx		61.2	61.2	61.2	61.2		153	153	153	153	250	250	250	250
cellModeliHsa_UACC257_INIT	iHsa	NP	INIT	UACC257	UACC257_Avana,xlsx		69.5652	69.5652	69.5652	69.5652		80	80	80	80	115	115	115	115
cellModeliHsa_Protected_UACC257_INIT	iHsa	Protected	INIT	UACC257	UACC257_Avana,xlsx		70.0935	70.0935	70.0935	70.0935		75	75	75	75	107	107	107	107
cellModelRecon_UACC257_GIMME	Recon	NP	GIMME	UACC257	UACC257_Avana,xlsx		62.9032	62.9032	62.9032	62.9032		117	117	117	117	186	186	186	186
cellModelRecon_Protected_UACC257_GIMME	Recon	Protected	GIMME	UACC257	UACC257_Avana,xlsx		68.0556	68.0556	68.0556	68.0556		49	49	49	49	72	72	72	72
cellModeliHsa_UACC257_GIMME	iHsa	NP	GIMME	UACC257	UACC257_Avana,xlsx		69.5652	69.5652	69.8276	70.6422		80	80	81	77	115	115	116	109
cellModeliHsa_Protected_UACC257_GIMME	iHsa	Protected	GIMME	UACC257	UACC257_Avana,xlsx		66.2651	66.2651	66.6667	67.5325		55	55	56	52	83	83	84	77
cellModelRecon_SKOV3_fastCORE	Recon	NP	fastCORE	SKOV3	SKOV3_Avana,xlsx		75.7576	78.0822	78.0822	76.1905		50	57	57	48	66	73	73	63
cellModelRecon_Protected_SKOV3_fastCORE	Recon	Protected	fastCORE	SKOV3	SKOV3_Avana,xlsx		73.4694	78.7879	79.4118	75		36	52	54	36	49	66	68	48
cellModeliHsa_SKOV3_fastCORE	iHsa	NP	fastCORE	SKOV3	SKOV3_Avana,xlsx		68.9655	72.4638	72.4638	68.4211		40	50	50	39	58	69	69	57
cellModeliHsa_Protected_SKOV3_fastCORE	iHsa	Protected	fastCORE	SKOV3	SKOV3_Avana,xlsx		71.1538	74.5763	74.5763	70.8333		37	44	44	34	52	59	59	48
cellModelRecon_SKOV3_mCADRE	Recon	NP	mCADRE	SKOV3	SKOV3_Avana,xlsx		64.9616	64.9616	64.9616	64.9616		254	254	254	254	391	391	391	391
cellModelRecon_Protected_SKOV3_mCADRE	Recon	Protected	mCADRE	SKOV3	SKOV3_Avana,xlsx		71.5686	71.8447	71.8447	70.1149		73	74	74	61	102	103	103	87
cellModeliHsa_SKOV3_mCADRE	iHsa	NP	mCADRE	SKOV3	SKOV3_Avana,xlsx		65.1163	65.1163	65.1163	65.1163		112	112	112	112	172	172	172	172
cellModeliHsa_Protected_SKOV3_mCADRE	iHsa	Protected	mCADRE	SKOV3	SKOV3_Avana,xlsx		70.229	70.4545	70.4545	69.2913		92	93	93	88	131	132	132	127
cellModelRecon_SKOV3_MBA	Recon	NP	MBA	SKOV3	SKOV3_Avana,xlsx		76.8707	76.8707	76.8707	76.8707		113	113	113	113	147	147	147	147
cellModelRecon_Protected_SKOV3_MBA	Recon	Protected	MBA	SKOV3	SKOV3_Avana,xlsx		77.8846	79.4643	79.4643	77.551		81	89	89	76	104	112	112	98
cellModeliHsa_SKOV3_MBA	iHsa	NP	MBA	SKOV3	SKOV3_Avana,xlsx		75.4098	77.9412	77.6316	75.4098		46	53	59	46	61	68	76	61
cellModeliHsa_Protected_SKOV3_MBA	iHsa	Protected	MBA	SKOV3	SKOV3_Avana,xlsx		71.4286	73.8462	73.8462	70.9091		40	48	48	39	56	65	65	55
cellModelRecon_SKOV3_iMAT	Recon	NP	iMAT	SKOV3	SKOV3_Avana,xlsx		73.3333	73.3333	73.3333	73.3333		66	66	66	66	90	90	90	90
cellModelRecon_Protected_SKOV3_iMAT	Recon	Protected	iMAT	SKOV3	SKOV3_Avana,xlsx		74.0741	79.1667	79.7297	74.4681		40	57	59	35	54	72	74	47
cellModeliHsa_SKOV3_iMAT	iHsa	NP	iMAT	SKOV3	SKOV3_Avana,xlsx		68.1319	68.1319	68.1319	68.1319		62	62	62	62	91	91	91	91
cellModeliHsa_Protected_SKOV3_iMAT	iHsa	Protected	iMAT	SKOV3	SKOV3_Avana,xlsx		67.1642	70.6667	70.6667	66.6667		45	53	53	44	67	75	75	66
cellModelRecon_SKOV3_INIT	Recon	NP	INIT	SKOV3	SKOV3_Avana,xlsx		77.3333	77.3333	77.3333	77.3333		58	58	58	58	75	75	75	75
cellModelRecon_Protected_SKOV3_INIT	Recon	Protected	INIT	SKOV3	SKOV3_Avana,xlsx		73.913	73.9726	75.6098	72.3077		51	54	62	47	69	73	82	65
cellModeliHsa_SKOV3_INIT	iHsa	NP	INIT	SKOV3	SKOV3_Avana,xlsx		78.4314	78.4314	78.4314	78.4314		80	80	80	80	102	102	102	102
cellModeliHsa_Protected_SKOV3_INIT	iHsa	Protected	INIT	SKOV3	SKOV3_Avana,xlsx		70.4082	71.5686	71.5686	69.1489		69	73	73	65	98	102	102	94
cellModelRecon_SKOV3_GIMME	Recon	NP	GIMME	SKOV3	SKOV3_Avana,xlsx		65.0794	65.0794	65.0794	65.0794		123	123	123	123	189	189	189	189
cellModelRecon_Protected_SKOV3_GIMME	Recon	Protected	GIMME	SKOV3	SKOV3_Avana,xlsx		68.1818	68.1818	68.75	68.1818		75	75	77	75	110	110	112	110
cellModeliHsa_SKOV3_GIMME	iHsa	NP	GIMME	SKOV3	SKOV3_Avana,xlsx		75	75	75	75		81	81	81	81	108	108	108	108
cellModeliHsa_Protected_SKOV3_GIMME	iHsa	Protected	GIMME	SKOV3	SKOV3_Avana,xlsx		71.25	72.9412	72.7273	70.8861		57	62	64	56	80	85	88	79
cellModelRecon_RPMI8226_fastCORE	Recon	NP	fastCORE	RPMI8226	RPMI8226_Avana,xlsx		85.3333	85.3333	85.3333	85.3333		64	64	64	64	75	75	75	75
cellModelRecon_Protected_RPMI8226_fastCORE	Recon	Protected	fastCORE	RPMI8226	RPMI8226_Avana,xlsx		83.6364	86.9565	86.9565	83.3333		46	60	60	45	55	69	69	54
cellModeliHsa_RPMI8226_fastCORE	iHsa	NP	fastCORE	RPMI8226	RPMI8226_Avana,xlsx		81.4815	82.3529	82.3529	82.0513		66	70	70	64	81	85	85	78
cellModeliHsa_Protected_RPMI8226_fastCORE	iHsa	Protected	fastCORE	RPMI8226	RPMI8226_Avana,xlsx		82.8125	84.058	84.058	83.871		53	58	58	52	64	69	69	62
cellModelRecon_RPMI8226_mCADRE	Recon	NP	mCADRE	RPMI8226	RPMI8226_Avana,xlsx		77.907	78.2857	78.8889	78.2353		134	137	142	133	172	175	180	170
cellModelRecon_Protected_RPMI8226_mCADRE	Recon	Protected	mCADRE	RPMI8226	RPMI8226_Avana,xlsx		75.8621	76.2712	76.2712	76.9912		88	90	90	87	116	118	118	113
cellModeliHsa_RPMI8226_mCADRE	iHsa	NP	mCADRE	RPMI8226	RPMI8226_Avana,xlsx		79.0419	79.1667	79.7688	78.3951		132	133	138	127	167	168	173	162
cellModeliHsa_Protected_RPMI8226_mCADRE	iHsa	Protected	mCADRE	RPMI8226	RPMI8226_Avana,xlsx		82.1138	82.1138	82.1138	81.5126		101	101	101	97	123	123	123	119
cellModelRecon_RPMI8226_MBA	Recon	NP	MBA	RPMI8226	RPMI8226_Avana,xlsx		85.2273	85.2273	85.2273	85.2273		150	150	150	150	176	176	176	176
cellModelRecon_Protected_RPMI8226_MBA	Recon	Protected	MBA	RPMI8226	RPMI8226_Avana,xlsx		83.1683	83.8095	84.5455	82.8283		84	88	93	82	101	105	110	99
cellModeliHsa_RPMI8226_MBA	iHsa	NP	MBA	RPMI8226	RPMI8226_Avana,xlsx		82.5	82.5581	82.5581	82.2785		132	142	142	130	160	172	172	158
cellModeliHsa_Protected_RPMI8226_MBA	iHsa	Protected	MBA	RPMI8226	RPMI8226_Avana,xlsx		84.8739	85	85	84.3478		101	102	102	97	119	120	120	115
cellModelRecon_RPMI8226_iMAT	Recon	NP	iMAT	RPMI8226	RPMI8226_Avana,xlsx		87.5	87.5	87.5	87.5		91	91	91	91	104	104	104	104
cellModelRecon_Protected_RPMI8226_iMAT	Recon	Protected	iMAT	RPMI8226	RPMI8226_Avana,xlsx		84.6154	87.3016	87.3016	85.7143		44	55	55	42	52	63	63	49
cellModeliHsa_RPMI8226_iMAT	iHsa	NP	iMAT	RPMI8226	RPMI8226_Avana,xlsx		87.5	87.5	87.5	87.5		84	84	84	84	96	96	96	96
cellModeliHsa_Protected_RPMI8226_iMAT	iHsa	Protected	iMAT	RPMI8226	RPMI8226_Avana,xlsx		83.7209	84.4444	84.4444	82.9268		72	76	76	68	86	90	90	82
cellModelRecon_RPMI8226_INIT	Recon	NP	INIT	RPMI8226	RPMI8226_Avana,xlsx		69.3694	70.3057	70.3057	69.2308		154	161	161	153	222	229	229	221
cellModelRecon_Protected_RPMI8226_INIT	Recon	Protected	INIT	RPMI8226	RPMI8226_Avana,xlsx		68.3938	68.3938	68.5567	68.3938		132	132	133	132	193	193	194	193
cellModeliHsa_RPMI8226_INIT	iHsa	NP	INIT	RPMI8226	RPMI8226_Avana,xlsx		83.6364	83.6364	83.0357	82.8571		92	92	93	87	110	110	112	105
cellModeliHsa_Protected_RPMI8226_INIT	iHsa	Protected	INIT	RPMI8226	RPMI8226_Avana,xlsx		84.5361	84.5361	84.5361	84.0426		82	82	82	79	97	97	97	94
cellModelRecon_RPMI8226_GIMME	Recon	NP	GIMME	RPMI8226	RPMI8226_Avana,xlsx		84.7826	84.7826	84.7826	84.7826		78	78	78	78	92	92	92	92
cellModelRecon_Protected_RPMI8226_GIMME	Recon	Protected	GIMME	RPMI8226	RPMI8226_Avana,xlsx		84.7458	86.9565	86.9565	84.4828		50	60	60	49	59	69	69	58
cellModeliHsa_RPMI8226_GIMME	iHsa	NP	GIMME	RPMI8226	RPMI8226_Avana,xlsx		86.5385	86.5385	86.5385	86.5385		90	90	90	90	104	104	104	104
cellModeliHsa_Protected_RPMI8226_GIMME	iHsa	Protected	GIMME	RPMI8226	RPMI8226_Avana,xlsx		86.4865	87.1795	87.1795	87.6712		64	68	68	64	74	78	78	73
cellModelRecon_OVCAR8_fastCORE	Recon	NP	fastCORE	OVCAR8	OVCAR8_Avana,xlsx		76.1905	76.1905	76.1905	76.1905		64	64	64	64	84	84	84	84
cellModelRecon_Protected_OVCAR8_fastCORE	Recon	Protected	fastCORE	OVCAR8	OVCAR8_Avana,xlsx		72.1311	78.75	78.75	70.1754		44	63	63	40	61	80	80	57
cellModeliHsa_OVCAR8_fastCORE	iHsa	NP	fastCORE	OVCAR8	OVCAR8_Avana,xlsx		79.798	79.798	79.798	79.798		79	79	79	79	99	99	99	99
cellModeliHsa_Protected_OVCAR8_fastCORE	iHsa	Protected	fastCORE	OVCAR8	OVCAR8_Avana,xlsx		72.2892	73.5632	73.5632	71.6049		60	64	64	58	83	87	87	81
cellModelRecon_OVCAR8_mCADRE	Recon	NP	mCADRE	OVCAR8	OVCAR8_Avana,xlsx		73.9645	73.9645	73.9645	73.9645		125	125	125	125	169	169	169	169
cellModelRecon_Protected_OVCAR8_mCADRE	Recon	Protected	mCADRE	OVCAR8	OVCAR8_Avana,xlsx		72.8682	73.0769	73.4848	69.5652		94	95	97	80	129	130	132	115
cellModeliHsa_OVCAR8_mCADRE	iHsa	NP	mCADRE	OVCAR8	OVCAR8_Avana,xlsx		68.9119	68.9119	68.9119	68.9119		133	133	133	133	193	193	193	193
cellModeliHsa_Protected_OVCAR8_mCADRE	iHsa	Protected	mCADRE	OVCAR8	OVCAR8_Avana,xlsx		73.3813	73.3813	73.3813	71.9697		102	102	102	95	139	139	139	132
cellModelRecon_OVCAR8_MBA	Recon	NP	MBA	OVCAR8	OVCAR8_Avana,xlsx		68.2051	68.2051	68.2051	68.2051		133	133	133	133	195	195	195	195
cellModelRecon_Protected_OVCAR8_MBA	Recon	Protected	MBA	OVCAR8	OVCAR8_Avana,xlsx		75.4545	75.6757	75.6757	76.2887		83	84	84	74	110	111	111	97
cellModeliHsa_OVCAR8_MBA	iHsa	NP	MBA	OVCAR8	OVCAR8_Avana,xlsx		70.297	70.297	70.297	70.297		142	142	142	142	202	202	202	202
cellModeliHsa_Protected_OVCAR8_MBA	iHsa	Protected	MBA	OVCAR8	OVCAR8_Avana,xlsx		68.9189	70.5128	70	70.5882		51	55	56	48	74	78	80	68
cellModelRecon_OVCAR8_iMAT	Recon	NP	iMAT	OVCAR8	OVCAR8_Avana,xlsx		76.4706	76.4706	76.4706	76.4706		78	78	78	78	102	102	102	102
cellModelRecon_Protected_OVCAR8_iMAT	Recon	Protected	iMAT	OVCAR8	OVCAR8_Avana,xlsx		76.25	76.8293	77.381	70.4918		61	63	65	43	80	82	84	61
cellModeliHsa_OVCAR8_iMAT	iHsa	NP	iMAT	OVCAR8	OVCAR8_Avana,xlsx		73.8806	73.8806	73.8806	73.8806		99	99	99	99	134	134	134	134
cellModeliHsa_Protected_OVCAR8_iMAT	iHsa	Protected	iMAT	OVCAR8	OVCAR8_Avana,xlsx		71.7391	72.6316	72.6316	71.4286		66	69	69	65	92	95	95	91
cellModelRecon_OVCAR8_INIT	Recon	NP	INIT	OVCAR8	OVCAR8_Avana,xlsx		56.7251	56.7251	56.7251	56.7251		97	97	97	97	171	171	171	171
cellModelRecon_Protected_OVCAR8_INIT	Recon	Protected	INIT	OVCAR8	OVCAR8_Avana,xlsx		60.4255	60.4255	60.4255	60.4255		142	142	142	142	235	235	235	235
cellModeliHsa_OVCAR8_INIT	iHsa	NP	INIT	OVCAR8	OVCAR8_Avana,xlsx		77.193	77.193	77.193	77.193		88	88	88	88	114	114	114	114
cellModeliHsa_Protected_OVCAR8_INIT	iHsa	Protected	INIT	OVCAR8	OVCAR8_Avana,xlsx		79.4872	79.4872	79.4872	79.4872		93	93	93	93	117	117	117	117
cellModelRecon_OVCAR8_GIMME	Recon	NP	GIMME	OVCAR8	OVCAR8_Avana,xlsx		72.8261	72.8261	72.8261	72.8261		67	67	67	67	92	92	92	92
cellModelRecon_Protected_OVCAR8_GIMME	Recon	Protected	GIMME	OVCAR8	OVCAR8_Avana,xlsx		72.973	73.3333	76.1905	69.8413		54	55	64	44	74	75	84	63
cellModeliHsa_OVCAR8_GIMME	iHsa	NP	GIMME	OVCAR8	OVCAR8_Avana,xlsx		78.0952	78.0952	78.0952	78.0952		82	82	82	82	105	105	105	105
cellModeliHsa_Protected_OVCAR8_GIMME	iHsa	Protected	GIMME	OVCAR8	OVCAR8_Avana,xlsx		70.6522	71.5789	71.875	69.6629		65	68	69	62	92	95	96	89
cellModelRecon_OVCAR5_fastCORE	Recon	NP	fastCORE	OVCAR5	OVCAR5_Avana,xlsx		83.1169	84.3373	84.7059	79.0323		64	70	72	49	77	83	85	62
cellModelRecon_Protected_OVCAR5_fastCORE	Recon	Protected	fastCORE	OVCAR5	OVCAR5_Avana,xlsx		84.2105	87.8378	88.1579	83.3333		48	65	67	45	57	74	76	54
cellModeliHsa_OVCAR5_fastCORE	iHsa	NP	fastCORE	OVCAR5	OVCAR5_Avana,xlsx		80	80.9524	80.9524	79.4872		64	68	68	62	80	84	84	78
cellModeliHsa_Protected_OVCAR5_fastCORE	iHsa	Protected	fastCORE	OVCAR5	OVCAR5_Avana,xlsx		79.6875	80.8824	80.8824	79.0323		51	55	55	49	64	68	68	62
cellModelRecon_OVCAR5_mCADRE	Recon	NP	mCADRE	OVCAR5	OVCAR5_Avana,xlsx		86.8421	86.8421	86.8421	86.8421		165	165	165	165	190	190	190	190
cellModelRecon_Protected_OVCAR5_mCADRE	Recon	Protected	mCADRE	OVCAR5	OVCAR5_Avana,xlsx		82.0513	82.2034	82.5	83.6735		96	97	99	82	117	118	120	98
cellModeliHsa_OVCAR5_mCADRE	iHsa	NP	mCADRE	OVCAR5	OVCAR5_Avana,xlsx		75.8621	75.8621	75.8621	75.8621		132	132	132	132	174	174	174	174
cellModeliHsa_Protected_OVCAR5_mCADRE	iHsa	Protected	mCADRE	OVCAR5	OVCAR5_Avana,xlsx		78.6765	78.6765	78.6765	77.6923		107	107	107	101	136	136	136	130
cellModelRecon_OVCAR5_MBA	Recon	NP	MBA	OVCAR5	OVCAR5_Avana,xlsx		85.5172	85.7143	84.5161	85.4167		124	126	131	123	145	147	155	144
cellModelRecon_Protected_OVCAR5_MBA	Recon	Protected	MBA	OVCAR5	OVCAR5_Avana,xlsx		82.8125	82.8125	82.8125	80.531		106	106	106	91	128	128	128	113
cellModeliHsa_OVCAR5_MBA	iHsa	NP	MBA	OVCAR5	OVCAR5_Avana,xlsx		76.0563	76.2238	76.2238	75.8865		108	109	109	107	142	143	143	141
cellModeliHsa_Protected_OVCAR5_MBA	iHsa	Protected	MBA	OVCAR5	OVCAR5_Avana,xlsx		80.4878	80.6452	80.1587	79.4872		99	100	101	93	123	124	126	117
cellModelRecon_OVCAR5_iMAT	Recon	NP	iMAT	OVCAR5	OVCAR5_Avana,xlsx		85.7143	87.0588	85.2273	85.3333		66	74	75	64	77	85	88	75
cellModelRecon_Protected_OVCAR5_iMAT	Recon	Protected	iMAT	OVCAR5	OVCAR5_Avana,xlsx		87.0968	88.0597	88.4058	84.3137		54	59	61	43	62	67	69	51
cellModeliHsa_OVCAR5_iMAT	iHsa	NP	iMAT	OVCAR5	OVCAR5_Avana,xlsx		80.3571	81.6667	80.9524	79.6296		45	49	51	43	56	60	63	54
cellModeliHsa_Protected_OVCAR5_iMAT	iHsa	Protected	iMAT	OVCAR5	OVCAR5_Avana,xlsx		80.3571	81.6667	80.9524	79.6296		45	49	51	43	56	60	63	54
cellModelRecon_OVCAR5_INIT	Recon	NP	INIT	OVCAR5	OVCAR5_Avana,xlsx		61.6667	63.7306	63.7306	61.236		111	123	123	109	180	193	193	178
cellModelRecon_Protected_OVCAR5_INIT	Recon	Protected	INIT	OVCAR5	OVCAR5_Avana,xlsx		65.0718	66.2037	66.3677	64.8515		136	143	148	131	209	216	223	202
cellModeliHsa_OVCAR5_INIT	iHsa	NP	INIT	OVCAR5	OVCAR5_Avana,xlsx		80.9524	80.9524	80.9524	80.9524		102	102	102	102	126	126	126	126
cellModeliHsa_Protected_OVCAR5_INIT	iHsa	Protected	INIT	OVCAR5	OVCAR5_Avana,xlsx		80.3279	80.3279	80.3279	80.3279		98	98	98	98	122	122	122	122
cellModelRecon_OVCAR5_GIMME	Recon	NP	GIMME	OVCAR5	OVCAR5_Avana,xlsx		88.75	88.75	88.75	88.75		71	71	71	71	80	80	80	80
cellModelRecon_Protected_OVCAR5_GIMME	Recon	Protected	GIMME	OVCAR5	OVCAR5_Avana,xlsx		88.0597	88.5714	88.8889	85.7143		59	62	64	48	67	70	72	56
cellModeliHsa_OVCAR5_GIMME	iHsa	NP	GIMME	OVCAR5	OVCAR5_Avana,xlsx		83.4783	83.4783	83.4783	83.4783		96	96	96	96	115	115	115	115
cellModeliHsa_Protected_OVCAR5_GIMME	iHsa	Protected	GIMME	OVCAR5	OVCAR5_Avana,xlsx		74.4681	75.5102	75	74.7253		70	74	75	68	94	98	100	91
cellModelRecon_NCIH460_fastCORE	Recon	NP	fastCORE	NCIH460	NCIH460_Avana,xlsx		78.2051	78.2051	78.2051	78.2051		61	61	61	61	78	78	78	78
cellModelRecon_Protected_NCIH460_fastCORE	Recon	Protected	fastCORE	NCIH460	NCIH460_Avana,xlsx		78.2051	78.2051	77.2152	72.1311		61	61	61	44	78	78	79	61
cellModeliHsa_NCIH460_fastCORE	iHsa	NP	fastCORE	NCIH460	NCIH460_Avana,xlsx		67.3913	67.3913	67.3913	67.3913		62	62	62	62	92	92	92	92
cellModeliHsa_Protected_NCIH460_fastCORE	iHsa	Protected	fastCORE	NCIH460	NCIH460_Avana,xlsx		68.8312	70	70	68		53	56	56	51	77	80	80	75
cellModelRecon_NCIH460_mCADRE	Recon	NP	mCADRE	NCIH460	NCIH460_Avana,xlsx		74.7253	74.7253	74.7253	74.7253		136	136	136	136	182	182	182	182
cellModelRecon_Protected_NCIH460_mCADRE	Recon	Protected	mCADRE	NCIH460	NCIH460_Avana,xlsx		74.2424	74.2424	73.6842	71.4286		98	98	98	80	132	132	133	112
cellModeliHsa_NCIH460_mCADRE	iHsa	NP	mCADRE	NCIH460	NCIH460_Avana,xlsx		67.052	67.052	67.052	67.052		116	116	116	116	173	173	173	173
cellModeliHsa_Protected_NCIH460_mCADRE	iHsa	Protected	mCADRE	NCIH460	NCIH460_Avana,xlsx		70.4545	70.4545	69.9248	69.5312		93	93	93	89	132	132	133	128
cellModelRecon_NCIH460_MBA	Recon	NP	MBA	NCIH460	NCIH460_Avana,xlsx		73.545	73.545	73.545	73.545		139	139	139	139	189	189	189	189
cellModelRecon_Protected_NCIH460_MBA	Recon	Protected	MBA	NCIH460	NCIH460_Avana,xlsx		74.7967	74.7967	74.1935	71.8182		92	92	92	79	123	123	124	110
cellModeliHsa_NCIH460_MBA	iHsa	NP	MBA	NCIH460	NCIH460_Avana,xlsx		74.7475	74.7475	74.7475	74.7475		148	148	148	148	198	198	198	198
cellModeliHsa_Protected_NCIH460_MBA	iHsa	Protected	MBA	NCIH460	NCIH460_Avana,xlsx		71.6667	71.6667	71.0744	70.6897		86	86	86	82	120	120	121	116
cellModelRecon_NCIH460_iMAT	Recon	NP	iMAT	NCIH460	NCIH460_Avana,xlsx		62.249	62.249	62.249	62.249		155	155	155	155	249	249	249	249
cellModelRecon_Protected_NCIH460_iMAT	Recon	Protected	iMAT	NCIH460	NCIH460_Avana,xlsx		73.1034	73.1034	73.1034	73.1034		106	106	106	106	145	145	145	145
cellModeliHsa_NCIH460_iMAT	iHsa	NP	iMAT	NCIH460	NCIH460_Avana,xlsx		70.8333	70.8333	70.8333	70.8333		68	68	68	68	96	96	96	96
cellModeliHsa_Protected_NCIH460_iMAT	iHsa	Protected	iMAT	NCIH460	NCIH460_Avana,xlsx		66.6667	67.8571	67.8571	66.25		54	57	57	53	81	84	84	80
cellModelRecon_NCIH460_INIT	Recon	NP	INIT	NCIH460	NCIH460_Avana,xlsx		61.5044	61.5044	61.5044	61.5044		139	139	139	139	226	226	226	226
cellModelRecon_Protected_NCIH460_INIT	Recon	Protected	INIT	NCIH460	NCIH460_Avana,xlsx		59.5349	59.5349	59.5349	59.5349		128	128	128	128	215	215	215	215
cellModeliHsa_NCIH460_INIT	iHsa	NP	INIT	NCIH460	NCIH460_Avana,xlsx		67.1329	67.1329	67.1329	67.1329		96	96	96	96	143	143	143	143
cellModeliHsa_Protected_NCIH460_INIT	iHsa	Protected	INIT	NCIH460	NCIH460_Avana,xlsx		70.5882	70.5882	70.8333	69.5652		84	84	85	80	119	119	120	115
cellModelRecon_NCIH460_GIMME	Recon	NP	GIMME	NCIH460	NCIH460_Avana,xlsx		76.6355	76.6355	76.6355	76.6355		82	82	82	82	107	107	107	107
cellModelRecon_Protected_NCIH460_GIMME	Recon	Protected	GIMME	NCIH460	NCIH460_Avana,xlsx		75.3425	75.3425	78.0488	73.1343		55	55	64	49	73	73	82	67
cellModeliHsa_NCIH460_GIMME	iHsa	NP	GIMME	NCIH460	NCIH460_Avana,xlsx		72.0721	72.0721	72.0721	72.0721		80	80	80	80	111	111	111	111
cellModeliHsa_Protected_NCIH460_GIMME	iHsa	Protected	GIMME	NCIH460	NCIH460_Avana,xlsx		68.4211	68.4211	68.4211	66.6667		52	52	52	48	76	76	76	72
cellModelRecon_NCIH23_fastCORE	Recon	NP	fastCORE	NCIH23	NCIH23_Avana,xlsx		76.4706	76.4706	76.4706	76.4706		65	65	65	65	85	85	85	85
cellModelRecon_Protected_NCIH23_fastCORE	Recon	Protected	fastCORE	NCIH23	NCIH23_Avana,xlsx		75	79.1667	79.4521	76.3636		42	57	58	42	56	72	73	55
cellModeliHsa_NCIH23_fastCORE	iHsa	NP	fastCORE	NCIH23	NCIH23_Avana,xlsx		76.4706	78.6667	78.6667	77.6119		52	59	59	52	68	75	75	67
cellModeliHsa_Protected_NCIH23_fastCORE	iHsa	Protected	fastCORE	NCIH23	NCIH23_Avana,xlsx		81.9672	83.8235	83.8235	83.0508		50	57	57	49	61	68	68	59
cellModelRecon_NCIH23_mCADRE	Recon	NP	mCADRE	NCIH23	NCIH23_Avana,xlsx		75.3191	75.3191	75.3191	75.3191		177	177	177	177	235	235	235	235
cellModelRecon_Protected_NCIH23_mCADRE	Recon	Protected	mCADRE	NCIH23	NCIH23_Avana,xlsx		71.9298	72.4138	72.4138	70.4082		82	84	84	69	114	116	116	98
cellModeliHsa_NCIH23_mCADRE	iHsa	NP	mCADRE	NCIH23	NCIH23_Avana,xlsx		72.2826	72.2826	72.2826	72.2826		133	133	133	133	184	184	184	184
cellModeliHsa_Protected_NCIH23_mCADRE	iHsa	Protected	mCADRE	NCIH23	NCIH23_Avana,xlsx		77.4436	77.4436	77.4436	77.3438		103	103	103	99	133	133	133	128
cellModelRecon_NCIH23_MBA	Recon	NP	MBA	NCIH23	NCIH23_Avana,xlsx		76.3514	76.3514	76.3514	76.3514		113	113	113	113	148	148	148	148
cellModelRecon_Protected_NCIH23_MBA	Recon	Protected	MBA	NCIH23	NCIH23_Avana,xlsx		80.6452	81.6327	81.6327	80.2326		75	80	80	69	93	98	98	86
cellModeliHsa_NCIH23_MBA	iHsa	NP	MBA	NCIH23	NCIH23_Avana,xlsx		73.7113	73.7113	73.7113	73.7113		143	143	143	143	194	194	194	194
cellModeliHsa_Protected_NCIH23_MBA	iHsa	Protected	MBA	NCIH23	NCIH23_Avana,xlsx		80	81.4286	81.4286	83.3333		52	57	57	50	65	70	70	60
cellModelRecon_NCIH23_iMAT	Recon	NP	iMAT	NCIH23	NCIH23_Avana,xlsx		76.4706	76.4706	76.4706	76.4706		78	78	78	78	102	102	102	102
cellModelRecon_Protected_NCIH23_iMAT	Recon	Protected	iMAT	NCIH23	NCIH23_Avana,xlsx		70.9091	75.3846	75.3846	73.0769		39	49	49	38	55	65	65	52
cellModeliHsa_NCIH23_iMAT	iHsa	NP	iMAT	NCIH23	NCIH23_Avana,xlsx		79.845	79.845	79.845	79.845		103	103	103	103	129	129	129	129
cellModeliHsa_Protected_NCIH23_iMAT	iHsa	Protected	iMAT	NCIH23	NCIH23_Avana,xlsx		80.8696	80.8696	80.8696	80.8696		93	93	93	93	115	115	115	115
cellModelRecon_NCIH23_INIT	Recon	NP	INIT	NCIH23	NCIH23_Avana,xlsx		67.3387	67.3387	67.3387	67.3387		167	167	167	167	248	248	248	248
cellModelRecon_Protected_NCIH23_INIT	Recon	Protected	INIT	NCIH23	NCIH23_Avana,xlsx		65.7588	65.7588	65.7588	65.7588		169	169	169	169	257	257	257	257
cellModeliHsa_NCIH23_INIT	iHsa	NP	INIT	NCIH23	NCIH23_Avana,xlsx		73.0159	73.0159	73.0159	73.0159		92	92	92	92	126	126	126	126
cellModeliHsa_Protected_NCIH23_INIT	iHsa	Protected	INIT	NCIH23	NCIH23_Avana,xlsx		77.8947	77.8947	78.125	78.022		74	74	75	71	95	95	96	91
cellModelRecon_NCIH23_GIMME	Recon	NP	GIMME	NCIH23	NCIH23_Avana,xlsx		78.7611	78.7611	78.7611	78.7611		89	89	89	89	113	113	113	113
cellModelRecon_Protected_NCIH23_GIMME	Recon	Protected	GIMME	NCIH23	NCIH23_Avana,xlsx		73.3333	77.1429	77.1429	74.1379		44	54	54	43	60	70	70	58
cellModeliHsa_NCIH23_GIMME	iHsa	NP	GIMME	NCIH23	NCIH23_Avana,xlsx		78.7234	78.7234	78.7234	78.7234		74	74	74	74	94	94	94	94
cellModeliHsa_Protected_NCIH23_GIMME	iHsa	Protected	GIMME	NCIH23	NCIH23_Avana,xlsx		76.5432	77.6471	77.6471	77.2152		62	66	66	61	81	85	85	79
cellModelRecon_MDAMB231_fastCORE	Recon	NP	fastCORE	MDAMB231	MDAMB231_Avana,xlsx		67.2414	70.1299	70.1299	66.6667		39	54	54	38	58	77	77	57
cellModelRecon_Protected_MDAMB231_fastCORE	Recon	Protected	fastCORE	MDAMB231	MDAMB231_Avana,xlsx		72.2222	75.7143	74.6479	74.5098		39	53	53	38	54	70	71	51
cellModeliHsa_MDAMB231_fastCORE	iHsa	NP	fastCORE	MDAMB231	MDAMB231_Avana,xlsx		73.1343	73.2394	73.2394	73.1343		49	52	52	49	67	71	71	67
cellModeliHsa_Protected_MDAMB231_fastCORE	iHsa	Protected	fastCORE	MDAMB231	MDAMB231_Avana,xlsx		74.1935	74.2424	73.913	74.1935		46	49	51	46	62	66	69	62
cellModelRecon_MDAMB231_mCADRE	Recon	NP	mCADRE	MDAMB231	MDAMB231_Avana,xlsx		64.3505	64.3505	63.3431	64.1337		213	213	216	211	331	331	341	329
cellModelRecon_Protected_MDAMB231_mCADRE	Recon	Protected	mCADRE	MDAMB231	MDAMB231_Avana,xlsx		68.5039	68.5039	67.4242	68.5039		87	87	89	87	127	127	132	127
cellModeliHsa_MDAMB231_mCADRE	iHsa	NP	mCADRE	MDAMB231	MDAMB231_Avana,xlsx		69.863	69.863	69.863	69.863		102	102	102	102	146	146	146	146
cellModeliHsa_Protected_MDAMB231_mCADRE	iHsa	Protected	mCADRE	MDAMB231	MDAMB231_Avana,xlsx		70.6897	70.6897	70.6897	71.3043		82	82	82	82	116	116	116	115
cellModelRecon_MDAMB231_MBA	Recon	NP	MBA	MDAMB231	MDAMB231_Avana,xlsx		68.8679	71.1864	71.4286	68.8679		73	84	85	73	106	118	119	106
cellModelRecon_Protected_MDAMB231_MBA	Recon	Protected	MBA	MDAMB231	MDAMB231_Avana,xlsx		68.932	71.3043	71.3043	67.0103		71	82	82	65	103	115	115	97
cellModeliHsa_MDAMB231_MBA	iHsa	NP	MBA	MDAMB231	MDAMB231_Avana,xlsx		72.4138	71.9178	71.9178	71.831		105	105	105	102	145	146	146	142
cellModeliHsa_Protected_MDAMB231_MBA	iHsa	Protected	MBA	MDAMB231	MDAMB231_Avana,xlsx		70.339	70.339	70.339	69.5652		83	83	83	80	118	118	118	115
cellModelRecon_MDAMB231_iMAT	Recon	NP	iMAT	MDAMB231	MDAMB231_Avana,xlsx		74.2424	75.3086	74.3902	73.8462		49	61	61	48	66	81	82	65
cellModelRecon_Protected_MDAMB231_iMAT	Recon	Protected	iMAT	MDAMB231	MDAMB231_Avana,xlsx		58.6466	58.6466	58.6466	58.6466		156	156	156	156	266	266	266	266
cellModeliHsa_MDAMB231_iMAT	iHsa	NP	iMAT	MDAMB231	MDAMB231_Avana,xlsx		68.9922	68.9922	68.9922	68.9922		89	89	89	89	129	129	129	129
cellModeliHsa_Protected_MDAMB231_iMAT	iHsa	Protected	iMAT	MDAMB231	MDAMB231_Avana,xlsx		66.1017	66.1017	66.1017	66.1017		78	78	78	78	118	118	118	118
cellModelRecon_MDAMB231_INIT	Recon	NP	INIT	MDAMB231	MDAMB231_Avana,xlsx		66.2791	65.9341	64.5161	66.2791		57	60	60	57	86	91	93	86
cellModelRecon_Protected_MDAMB231_INIT	Recon	Protected	INIT	MDAMB231	MDAMB231_Avana,xlsx		58.0808	58.0808	58.0808	58.0808		115	115	115	115	198	198	198	198
cellModeliHsa_MDAMB231_INIT	iHsa	NP	INIT	MDAMB231	MDAMB231_Avana,xlsx		65.8333	65.8333	65.8333	65.8333		79	79	79	79	120	120	120	120
cellModeliHsa_Protected_MDAMB231_INIT	iHsa	Protected	INIT	MDAMB231	MDAMB231_Avana,xlsx		65.8915	65.8915	65.8915	65.8915		85	85	85	85	129	129	129	129
cellModelRecon_MDAMB231_GIMME	Recon	NP	GIMME	MDAMB231	MDAMB231_Avana,xlsx		62.2517	63.5802	65.6085	61.745		94	103	124	92	151	162	189	149
cellModelRecon_Protected_MDAMB231_GIMME	Recon	Protected	GIMME	MDAMB231	MDAMB231_Avana,xlsx		61.4754	62.2047	62.2047	59.8291		75	79	79	70	122	127	127	117
cellModeliHsa_MDAMB231_GIMME	iHsa	NP	GIMME	MDAMB231	MDAMB231_Avana,xlsx		74.4681	74.4898	74.4898	74.4681		70	73	73	70	94	98	98	94
cellModeliHsa_Protected_MDAMB231_GIMME	iHsa	Protected	GIMME	MDAMB231	MDAMB231_Avana,xlsx		69.4444	69.7368	69.7368	69.0141		50	53	53	49	72	76	76	71
cellModelRecon_KM12_fastCORE	Recon	NP	fastCORE	KM12	KM12_Avana,xlsx		77.5	77.5	77.5	77.5		62	62	62	62	80	80	80	80
cellModelRecon_Protected_KM12_fastCORE	Recon	Protected	fastCORE	KM12	KM12_Avana,xlsx		75.3846	78.2051	77.2152	80		49	61	61	48	65	78	79	60
cellModeliHsa_KM12_fastCORE	iHsa	NP	fastCORE	KM12	KM12_Avana,xlsx		77.9412	78.8732	79.1667	79.1045		53	56	57	53	68	71	72	67
cellModeliHsa_Protected_KM12_fastCORE	iHsa	Protected	fastCORE	KM12	KM12_Avana,xlsx		79.1045	80	80.2817	80		53	56	57	52	67	70	71	65
cellModelRecon_KM12_mCADRE	Recon	NP	mCADRE	KM12	KM12_Avana,xlsx		76.6667	76.6667	76.6667	76.6667		138	138	138	138	180	180	180	180
cellModelRecon_Protected_KM12_mCADRE	Recon	Protected	mCADRE	KM12	KM12_Avana,xlsx		73.4848	73.8806	73.8806	74.0458		97	99	99	97	132	134	134	131
cellModeliHsa_KM12_mCADRE	iHsa	NP	mCADRE	KM12	KM12_Avana,xlsx		75	75	75	75		117	117	117	117	156	156	156	156
cellModeliHsa_Protected_KM12_mCADRE	iHsa	Protected	mCADRE	KM12	KM12_Avana,xlsx		80.5085	80.5085	80	80.8696		95	95	96	93	118	118	120	115
cellModelRecon_KM12_MBA	Recon	NP	MBA	KM12	KM12_Avana,xlsx		78.1065	78.1065	78.1065	78.1065		132	132	132	132	169	169	169	169
cellModelRecon_Protected_KM12_MBA	Recon	Protected	MBA	KM12	KM12_Avana,xlsx		76.6917	77.8571	77.8571	77.8626		102	109	109	102	133	140	140	131
cellModeliHsa_KM12_MBA	iHsa	NP	MBA	KM12	KM12_Avana,xlsx		76.2238	76.2238	76.2238	76.2238		109	109	109	109	143	143	143	143
cellModeliHsa_Protected_KM12_MBA	iHsa	Protected	MBA	KM12	KM12_Avana,xlsx		80.3738	80.3738	80.3738	80.7692		86	86	86	84	107	107	107	104
cellModelRecon_KM12_iMAT	Recon	NP	iMAT	KM12	KM12_Avana,xlsx		73.5632	73.5632	73.5632	73.5632		64	64	64	64	87	87	87	87
cellModelRecon_Protected_KM12_iMAT	Recon	Protected	iMAT	KM12	KM12_Avana,xlsx		73.0159	77.7778	76.8293	74.5763		46	63	63	44	63	81	82	59
cellModeliHsa_KM12_iMAT	iHsa	NP	iMAT	KM12	KM12_Avana,xlsx		77.0642	77.0642	77.0642	77.0642		84	84	84	84	109	109	109	109
cellModeliHsa_Protected_KM12_iMAT	iHsa	Protected	iMAT	KM12	KM12_Avana,xlsx		77.6119	78.5714	78.8732	78.4615		52	55	56	51	67	70	71	65
cellModelRecon_KM12_INIT	Recon	NP	INIT	KM12	KM12_Avana,xlsx		70.229	70.229	70.229	70.229		184	184	184	184	262	262	262	262
cellModelRecon_Protected_KM12_INIT	Recon	Protected	INIT	KM12	KM12_Avana,xlsx		76.7442	76.7442	75.8621	77.7778		66	66	66	63	86	86	87	81
cellModeliHsa_KM12_INIT	iHsa	NP	INIT	KM12	KM12_Avana,xlsx		76.6917	76.6917	76.6917	76.6917		102	102	102	102	133	133	133	133
cellModeliHsa_Protected_KM12_INIT	iHsa	Protected	INIT	KM12	KM12_Avana,xlsx		79.5082	79.5082	79.5082	79.5082		97	97	97	97	122	122	122	122
cellModelRecon_KM12_GIMME	Recon	NP	GIMME	KM12	KM12_Avana,xlsx		78.2051	78.2051	78.2051	78.2051		61	61	61	61	78	78	78	78
cellModelRecon_Protected_KM12_GIMME	Recon	Protected	GIMME	KM12	KM12_Avana,xlsx		73.6842	77.2727	76.1194	75.4717		42	51	51	40	57	66	67	53
cellModeliHsa_KM12_GIMME	iHsa	NP	GIMME	KM12	KM12_Avana,xlsx		81	81	81	81		81	81	81	81	100	100	100	100
cellModeliHsa_Protected_KM12_GIMME	iHsa	Protected	GIMME	KM12	KM12_Avana,xlsx		77.4648	78.3784	78.3784	78.2609		55	58	58	54	71	74	74	69
cellModelRecon_HS578T_fastCORE	Recon	NP	fastCORE	HS578T	HS578T_Avana,xlsx		73.9726	73.9726	74.6667	73.9726		54	54	56	54	73	73	75	73
cellModelRecon_Protected_HS578T_fastCORE	Recon	Protected	fastCORE	HS578T	HS578T_Avana,xlsx		75	75.641	75.641	75		54	59	59	51	72	78	78	68
cellModeliHsa_HS578T_fastCORE	iHsa	NP	fastCORE	HS578T	HS578T_Avana,xlsx		67.0886	67.5	68.6747	66.2338		53	54	57	51	79	80	83	77
cellModeliHsa_Protected_HS578T_fastCORE	iHsa	Protected	fastCORE	HS578T	HS578T_Avana,xlsx		67.9487	67.5	68.6747	67.1053		53	54	57	51	78	80	83	76
cellModelRecon_HS578T_mCADRE	Recon	NP	mCADRE	HS578T	HS578T_Avana,xlsx		67.2093	67.2093	67.2093	67.2093		289	289	289	289	430	430	430	430
cellModelRecon_Protected_HS578T_mCADRE	Recon	Protected	mCADRE	HS578T	HS578T_Avana,xlsx		72.0779	72.0779	72.0779	71.8954		111	111	111	110	154	154	154	153
cellModeliHsa_HS578T_mCADRE	iHsa	NP	mCADRE	HS578T	HS578T_Avana,xlsx		66.8293	66.8293	66.8293	66.8293		137	137	137	137	205	205	205	205
cellModeliHsa_Protected_HS578T_mCADRE	iHsa	Protected	mCADRE	HS578T	HS578T_Avana,xlsx		70.7143	70.7143	69.9301	70.073		99	99	100	96	140	140	143	137
cellModelRecon_HS578T_MBA	Recon	NP	MBA	HS578T	HS578T_Avana,xlsx		71.4286	71.4286	71.4286	71.4286		125	125	125	125	175	175	175	175
cellModelRecon_Protected_HS578T_MBA	Recon	Protected	MBA	HS578T	HS578T_Avana,xlsx		76.2195	76.2195	76.506	76.3975		125	125	127	123	164	164	166	161
cellModeliHsa_HS578T_MBA	iHsa	NP	MBA	HS578T	HS578T_Avana,xlsx		70.9091	70.9091	70.9091	70.9091		117	117	117	117	165	165	165	165
cellModeliHsa_Protected_HS578T_MBA	iHsa	Protected	MBA	HS578T	HS578T_Avana,xlsx		69.1176	69.2857	69.2857	68.6567		94	97	97	92	136	140	140	134
cellModelRecon_HS578T_iMAT	Recon	NP	iMAT	HS578T	HS578T_Avana,xlsx		77.3585	77.5701	78.3784	77.1429		82	83	87	81	106	107	111	105
cellModelRecon_Protected_HS578T_iMAT	Recon	Protected	iMAT	HS578T	HS578T_Avana,xlsx		72.0588	72.4638	72.8571	71.6418		49	50	51	48	68	69	70	67
cellModeliHsa_HS578T_iMAT	iHsa	NP	iMAT	HS578T	HS578T_Avana,xlsx		72.807	72.807	72.807	72.807		83	83	83	83	114	114	114	114
cellModeliHsa_Protected_HS578T_iMAT	iHsa	Protected	iMAT	HS578T	HS578T_Avana,xlsx		69.2308	70.2128	70.2128	68.5393		63	66	66	61	91	94	94	89
cellModelRecon_HS578T_INIT	Recon	NP	INIT	HS578T	HS578T_Avana,xlsx		64.6209	64.6209	64.6209	64.6209		179	179	179	179	277	277	277	277
cellModelRecon_Protected_HS578T_INIT	Recon	Protected	INIT	HS578T	HS578T_Avana,xlsx		55.3073	60.2941	60.2871	57.9268		99	123	126	95	179	204	209	164
cellModeliHsa_HS578T_INIT	iHsa	NP	INIT	HS578T	HS578T_Avana,xlsx		71.6312	71.6312	71.6312	71.6312		101	101	101	101	141	141	141	141
cellModeliHsa_Protected_HS578T_INIT	iHsa	Protected	INIT	HS578T	HS578T_Avana,xlsx		68.6567	68.3824	68.3824	68.4211		92	93	93	91	134	136	136	133
cellModelRecon_HS578T_GIMME	Recon	NP	GIMME	HS578T	HS578T_Avana,xlsx		76.699	76.699	76.699	76.699		79	79	79	79	103	103	103	103
cellModelRecon_Protected_HS578T_GIMME	Recon	Protected	GIMME	HS578T	HS578T_Avana,xlsx		69.1176	69.5652	70	69.1176		47	48	49	47	68	69	70	68
cellModeliHsa_HS578T_GIMME	iHsa	NP	GIMME	HS578T	HS578T_Avana,xlsx		77.0492	77.0492	77.4194	77.0492		94	94	96	94	122	122	124	122
cellModeliHsa_Protected_HS578T_GIMME	iHsa	Protected	GIMME	HS578T	HS578T_Avana,xlsx		71.2766	71.2766	71.5789	70.6522		67	67	68	65	94	94	95	92
cellModelRecon_HOP62_fastCORE	Recon	NP	fastCORE	HOP62	HOP62_Avana,xlsx		77.6316	77.6316	77.6316	77.6316		59	59	59	59	76	76	76	76
cellModelRecon_Protected_HOP62_fastCORE	Recon	Protected	fastCORE	HOP62	HOP62_Avana,xlsx		75.5102	81.5385	81.8182	75		37	53	54	36	49	65	66	48
cellModeliHsa_HOP62_fastCORE	iHsa	NP	fastCORE	HOP62	HOP62_Avana,xlsx		80.8989	80.8989	80.8989	80.8989		72	72	72	72	89	89	89	89
cellModeliHsa_Protected_HOP62_fastCORE	iHsa	Protected	fastCORE	HOP62	HOP62_Avana,xlsx		84.7458	85.7143	85.7143	83.9286		50	54	54	47	59	63	63	56
cellModelRecon_HOP62_mCADRE	Recon	NP	mCADRE	HOP62	HOP62_Avana,xlsx		73.3333	73.3333	73.3333	73.3333		297	297	297	297	405	405	405	405
cellModelRecon_Protected_HOP62_mCADRE	Recon	Protected	mCADRE	HOP62	HOP62_Avana,xlsx		80	80	80.3571	78.4946		88	88	90	73	110	110	112	93
cellModeliHsa_HOP62_mCADRE	iHsa	NP	mCADRE	HOP62	HOP62_Avana,xlsx		77.5401	77.5401	77.5401	77.5401		145	145	145	145	187	187	187	187
cellModeliHsa_Protected_HOP62_mCADRE	iHsa	Protected	mCADRE	HOP62	HOP62_Avana,xlsx		85.0394	85.0394	83.7209	84.2975		108	108	108	102	127	127	129	121
cellModelRecon_HOP62_MBA	Recon	NP	MBA	HOP62	HOP62_Avana,xlsx		80.1887	80.1887	80.1887	80.1887		170	170	170	170	212	212	212	212
cellModelRecon_Protected_HOP62_MBA	Recon	Protected	MBA	HOP62	HOP62_Avana,xlsx		82.2581	82.4	81.1024	82.3009		102	103	103	93	124	125	127	113
cellModeliHsa_HOP62_MBA	iHsa	NP	MBA	HOP62	HOP62_Avana,xlsx		80.3797	80.3797	80.3797	80.3797		127	127	127	127	158	158	158	158
cellModeliHsa_Protected_HOP62_MBA	iHsa	Protected	MBA	HOP62	HOP62_Avana,xlsx		84.3137	84.466	82.8571	83.1579		86	87	87	79	102	103	105	95
cellModelRecon_HOP62_iMAT	Recon	NP	iMAT	HOP62	HOP62_Avana,xlsx		82.5688	82.5688	82.5688	82.5688		90	90	90	90	109	109	109	109
cellModelRecon_Protected_HOP62_iMAT	Recon	Protected	iMAT	HOP62	HOP62_Avana,xlsx		79.4118	81.0811	83.3333	76.6667		54	60	70	46	68	74	84	60
cellModeliHsa_HOP62_iMAT	iHsa	NP	iMAT	HOP62	HOP62_Avana,xlsx		79.3103	79.3103	79.3103	79.3103		92	92	92	92	116	116	116	116
cellModeliHsa_Protected_HOP62_iMAT	iHsa	Protected	iMAT	HOP62	HOP62_Avana,xlsx		80.1887	80.1887	80.1887	80.1887		85	85	85	85	106	106	106	106
cellModelRecon_HOP62_INIT	Recon	NP	INIT	HOP62	HOP62_Avana,xlsx		82.7273	82.7273	82.7273	82.7273		91	91	91	91	110	110	110	110
cellModelRecon_Protected_HOP62_INIT	Recon	Protected	INIT	HOP62	HOP62_Avana,xlsx		72	72	72	72		144	144	144	144	200	200	200	200
cellModeliHsa_HOP62_INIT	iHsa	NP	INIT	HOP62	HOP62_Avana,xlsx		78.169	78.169	78.169	78.169		111	111	111	111	142	142	142	142
cellModeliHsa_Protected_HOP62_INIT	iHsa	Protected	INIT	HOP62	HOP62_Avana,xlsx		80.3279	80.3279	80.3279	80.3279		98	98	98	98	122	122	122	122
cellModelRecon_HOP62_GIMME	Recon	NP	GIMME	HOP62	HOP62_Avana,xlsx		85.2941	85.2941	85.2941	85.2941		87	87	87	87	102	102	102	102
cellModelRecon_Protected_HOP62_GIMME	Recon	Protected	GIMME	HOP62	HOP62_Avana,xlsx		84.8101	84.8101	84.8101	84.8101		67	67	67	67	79	79	79	79
cellModeliHsa_HOP62_GIMME	iHsa	NP	GIMME	HOP62	HOP62_Avana,xlsx		85.1064	85.1064	85.1064	85.1064		80	80	80	80	94	94	94	94
cellModeliHsa_Protected_HOP62_GIMME	iHsa	Protected	GIMME	HOP62	HOP62_Avana,xlsx		76.7442	77.7778	78.022	75.9036		66	70	71	63	86	90	91	83
cellModelRecon_EKVX_fastCORE	Recon	NP	fastCORE	EKVX	EKVX_Avana,xlsx		79.7297	79.7297	79.7297	79.7297		59	59	59	59	74	74	74	74
cellModelRecon_Protected_EKVX_fastCORE	Recon	Protected	fastCORE	EKVX	EKVX_Avana,xlsx		80.8219	81.3333	81.3333	76.7857		59	61	61	43	73	75	75	56
cellModeliHsa_EKVX_fastCORE	iHsa	NP	fastCORE	EKVX	EKVX_Avana,xlsx		83.0986	83.3333	83.3333	82.0896		59	60	60	55	71	72	72	67
cellModeliHsa_Protected_EKVX_fastCORE	iHsa	Protected	fastCORE	EKVX	EKVX_Avana,xlsx		83.0769	83.3333	83.3333	81.9672		54	55	55	50	65	66	66	61
cellModelRecon_EKVX_mCADRE	Recon	NP	mCADRE	EKVX	EKVX_Avana,xlsx		65.1685	65.651	65.651	64.9718		232	237	237	230	356	361	361	354
cellModelRecon_Protected_EKVX_mCADRE	Recon	Protected	mCADRE	EKVX	EKVX_Avana,xlsx		78.4483	78.4483	78.4483	76.2376		91	91	91	77	116	116	116	101
cellModeliHsa_EKVX_mCADRE	iHsa	NP	mCADRE	EKVX	EKVX_Avana,xlsx		74.5223	74.5223	74.5223	74.5223		117	117	117	117	157	157	157	157
cellModeliHsa_Protected_EKVX_mCADRE	iHsa	Protected	mCADRE	EKVX	EKVX_Avana,xlsx		77.6	77.6	77.6	76.6667		97	97	97	92	125	125	125	120
cellModelRecon_EKVX_MBA	Recon	NP	MBA	EKVX	EKVX_Avana,xlsx		80.9524	80.9524	80.9524	80.9524		136	136	136	136	168	168	168	168
cellModelRecon_Protected_EKVX_MBA	Recon	Protected	MBA	EKVX	EKVX_Avana,xlsx		84.2105	85.1485	85.1485	81.25		80	86	86	65	95	101	101	80
cellModeliHsa_EKVX_MBA	iHsa	NP	MBA	EKVX	EKVX_Avana,xlsx		82.243	82.5688	82.5688	81.6327		88	90	90	80	107	109	109	98
cellModeliHsa_Protected_EKVX_MBA	iHsa	Protected	MBA	EKVX	EKVX_Avana,xlsx		82.8571	82.8571	82.8571	81.5385		58	58	58	53	70	70	70	65
cellModelRecon_EKVX_iMAT	Recon	NP	iMAT	EKVX	EKVX_Avana,xlsx		78.9474	78.9474	78.9474	78.9474		75	75	75	75	95	95	95	95
cellModelRecon_Protected_EKVX_iMAT	Recon	Protected	iMAT	EKVX	EKVX_Avana,xlsx		77.2727	79.4521	79.4521	76.1905		51	58	58	48	66	73	73	63
cellModeliHsa_EKVX_iMAT	iHsa	NP	iMAT	EKVX	EKVX_Avana,xlsx		78.3019	78.3019	78.3019	78.3019		83	83	83	83	106	106	106	106
cellModeliHsa_Protected_EKVX_iMAT	iHsa	Protected	iMAT	EKVX	EKVX_Avana,xlsx		76.8293	77.1084	77.1084	75		63	64	64	57	82	83	83	76
cellModelRecon_EKVX_INIT	Recon	NP	INIT	EKVX	EKVX_Avana,xlsx		83.5052	83.5052	83.5052	83.5052		81	81	81	81	97	97	97	97
cellModelRecon_Protected_EKVX_INIT	Recon	Protected	INIT	EKVX	EKVX_Avana,xlsx		75.3247	77.1084	77.1084	75.3247		58	64	64	58	77	83	83	77
cellModeliHsa_EKVX_INIT	iHsa	NP	INIT	EKVX	EKVX_Avana,xlsx		79.6296	79.6296	79.2793	79.6296		86	86	88	86	108	108	111	108
cellModeliHsa_Protected_EKVX_INIT	iHsa	Protected	INIT	EKVX	EKVX_Avana,xlsx		75.2212	75.2212	75.2212	75.2212		85	85	85	85	113	113	113	113
cellModelRecon_EKVX_GIMME	Recon	NP	GIMME	EKVX	EKVX_Avana,xlsx		64.7727	64.7727	64.7727	64.7727		114	114	114	114	176	176	176	176
cellModelRecon_Protected_EKVX_GIMME	Recon	Protected	GIMME	EKVX	EKVX_Avana,xlsx		63.5514	65.812	65.812	60.4167		68	77	77	58	107	117	117	96
cellModeliHsa_EKVX_GIMME	iHsa	NP	GIMME	EKVX	EKVX_Avana,xlsx		78.8991	78.8991	78.8991	78.8991		86	86	86	86	109	109	109	109
cellModeliHsa_Protected_EKVX_GIMME	iHsa	Protected	GIMME	EKVX	EKVX_Avana,xlsx		78.1609	78.4091	78.4091	76.25		68	69	69	61	87	88	88	80
cellModelRecon_CAKI1_fastCORE	Recon	NP	fastCORE	CAKI1	CAKI1_Avana,xlsx		82.8571	82.8571	82.8571	82.8571		58	58	58	58	70	70	70	70
cellModelRecon_Protected_CAKI1_fastCORE	Recon	Protected	fastCORE	CAKI1	CAKI1_Avana,xlsx		81.4286	82.6667	83.3333	80.8824		57	62	65	55	70	75	78	68
cellModeliHsa_CAKI1_fastCORE	iHsa	NP	fastCORE	CAKI1	CAKI1_Avana,xlsx		79.0698	79.0698	79.0698	79.0698		68	68	68	68	86	86	86	86
cellModeliHsa_Protected_CAKI1_fastCORE	iHsa	Protected	fastCORE	CAKI1	CAKI1_Avana,xlsx		77.7778	78.6667	78.6667	78.5714		56	59	59	55	72	75	75	70
cellModelRecon_CAKI1_mCADRE	Recon	NP	mCADRE	CAKI1	CAKI1_Avana,xlsx		79.7546	79.7546	79.7546	79.7546		130	130	130	130	163	163	163	163
cellModelRecon_Protected_CAKI1_mCADRE	Recon	Protected	mCADRE	CAKI1	CAKI1_Avana,xlsx		80.3419	80.3419	80.3419	79.2793		94	94	94	88	117	117	117	111
cellModeliHsa_CAKI1_mCADRE	iHsa	NP	mCADRE	CAKI1	CAKI1_Avana,xlsx		72.1893	72.1893	72.1893	72.1893		122	122	122	122	169	169	169	169
cellModeliHsa_Protected_CAKI1_mCADRE	iHsa	Protected	mCADRE	CAKI1	CAKI1_Avana,xlsx		74.3802	74.3802	73.9837	73.9496		90	90	91	88	121	121	123	119
cellModelRecon_CAKI1_MBA	Recon	NP	MBA	CAKI1	CAKI1_Avana,xlsx		80	80	80	80		132	132	132	132	165	165	165	165
cellModelRecon_Protected_CAKI1_MBA	Recon	Protected	MBA	CAKI1	CAKI1_Avana,xlsx		84.9057	84.9057	84.9057	83.8384		90	90	90	83	106	106	106	99
cellModeliHsa_CAKI1_MBA	iHsa	NP	MBA	CAKI1	CAKI1_Avana,xlsx		75.3165	75.3165	75.3165	75.3165		119	119	119	119	158	158	158	158
cellModeliHsa_Protected_CAKI1_MBA	iHsa	Protected	MBA	CAKI1	CAKI1_Avana,xlsx		72.7273	73.75	73.1707	72.7273		56	59	60	56	77	80	82	77
cellModelRecon_CAKI1_iMAT	Recon	NP	iMAT	CAKI1	CAKI1_Avana,xlsx		82.6667	82.6667	82.6667	82.6667		62	62	62	62	75	75	75	75
cellModelRecon_Protected_CAKI1_iMAT	Recon	Protected	iMAT	CAKI1	CAKI1_Avana,xlsx		80.303	80.303	81.1594	77.9661		53	53	56	46	66	66	69	59
cellModeliHsa_CAKI1_iMAT	iHsa	NP	iMAT	CAKI1	CAKI1_Avana,xlsx		75	75	75	75		99	99	99	99	132	132	132	132
cellModeliHsa_Protected_CAKI1_iMAT	iHsa	Protected	iMAT	CAKI1	CAKI1_Avana,xlsx		72.093	72.093	72.093	71.7647		62	62	62	61	86	86	86	85
cellModelRecon_CAKI1_INIT	Recon	NP	INIT	CAKI1	CAKI1_Avana,xlsx		69.1542	69.1542	69.1542	69.1542		139	139	139	139	201	201	201	201
cellModelRecon_Protected_CAKI1_INIT	Recon	Protected	INIT	CAKI1	CAKI1_Avana,xlsx		67.4286	67.4286	67.4286	67.4286		118	118	118	118	175	175	175	175
cellModeliHsa_CAKI1_INIT	iHsa	NP	INIT	CAKI1	CAKI1_Avana,xlsx		74.7826	74.7826	74.7826	74.7826		86	86	86	86	115	115	115	115
cellModeliHsa_Protected_CAKI1_INIT	iHsa	Protected	INIT	CAKI1	CAKI1_Avana,xlsx		75	75	75	75		93	93	93	93	124	124	124	124
cellModelRecon_CAKI1_GIMME	Recon	NP	GIMME	CAKI1	CAKI1_Avana,xlsx		80.8511	80.8511	80.8511	80.8511		76	76	76	76	94	94	94	94
cellModelRecon_Protected_CAKI1_GIMME	Recon	Protected	GIMME	CAKI1	CAKI1_Avana,xlsx		78.8732	78.8732	81.4815	76.9231		56	56	66	50	71	71	81	65
cellModeliHsa_CAKI1_GIMME	iHsa	NP	GIMME	CAKI1	CAKI1_Avana,xlsx		80.8333	80.8333	80.8333	80.8333		97	97	97	97	120	120	120	120
cellModeliHsa_Protected_CAKI1_GIMME	iHsa	Protected	GIMME	CAKI1	CAKI1_Avana,xlsx		73.5632	73.5632	73.5632	72.9412		64	64	64	62	87	87	87	85
cellModelRecon_BT549_fastCORE	Recon	NP	fastCORE	BT549	BT549_Avana,xlsx		77.7778	77.7778	77.7778	77.7778		56	56	56	56	72	72	72	72
cellModelRecon_Protected_BT549_fastCORE	Recon	Protected	fastCORE	BT549	BT549_Avana,xlsx		75.4717	79.4118	79.4118	75		40	54	54	39	53	68	68	52
cellModeliHsa_BT549_fastCORE	iHsa	NP	fastCORE	BT549	BT549_Avana,xlsx		71.4286	73.1707	73.494	72.3684		55	60	61	55	77	82	83	76
cellModeliHsa_Protected_BT549_fastCORE	iHsa	Protected	fastCORE	BT549	BT549_Avana,xlsx		69.8795	71.5909	71.5909	69.8795		58	63	63	58	83	88	88	83
cellModelRecon_BT549_mCADRE	Recon	NP	mCADRE	BT549	BT549_Avana,xlsx		63.5294	63.5294	63.5294	63.4441		216	216	216	210	340	340	340	331
cellModelRecon_Protected_BT549_mCADRE	Recon	Protected	mCADRE	BT549	BT549_Avana,xlsx		71.3115	71.5447	71.5447	71.0744		87	88	88	86	122	123	123	121
cellModeliHsa_BT549_mCADRE	iHsa	NP	mCADRE	BT549	BT549_Avana,xlsx		69.4118	69.4118	69.3642	68.8623		118	118	120	115	170	170	173	167
cellModeliHsa_Protected_BT549_mCADRE	iHsa	Protected	mCADRE	BT549	BT549_Avana,xlsx		72.1805	72.5926	72.2628	71.9697		96	98	99	95	133	135	137	132
cellModelRecon_BT549_MBA	Recon	NP	MBA	BT549	BT549_Avana,xlsx		65.7738	65.7738	65.5786	65.7738		221	221	221	221	336	336	337	336
cellModelRecon_Protected_BT549_MBA	Recon	Protected	MBA	BT549	BT549_Avana,xlsx		65.1079	65.1079	65.1079	64.7273		181	181	181	178	278	278	278	275
cellModeliHsa_BT549_MBA	iHsa	NP	MBA	BT549	BT549_Avana,xlsx		70.7865	70.7865	70.7865	70.7865		126	126	126	126	178	178	178	178
cellModeliHsa_Protected_BT549_MBA	iHsa	Protected	MBA	BT549	BT549_Avana,xlsx		71.0938	71.7557	71.7557	71.4286		91	94	94	90	128	131	131	126
cellModelRecon_BT549_iMAT	Recon	NP	iMAT	BT549	BT549_Avana,xlsx		72.9167	72.9167	72.9167	72.9167		70	70	70	70	96	96	96	96
cellModelRecon_Protected_BT549_iMAT	Recon	Protected	iMAT	BT549	BT549_Avana,xlsx		72.5806	76.6234	76.6234	72.5806		45	59	59	45	62	77	77	62
cellModeliHsa_BT549_iMAT	iHsa	NP	iMAT	BT549	BT549_Avana,xlsx		75.4237	75.4237	75.4237	75.4237		89	89	89	89	118	118	118	118
cellModeliHsa_Protected_BT549_iMAT	iHsa	Protected	iMAT	BT549	BT549_Avana,xlsx		67.3913	69.0722	69.3878	67.3913		62	67	68	62	92	97	98	92
cellModelRecon_BT549_INIT	Recon	NP	INIT	BT549	BT549_Avana,xlsx		63.3663	65.1452	65.4472	64.1026		128	157	161	125	202	241	246	195
cellModelRecon_Protected_BT549_INIT	Recon	Protected	INIT	BT549	BT549_Avana,xlsx		64.1509	65.2439	65.896	64.557		102	107	114	102	159	164	173	158
cellModeliHsa_BT549_INIT	iHsa	NP	INIT	BT549	BT549_Avana,xlsx		68.4211	69.1176	69.3431	68.1818		91	94	95	90	133	136	137	132
cellModeliHsa_Protected_BT549_INIT	iHsa	Protected	INIT	BT549	BT549_Avana,xlsx		70.7692	70.7692	70.7692	70.7692		92	92	92	92	130	130	130	130
cellModelRecon_BT549_GIMME	Recon	NP	GIMME	BT549	BT549_Avana,xlsx		65.9574	65.9574	65.9574	65.9574		124	124	124	124	188	188	188	188
cellModelRecon_Protected_BT549_GIMME	Recon	Protected	GIMME	BT549	BT549_Avana,xlsx		74.1379	76.5625	78.3784	74.1379		43	49	58	43	58	64	74	58
cellModeliHsa_BT549_GIMME	iHsa	NP	GIMME	BT549	BT549_Avana,xlsx		77.1429	77.1429	77.1429	77.1429		81	81	81	81	105	105	105	105
cellModeliHsa_Protected_BT549_GIMME	iHsa	Protected	GIMME	BT549	BT549_Avana,xlsx		65.4762	67.4157	67.7778	65.4762		55	60	61	55	84	89	90	84
cellModelRecon_A549_fastCORE	Recon	NP	fastCORE	A549	A549_Avana,xlsx		71.4286	71.4286	71.4286	71.4286		55	55	55	55	77	77	77	77
cellModelRecon_Protected_A549_fastCORE	Recon	Protected	fastCORE	A549	A549_Avana,xlsx		74.026	74.359	74.6835	68.5185		57	58	59	37	77	78	79	54
cellModeliHsa_A549_fastCORE	iHsa	NP	fastCORE	A549	A549_Avana,xlsx		74.6479	74.3243	74.6667	75		53	55	56	48	71	74	75	64
cellModeliHsa_Protected_A549_fastCORE	iHsa	Protected	fastCORE	A549	A549_Avana,xlsx		74.6269	74.2857	74.6479	75		50	52	53	45	67	70	71	60
cellModelRecon_A549_mCADRE	Recon	NP	mCADRE	A549	A549_Avana,xlsx		71.1864	71.1864	71.1864	71.1864		126	126	126	126	177	177	177	177
cellModelRecon_Protected_A549_mCADRE	Recon	Protected	mCADRE	A549	A549_Avana,xlsx		69.2982	69.2982	69.2982	66.6667		79	79	79	66	114	114	114	99
cellModeliHsa_A549_mCADRE	iHsa	NP	mCADRE	A549	A549_Avana,xlsx		68.4524	68.4524	68.0233	68.4524		115	115	117	115	168	168	172	168
cellModeliHsa_Protected_A549_mCADRE	iHsa	Protected	mCADRE	A549	A549_Avana,xlsx		71.9697	71.9697	71.9697	71.3178		95	95	95	92	132	132	132	129
cellModelRecon_A549_MBA	Recon	NP	MBA	A549	A549_Avana,xlsx		74.6114	74.6114	74.6114	74.6114		144	144	144	144	193	193	193	193
cellModelRecon_Protected_A549_MBA	Recon	Protected	MBA	A549	A549_Avana,xlsx		68.9394	68.9394	68.9394	67.9612		91	91	91	70	132	132	132	103
cellModeliHsa_A549_MBA	iHsa	NP	MBA	A549	A549_Avana,xlsx		71.1538	71.1538	71.1538	70.3947		111	111	111	107	156	156	156	152
cellModeliHsa_Protected_A549_MBA	iHsa	Protected	MBA	A549	A549_Avana,xlsx		78.125	77.6119	77.9412	77.0492		50	52	53	47	64	67	68	61
cellModelRecon_A549_iMAT	Recon	NP	iMAT	A549	A549_Avana,xlsx		73.913	73.913	73.913	73.913		85	85	85	85	115	115	115	115
cellModelRecon_Protected_A549_iMAT	Recon	Protected	iMAT	A549	A549_Avana,xlsx		73.75	73.75	73.75	73.75		59	59	59	59	80	80	80	80
cellModeliHsa_A549_iMAT	iHsa	NP	iMAT	A549	A549_Avana,xlsx		73.1707	73.0159	72.4409	72.9508		90	92	92	89	123	126	127	122
cellModeliHsa_Protected_A549_iMAT	iHsa	Protected	iMAT	A549	A549_Avana,xlsx		74.1176	74.1176	74.4186	72.8395		63	63	64	59	85	85	86	81
cellModelRecon_A549_INIT	Recon	NP	INIT	A549	A549_Avana,xlsx		72.3404	72.3404	72.3404	72.3404		68	68	68	68	94	94	94	94
cellModelRecon_Protected_A549_INIT	Recon	Protected	INIT	A549	A549_Avana,xlsx		68.1818	68.1818	68.5393	70.2381		60	60	61	59	88	88	89	84
cellModeliHsa_A549_INIT	iHsa	NP	INIT	A549	A549_Avana,xlsx		69.8413	69.8413	70.0787	69.8413		88	88	89	88	126	126	127	126
cellModeliHsa_Protected_A549_INIT	iHsa	Protected	INIT	A549	A549_Avana,xlsx		66.6667	66.6667	66.6667	66.6667		88	88	88	88	132	132	132	132
cellModelRecon_A549_GIMME	Recon	NP	GIMME	A549	A549_Avana,xlsx		70.8333	70.8333	70.8333	70.8333		68	68	68	68	96	96	96	96
cellModelRecon_Protected_A549_GIMME	Recon	Protected	GIMME	A549	A549_Avana,xlsx		75.3247	75.3247	75.3247	75.3247		58	58	58	58	77	77	77	77
cellModeliHsa_A549_GIMME	iHsa	NP	GIMME	A549	A549_Avana,xlsx		77.8761	77.8761	77.8761	77.8761		88	88	88	88	113	113	113	113
cellModeliHsa_Protected_A549_GIMME	iHsa	Protected	GIMME	A549	A549_Avana,xlsx		74.6667	74.6667	75	73.2394		56	56	57	52	75	75	76	71
cellModelRecon_786O_fastCORE	Recon	NP	fastCORE	786O	768O_Avana,xlsx		81.6901	81.6901	81.6901	81.6901		58	58	58	58	71	71	71	71
cellModelRecon_Protected_786O_fastCORE	Recon	Protected	fastCORE	786O	768O_Avana,xlsx		81.4286	82.1918	82.8947	76.3636		57	60	63	42	70	73	76	55
cellModeliHsa_786O_fastCORE	iHsa	NP	fastCORE	786O	768O_Avana,xlsx		83.7838	83.7838	83.7838	83.7838		62	62	62	62	74	74	74	74
cellModeliHsa_Protected_786O_fastCORE	iHsa	Protected	fastCORE	786O	768O_Avana,xlsx		81.1321	82.4561	83.0508	80.3922		43	47	49	41	53	57	59	51
cellModelRecon_786O_mCADRE	Recon	NP	mCADRE	786O	768O_Avana,xlsx		67.3529	67.3529	67.3529	67.3529		229	229	229	229	340	340	340	340
cellModelRecon_Protected_786O_mCADRE	Recon	Protected	mCADRE	786O	768O_Avana,xlsx		78.6408	78.6408	79.0476	75.8621		81	81	83	66	103	103	105	87
cellModeliHsa_786O_mCADRE	iHsa	NP	mCADRE	786O	768O_Avana,xlsx		73.5294	73.5294	73.5294	73.5294		125	125	125	125	170	170	170	170
cellModeliHsa_Protected_786O_mCADRE	iHsa	Protected	mCADRE	786O	768O_Avana,xlsx		77.5701	77.5701	77.0642	76.2376		83	83	84	77	107	107	109	101
cellModelRecon_786O_MBA	Recon	NP	MBA	786O	768O_Avana,xlsx		79.1165	79.1165	79.1165	79.1165		197	197	197	197	249	249	249	249
cellModelRecon_Protected_786O_MBA	Recon	Protected	MBA	786O	768O_Avana,xlsx		81.6514	81.6514	81.6514	79.1667		89	89	89	76	109	109	109	96
cellModeliHsa_786O_MBA	iHsa	NP	MBA	786O	768O_Avana,xlsx		74	74	74	74		111	111	111	111	150	150	150	150
cellModeliHsa_Protected_786O_MBA	iHsa	Protected	MBA	786O	768O_Avana,xlsx		77.9221	79.0123	79.5181	77.3333		60	64	66	58	77	81	83	75
cellModelRecon_786O_iMAT	Recon	NP	iMAT	786O	768O_Avana,xlsx		68.6047	68.6047	68.6047	68.6047		177	177	177	177	258	258	258	258
cellModelRecon_Protected_786O_iMAT	Recon	Protected	iMAT	786O	768O_Avana,xlsx		80.597	80.597	81.4286	75		54	54	57	39	67	67	70	52
cellModeliHsa_786O_iMAT	iHsa	NP	iMAT	786O	768O_Avana,xlsx		80.2198	80.2198	80.2198	80.2198		73	73	73	73	91	91	91	91
cellModeliHsa_Protected_786O_iMAT	iHsa	Protected	iMAT	786O	768O_Avana,xlsx		78.7037	78.7037	78.7037	78.7037		85	85	85	85	108	108	108	108
cellModelRecon_786O_INIT	Recon	NP	INIT	786O	768O_Avana,xlsx		80.6452	80.6452	80.6452	80.6452		75	75	75	75	93	93	93	93
cellModelRecon_Protected_786O_INIT	Recon	Protected	INIT	786O	768O_Avana,xlsx		66.6667	66.6667	66.6667	66.6667		174	174	174	174	261	261	261	261
cellModeliHsa_786O_INIT	iHsa	NP	INIT	786O	768O_Avana,xlsx		76.3636	76.3636	76.3636	76.3636		84	84	84	84	110	110	110	110
cellModeliHsa_Protected_786O_INIT	iHsa	Protected	INIT	786O	768O_Avana,xlsx		77.2414	77.2414	77.2414	77.2414		112	112	112	112	145	145	145	145
cellModelRecon_786O_GIMME	Recon	NP	GIMME	786O	768O_Avana,xlsx		74.5098	74.5098	74.7573	74.5098		152	152	154	152	204	204	206	204
cellModelRecon_Protected_786O_GIMME	Recon	Protected	GIMME	786O	768O_Avana,xlsx		70.5882	70.5882	70.7143	70.5882		96	96	99	96	136	136	140	136
cellModeliHsa_786O_GIMME	iHsa	NP	GIMME	786O	768O_Avana,xlsx		82.5581	82.5581	82.5581	82.5581		71	71	71	71	86	86	86	86
cellModeliHsa_Protected_786O_GIMME	iHsa	Protected	GIMME	786O	768O_Avana,xlsx		76.3158	76.3158	76.6234	74.6479		58	58	59	53	76	76	77	71
cellModelRecon_HT29_fastCORE	Recon	NP	fastCORE	HT29	HT29_Gecko,xlsx		74.1176	74.1176	74.1176	74.1176		63	63	63	63	85	85	85	85
cellModelRecon_HT29_fastCORE	Recon	NP	fastCORE	HT29	HT29_Avana,xlsx		87.0588	87.0588	87.0588	87.0588		74	74	74	74	85	85	85	85
cellModelRecon_Protected_HT29_fastCORE	Recon	Protected	fastCORE	HT29	HT29_Gecko,xlsx		66.0377	71.2121	71.6418	71.1111		35	47	48	32	53	66	67	45
cellModelRecon_Protected_HT29_fastCORE	Recon	Protected	fastCORE	HT29	HT29_Avana,xlsx		84.9057	87.8788	86.5672	86.6667		45	58	58	39	53	66	67	45
cellModeliHsa_HT29_fastCORE	iHsa	NP	fastCORE	HT29	HT29_Gecko,xlsx		76.5432	76.5432	76.5432	76.5432		62	62	62	62	81	81	81	81
cellModeliHsa_HT29_fastCORE	iHsa	NP	fastCORE	HT29	HT29_Avana,xlsx		77.7778	77.7778	77.7778	77.7778		63	63	63	63	81	81	81	81
cellModeliHsa_Protected_HT29_fastCORE	iHsa	Protected	fastCORE	HT29	HT29_Gecko,xlsx		72.5806	73.8462	73.8462	72.8814		45	48	48	43	62	65	65	59
cellModeliHsa_Protected_HT29_fastCORE	iHsa	Protected	fastCORE	HT29	HT29_Avana,xlsx		75.8065	76.9231	76.9231	76.2712		47	50	50	45	62	65	65	59
cellModelRecon_HT29_mCADRE	Recon	NP	mCADRE	HT29	HT29_Gecko,xlsx		68.125	68.125	68.125	68.125		109	109	109	109	160	160	160	160
cellModelRecon_HT29_mCADRE	Recon	NP	mCADRE	HT29	HT29_Avana,xlsx		77.3585	77.3585	77.3585	77.3585		123	123	123	123	159	159	159	159
cellModelRecon_Protected_HT29_mCADRE	Recon	Protected	mCADRE	HT29	HT29_Gecko,xlsx		70.1754	70.1754	70.1754	68.3673		80	80	80	67	114	114	114	98
cellModelRecon_Protected_HT29_mCADRE	Recon	Protected	mCADRE	HT29	HT29_Avana,xlsx		80.7018	80.7018	80.7018	78.5714		92	92	92	77	114	114	114	98
cellModeliHsa_HT29_mCADRE	iHsa	NP	mCADRE	HT29	HT29_Gecko,xlsx		75.1825	75.1825	75.1825	75.1825		103	103	103	103	137	137	137	137
cellModeliHsa_HT29_mCADRE	iHsa	NP	mCADRE	HT29	HT29_Avana,xlsx		76.6423	76.6423	76.6423	76.6423		105	105	105	105	137	137	137	137
cellModeliHsa_Protected_HT29_mCADRE	iHsa	Protected	mCADRE	HT29	HT29_Gecko,xlsx		77.8761	77.8761	76.5217	77.0642		88	88	88	84	113	113	115	109
cellModeliHsa_Protected_HT29_mCADRE	iHsa	Protected	mCADRE	HT29	HT29_Avana,xlsx		78.7611	78.7611	79.1304	77.9817		89	89	91	85	113	113	115	109
cellModelRecon_HT29_MBA	Recon	NP	MBA	HT29	HT29_Gecko,xlsx		73.3333	73.3333	73.3333	73.3333		110	110	110	110	150	150	150	150
cellModelRecon_HT29_MBA	Recon	NP	MBA	HT29	HT29_Avana,xlsx		83.3333	83.3333	83.3333	83.3333		125	125	125	125	150	150	150	150
cellModelRecon_Protected_HT29_MBA	Recon	Protected	MBA	HT29	HT29_Gecko,xlsx		75.2577	76.4706	76.4706	73.6264		73	78	78	67	97	102	102	91
cellModelRecon_Protected_HT29_MBA	Recon	Protected	MBA	HT29	HT29_Avana,xlsx		86.5979	87.2549	87.2549	85.7143		84	89	89	78	97	102	102	91
cellModeliHsa_HT29_MBA	iHsa	NP	MBA	HT29	HT29_Gecko,xlsx		74.0741	74.0741	74.0741	74.0741		120	120	120	120	162	162	162	162
cellModeliHsa_HT29_MBA	iHsa	NP	MBA	HT29	HT29_Avana,xlsx		75.9259	75.9259	75.9259	75.9259		123	123	123	123	162	162	162	162
cellModeliHsa_Protected_HT29_MBA	iHsa	Protected	MBA	HT29	HT29_Gecko,xlsx		76.5766	76.5766	75.2212	75.7009		85	85	85	81	111	111	113	107
cellModeliHsa_Protected_HT29_MBA	iHsa	Protected	MBA	HT29	HT29_Avana,xlsx		79.2793	79.2793	78.7611	78.5047		88	88	89	84	111	111	113	107
cellModelRecon_HT29_iMAT	Recon	NP	iMAT	HT29	HT29_Gecko,xlsx		65.6652	65.6652	65.6652	65.6652		153	153	153	153	233	233	233	233
cellModelRecon_HT29_iMAT	Recon	NP	iMAT	HT29	HT29_Avana,xlsx		68.6695	68.6695	68.6695	68.6695		160	160	160	160	233	233	233	233
cellModelRecon_Protected_HT29_iMAT	Recon	Protected	iMAT	HT29	HT29_Gecko,xlsx		67.3077	72.3077	75	72.7273		35	47	54	32	52	65	72	44
cellModelRecon_Protected_HT29_iMAT	Recon	Protected	iMAT	HT29	HT29_Avana,xlsx		84.6154	87.6923	87.5	86.3636		44	57	63	38	52	65	72	44
cellModeliHsa_HT29_iMAT	iHsa	NP	iMAT	HT29	HT29_Gecko,xlsx		76.2376	76.2376	76.2376	76.2376		77	77	77	77	101	101	101	101
cellModeliHsa_HT29_iMAT	iHsa	NP	iMAT	HT29	HT29_Avana,xlsx		78.2178	78.2178	78.2178	78.2178		79	79	79	79	101	101	101	101
cellModeliHsa_Protected_HT29_iMAT	iHsa	Protected	iMAT	HT29	HT29_Gecko,xlsx		72.7273	73.75	73.75	73.3333		56	59	59	55	77	80	80	75
cellModeliHsa_Protected_HT29_iMAT	iHsa	Protected	iMAT	HT29	HT29_Avana,xlsx		72.7273	73.75	73.75	73.3333		56	59	59	55	77	80	80	75
cellModelRecon_HT29_INIT	Recon	NP	INIT	HT29	HT29_Gecko,xlsx		67.619	67.619	67.619	67.619		142	142	142	142	210	210	210	210
cellModelRecon_HT29_INIT	Recon	NP	INIT	HT29	HT29_Avana,xlsx		69.0476	69.0476	69.0476	69.0476		145	145	145	145	210	210	210	210
cellModelRecon_Protected_HT29_INIT	Recon	Protected	INIT	HT29	HT29_Gecko,xlsx		65.1042	65.1042	65.1042	65.1042		125	125	125	125	192	192	192	192
cellModelRecon_Protected_HT29_INIT	Recon	Protected	INIT	HT29	HT29_Avana,xlsx		68.2292	68.2292	68.2292	68.2292		131	131	131	131	192	192	192	192
cellModeliHsa_HT29_INIT	iHsa	NP	INIT	HT29	HT29_Gecko,xlsx		78.0702	78.0702	78.0702	78.0702		89	89	89	89	114	114	114	114
cellModeliHsa_HT29_INIT	iHsa	NP	INIT	HT29	HT29_Avana,xlsx		78.9474	78.9474	78.9474	78.9474		90	90	90	90	114	114	114	114
cellModeliHsa_Protected_HT29_INIT	iHsa	Protected	INIT	HT29	HT29_Gecko,xlsx		68.6957	68.6957	68.6957	68.6957		79	79	79	79	115	115	115	115
cellModeliHsa_Protected_HT29_INIT	iHsa	Protected	INIT	HT29	HT29_Avana,xlsx		77.3913	77.3913	77.3913	77.3913		89	89	89	89	115	115	115	115
cellModelRecon_HT29_GIMME	Recon	NP	GIMME	HT29	HT29_Gecko,xlsx		77.0115	77.0115	77.0115	77.0115		67	67	67	67	87	87	87	87
cellModelRecon_HT29_GIMME	Recon	NP	GIMME	HT29	HT29_Avana,xlsx		82.7586	82.7586	82.7586	82.7586		72	72	72	72	87	87	87	87
cellModelRecon_Protected_HT29_GIMME	Recon	Protected	GIMME	HT29	HT29_Gecko,xlsx		#DIV/0!	#DIV/0!	#DIV/0!	#DIV/0!		0	0	0	0	0	0	0	0
cellModelRecon_Protected_HT29_GIMME	Recon	Protected	GIMME	HT29	HT29_Avana,xlsx		#DIV/0!	#DIV/0!	#DIV/0!	#DIV/0!		0	0	0	0	0	0	0	0
cellModeliHsa_HT29_GIMME	iHsa	NP	GIMME	HT29	HT29_Gecko,xlsx		76.5306	76.5306	76.5306	76.5306		75	75	75	75	98	98	98	98
cellModeliHsa_HT29_GIMME	iHsa	NP	GIMME	HT29	HT29_Avana,xlsx		80.6122	80.6122	80.6122	80.6122		79	79	79	79	98	98	98	98
cellModeliHsa_Protected_HT29_GIMME	iHsa	Protected	GIMME	HT29	HT29_Gecko,xlsx		71.0526	72.1519	72.1519	71.6216		54	57	57	53	76	79	79	74
cellModeliHsa_Protected_HT29_GIMME	iHsa	Protected	GIMME	HT29	HT29_Avana,xlsx		71.0526	72.1519	72.1519	71.6216		54	57	57	53	76	79	79	74
