# Supplementary material for: Increasing consensus of context-specific metabolic models by integrating data-inferred cell functions
Source: PLoS Comput Biol. 2019 Apr 15;15(4):e1006867. doi: 10.1371/journal.pcbi.1006867 (PMC6483243; doi:10.1371/journal.pcbi.1006867)
Supplement: S11 Table — (XLSX) [file pcbi.1006867.s012.xlsx]

## Sheet: Sheet1
Data from Folger et al., 2011, Predicting selective drug targets in cancer through metabolic networks. Molecular Systems Biology 7:501 doi:10.1038/msb.2011.35
Entrez Gene Id	Gene Symbol	Mutation Implicated in Cancer	Anticancer Drug Target	Metabolic Anticancer Drug Target	Approved Drug Target	Experimental Drug Target	Presence in GEM		Targeting Drugs
source: EntrezGene	source: EntrezGene	source: Futreal 2004	source: Wishart 2008	source: Wishart 2008	source: Wishart 2008	source: Wishart 2008	Present in Recon 2.2	Present in iHsa	source: Wishart 2008
10007	GNPDA1	0	0	0	0	1	1	1	Beta-D-Glucose - 2-Deoxy-2-Amino Glucitol-6-Phosphate - 16g
10423	CDIPT	0	0	0	0	1	1	1	Myo-Inositol
1118	CHIT1	0	0	0	0	1	1	0	Ethylene Glycol - Isopropyl Alcohol - N-Acetyl-D-Allosamine - 2-(Acetylamino)-2-Deoxy-6-O-Methyl-Alpha-D-Allopyranose - Argifin - Argadin - Allosamizoline
11253	MAN1B1	0	0	0	0	1	1	1	1,4-Butanediol - Methyl-2-S-(Alpha-D-Mannopyranosyl)-2-Thio-Alpha-D-Mannopyranoside - Kifunensine - 1-Deoxynojirimycin
113	ADCY7	0	0	0	1	1	1	1	Bromocriptine - Etorphine
1178	CLC	0	0	0	0	1	1	0	Beta-D-Mannose - N-Ethylmaleimide - Para-Mercury-Benzenesulfonic Acid
124	ADH1A	0	0	0	1	1	1	1	NADH - Fomepizole - Nicotinamide-Adenine-Dinucleotide - 4-Iodopyrazole - N-Cyclopentyl-N-Cyclobutylformamide
124583	CANT1	1	0	0	0	1	1	1	Phosphomethylphosphonic Acid Guanosyl Ester - Tris(Hydroxymethyl)Aminomethane - Acetate Ion
125	ADH1B	0	0	0	1	1	1	1	NADH - Fomepizole - Nicotinamide-Adenine-Dinucleotide - N-Benzylformamide - 4-Iodopyrazole - Cyclohexanol - N-Heptylformamide
126	ADH1C	0	0	0	1	1	1	1	NADH - Fomepizole - Nicotinamide-Adenine-Dinucleotide - N-1-Methylheptylformamide
128	ADH5	0	0	0	0	1	1	1	NADH - Nicotinamide-Adenine-Dinucleotide - Lauric Acid - 12-Hydroxydodecanoic Acid - S-Hydroxymethyl Glutathione
131	ADH7	0	0	0	0	1	1	1	NADH - Nicotinamide-Adenine-Dinucleotide - Acetate Ion - Cacodylate Ion
1384	CRAT	0	0	0	1	1	1	1	L-Carnitine - (3-Carboxy-2-(R)-Hydroxy-Propyl)-Trimethyl-Ammonium
1548	CYP2A6	0	0	0	1	1	1	1	Methoxsalen - 2H-1-BENZOPYRAN-2-ONE
1558	CYP2C8	0	0	0	0	1	1	1	Heme - Palmitic Acid
1559	CYP2C9	0	0	0	0	1	1	1	4-Hydroxy-3-[(1s)-3-Oxo-1-Phenylbutyl]-2h-Chromen-2-One - Heme - Heme C
1576	CYP3A4	0	0	0	1	1	1	1	Metyrapone - Heme
1588	CYP19A1	0	0	0	1	1	1	1	Aminoglutethimide - Testolactone - Exemestane - Letrozole - Anastrozole
1632	DCI	0	0	0	0	1	1	1	Octanoyl-Coenzyme A
1633	DCK	0	0	0	0	1	1	1	2'-Deoxycytidine - Adenosine-5'-Diphosphate
1644	DDC	0	0	0	0	1	1	1	Pyridoxal Phosphate - L-Tryptophan - Carbidopa
1645	AKR1C1	0	0	0	0	1	1	1	NADH - Beta-Mercaptoethanol - 2'-Monophosphoadenosine 5'-Diphosphoribose
1719	DHFR	0	1	1	1	1	1	1	NADH - Pyrimethamine - Dapsone - Trimethoprim - Lamotrigine - Methotrexate - Pemetrexed - Dimethyl sulfoxide - Proguanil - Trimetrexate - 2,4-Diamino-5-Methyl-6-[(3,4,5-Trimethoxy-N-Methylanilino)Methyl]Pyrido[2,3-D]Pyrimidine - 6-(Octahydro-1h-Indol-1-Ylmethyl)Decahydroquinazoline-2,4-Diamine - N6-(2,5-Dimethoxy-Benzyl)-N6-Methyl-Pyrido[2,3-D]Pyrimidine-2,4,6-Triamine - 2,4-Diamino-6-[N-(3',4',5…
1723	DHODH	0	0	0	1	1	1	1	Leflunomide - Atovaquone - Orotic Acid - Decylamine-N,N-Dimethyl-N-Oxide - Riboflavin Monophosphate - Brequinar Analog - Antiproliferative Agent A771726 - Acetate Ion - 5-(AMINOCARBONYL)-1,1':4',1''-TERPHENYL-3-CARBOXYLICACID
18	ABAT	0	0	0	1	1	1	1	Pyridoxal Phosphate - Pyruvic acid - L-Glutamic Acid - L-Alanine - Valproic Acid - Divalproex sodium - Tiagabine - Isoniazid - Vigabatrin
1841	DTYMK	0	0	0	0	1	1	1	Thymidine-5'-Phosphate - 2',3'-Dideoxythymidine-5'-Monophosphate - Phosphoric Acid Mono-[3-Fluoro-5-(5-Methyl-2,4-Dioxo-3,4-Dihydro-2h-Pyrimidin-1-Yl)-Tetrahyro-Furan-2-Ylmethyl] Ester - Phosphoric Acid Mono-[3-Amino-5-(5-Methyl-2,4-Dioxo-3,4-Dihydro-2h-Pyrimidin-1-Yl)-Tetrahydro-Furan-2-Ylmethyl] Ester - Adenosine-5'-Diphosphate - 3'-Azido-3'-Deoxythymidine-5'-Monophosphate - P1-(5'-Adenosyl)P5-…
1854	DUT	0	0	0	0	1	1	1	Deoxyuridine-5'-Diphosphate
189	AGXT	0	0	0	0	1	1	1	Pyridoxal Phosphate - L-Serine - Glycine - L-Alanine - (Aminooxy)Acetic Acid - N'-Pyridoxyl-Lysine-5'-Monophosphate
1890	TYMP	0	0	0	1	1	1	1	Tamoxifen - 5-Chloro-6-[(2-Iminopyrrolidin-1-Yl)Methyl]Pyrimidine-2,4(1h,3h)-Dione
191	AHCY	0	0	0	0	1	1	1	Nicotinamide-Adenine-Dinucleotide - Isopropyl Alcohol - (1'r,2's)-9-(2-Hydroxy-3'-Keto-Cyclopenten-1-Yl)Adenine
203	AK1	0	0	0	0	1	1	1	Bis(Adenosine)-5'-Pentaphosphate
210	ALAD	0	1	1	1	1	1	1	Aminolevulinic acid - Porphobilinogen - 3-(2-Aminoethyl)-4-(Aminomethyl)Heptanedioic Acid
217	ALDH2	0	0	0	1	1	1	1	NADH - Guanidine - Nitroglycerin - Disulfiram - Ethylene Glycol - Nicotinamide-Adenine-Dinucleotide - Daidzin - Crotonaldehyde
2194	FASN	0	0	0	1	1	1	1	Pyrazinamide - Cerulenin - Orlistat
2224	FDPS	0	0	0	1	1	1	1	Pamidronate - Zoledronate - Alendronate - Ibandronate - Risedronate - 1-Hydroxy-2-(3-Pyridinyl)Ethylidene Bis-Phosphonic Acid - [1-HYDROXY-3-(METHYL-PENTYL-AMINO)-1-PHOSPHONO-PROPYL]-PHOSPHONIC ACID - ISOPENTENYL PYROPHOSPHATE
2235	FECH	0	0	0	0	1	1	1	Cholic Acid
226	ALDOA	0	0	0	0	1	1	1	1,6-Fructose Diphosphate (Linear Form)
231	AKR1B1	0	0	0	1	1	1	1	NADH - Sulindac - Inhibitor Idd 384 - Alpha-D-Glucose-6-Phosphate - Alrestatin - Fidarestat - Fidarestat(Stereoisomer) - [3-(4-Bromo-2-Fluoro-Benzyl)-7-Chloro-2,4-Dioxo-3,4-Dihydro-2h-Quinazolin-1-Yl]-Acetic Acid - Tolrestat - Sorbinil - IDD552 - Hydroxydimethylarsine Oxide - 2'-Monophosphoadenosine 5'-Diphosphoribose - Citric Acid
23530	NNT	0	0	0	0	1	1	1	NADH - Tatp - 2'-Monophosphoadenosine 5'-Diphosphoribose
240	ALOX5	0	1	1	1	1	1	1	Vitamin E - Masoprocol - Montelukast - Diethylcarbamazine - Hydrocortisone - Zileuton - Meclofenamic acid - Minocycline - Leflunomide - Quinacrine - Hyperforin
246	ALOX15	0	1	1	1	1	0	1	Masoprocol - Zileuton - Ciclopirox
2539	G6PD	0	0	0	0	1	1	1	Hydroxyacetic Acid - 2'-Monophosphoadenosine 5'-Diphosphoribose
2582	GALE	0	0	0	0	1	1	1	Ethylene Glycol - Nicotinamide-Adenine-Dinucleotide - Uridine-Diphosphate-N-Acetylgalactosamine - Tetramethylammonium Ion - Uridine-Diphosphate-N-Acetylglucosamine - Uridine Diphosphate Galactose - Uridine-5'-Monophosphate Glucopyranosyl-Monophosphateester
2584	GALK1	0	0	0	0	1	1	1	Phosphoaminophosphonic Acid-Adenylate Ester
2597	GAPDH	0	0	0	0	1	1	1	NADH - Nicotinamide-Adenine-Dinucleotide
2618	GART	0	1	1	1	1	1	1	Pemetrexed - Glycinamide Ribonucleotide - 10-CF3C(OH)2-DDACTHF
262	AMD1	0	0	0	0	1	1	1	S-Adenosylmethionine - Putrescine - Hydroxyalanine - Tris(Hydroxymethyl)Aminomethane
26229	B3GAT3	0	0	0	0	1	0	1	Udp-Glucuronic Acid - Uridine-5'-Diphosphate
2628	GATM	0	0	0	0	1	1	1	L-Ornithine - Glycine - Creatine - Delta-Amino Valeric Acid - Gamma(Amino)-Butyric Acid - Beta-Mercaptoethanol - Norvaline - Alpha-Aminobutyric Acid
2629	GBA	0	0	0	0	1	1	1	Myo-Inositol - 2-(Acetylamino)-2-Deoxy-a-D-Glucopyranose
2639	GCDH	0	0	0	0	1	1	1	Flavin-Adenine Dinucleotide - S-4-Nitrobutyryl-Coa
2643	GCH1	0	0	0	0	1	1	1	Isopropyl Alcohol - Guanine
2645	GCK	0	0	0	0	1	1	1	Beta-D-Glucose
27034	ACAD8	0	0	0	0	1	1	1	Methacrylyl-Coenzyme A - Ethylene Glycol - Flavin-Adenine Dinucleotide - Acetic Acid
27087	B3GAT1	0	0	0	0	1	0	1	D-tartaric acid - Uridine-5'-Diphosphate
2717	GLA	0	0	0	0	1	1	1	Ethylene Glycol - Alpha-D-Mannose - Fucose
27232	GNMT	0	0	0	0	1	1	1	S-Adenosylmethionine - Glycine - Beta-Mercaptoethanol - Citric Acid
2739	GLO1	0	0	0	0	1	1	1	Glutathione - S-P-Nitrobenzyloxycarbonylglutathione - S-(N-Hydroxy-N-Iodophenylcarbamoyl)Glutathione - 2-Sulfhydryl-Ethanol - S-Benzyl-Glutathione - S-Hexylglutathione
2746	GLUD1	0	0	0	0	1	1	1	L-Glutamic Acid - NADH - Adenosine-5'-Diphosphate
275	AMT	0	0	0	0	1	1	1	Tetrahydrofolic acid - NADH - 5-methyltetrahydrofolate
276	AMY1A	0	0	0	0	1	1	0	Beta-D-Glucose - Pyroglutamic Acid - 5-Hydroxymethyl-Chonduritol - 4,6-Dideoxy-4-Amino-Alpha-D-Glucose - Tris(Hydroxyethyl)Aminomethane
2762	GMDS	0	0	0	0	1	1	1	Guanosine-5'-Diphosphate
2766	GMPR	0	1	1	1	1	1	1	Azathioprine - Mercaptopurine - Guanosine-5'-Monophosphate
279	AMY2A	0	0	0	1	1	1	0	Acarbose - Maltosyl-Alpha (1,4)-D-Gluconhydroximo-1,5-Lactam - N-[4-Hydroxymethyl-Cyclohexan-6-Yl-1,2,3-Triol]-4,6-Dideoxy-4-Aminoglucopyranoside - Beta-D-Glucose - 4-O-(4,6-Dideoxy-4-{[4,5,6-Trihydroxy-3-(Hydroxymethyl)Cyclohex-2-En-1-Yl]Amino}-Beta-D-Lyxo-Hexopyranosyl)-Alpha-D-Erythro-Hexopyranose - Pyroglutamic Acid - 5-Hydroxymethyl-Chonduritol - 4,6-Dideoxy-4-Amino-Alpha-D-Glucose - 4,6-Did…
28	ABO	0	0	0	0	1	1	1	Uridine-Diphosphate-N-Acetylgalactosamine - Uridine-5'-Diphosphate - Uridine Diphosphate Galactose - 2-Hexyloxy-6-Hydroxymethyl-Tetrahydro-Pyran-3,5-Diol - Fucose - 2-Hexyloxy-6-Hydroxymethyl-Tetrahydro-Pyran-3,4,5-Triol - H TYPE II TRISACCHARIDE - H TYPE I TRISACCHARIDE - GALACTOSE GREASE - BETA-METHYLLACTOSIDE
2821	GPI	0	0	0	0	1	1	1	5-Phosphoarabinonic Acid - Beta-Mercaptoethanol - Erythose-4-Phosphate
290	ANPEP	0	0	0	1	1	1	1	Ezetimibe - Icatibant
2936	GSR	0	1	0	1	1	1	1	Glutathione - NADH - Carmustine - 3,6-Dihydroxy-Xanthene-9-Propionic Acid - Nicotinamide-Adenine-Dinucleotide - 3-Sulfinoalanine - Glutathionylspermidine Disulfide - 3-(Prop-2-Ene-1-Sulfinyl)-Propene-1-Thiol - Flavin-Adenine Dinucleotide - Oxidized Glutathione Disulfide - Meta-Nitro-Tyrosine
2937	GSS	0	0	0	0	1	1	1	Glutathione - Glycine - L-Cysteine - Adenosine-5'-Diphosphate
2944	GSTM1	0	0	0	0	1	1	0	Glutathione - Zinc Trihydroxide - Glutathione S-(2,4 Dinitrobenzene)
2954	GSTZ1	0	0	0	0	1	1	1	Glutathione - 1,4-Dithiothreitol
2990	GUSB	0	0	0	0	1	1	1	Alpha-D-Mannose
3028	HSD17B10	0	0	0	0	1	1	1	NADH - Nicotinamide-Adenine-Dinucleotide - 1-Azepan-1-Yl-2-Phenyl-2-(4-Thioxo-1,4-Dihydro-Pyrazolo[3,4-D]Pyrimidin-5-Yl)Ethanone Adduct
3029	HAGH	0	0	0	0	1	1	1	Glutathione - S-(N-Hydroxy-N-Bromophenylcarbamoyl)Glutathione - Acetate Ion - Cacodylate Ion
3033	HADH	0	0	0	0	1	1	1	NADH - Nicotinamide-Adenine-Dinucleotide - Acetoacetyl-Coenzyme A - 3-Hydroxybutyryl-Coenzyme A
3074	HEXB	0	0	0	0	1	1	1	Ethylene Glycol - 2-Acetamido-2-Deoxy-D-Glucono-1,5-Lactone - 3ar,5r,6s,7r,7ar-5-Hydroxymethyl-2-Methyl-5,6,7,7a-Tetrahydro-3ah-Pyrano[3,2-D]Thiazole-6,7-Diol - (2r,3r,4s,5r)-2-Acetamido-3,4-Dihydroxy-5-Hydroxymethyl-Piperidinium
3098	HK1	0	0	0	0	1	1	1	Alpha-D-Glucose-6-Phosphate - Beta-D-Glucose - Adenosine-5'-Diphosphate - Phosphoaminophosphonic Acid-Adenylate Ester
3155	HMGCL	0	0	0	0	1	1	1	3-hydroxyglutaric acid
3156	HMGCR	0	0	0	1	1	1	1	NADH - Pravastatin - Lovastatin - Cerivastatin - Simvastatin - Atorvastatin - Fluvastatin - Rosuvastatin - Bezafibrate - Coenzyme A - (S)-Hmg-Coa - Adenosine-5'-Diphosphate - 2'-Monophosphoadenosine 5'-Diphosphoribose - 3-Hydroxy-3-Methyl-Glutaric Acid - 1,4-Dithiothreitol
3162	HMOX1	0	0	0	0	1	1	0	NADH - Biliverdine Ix Alpha - 12-Phenylheme - Heme - 2-Phenylheme - Verdoheme
3176	HNMT	0	0	0	1	1	1	1	Amodiaquine - S-Adenosyl-L-Homocysteine - METOPRINE, METHODICHLOROPHEN
3290	HSD11B1	0	0	0	0	1	1	1	NADH - Carbenoxolone - 2'-Monophosphoadenosine 5'-Diphosphoribose - 2-(N-Morpholino)-Ethanesulfonic Acid
3292	HSD17B1	0	0	0	0	1	1	1	NADH - 4-Androstenedione - 3-Beta-Hydroxy-5-Androsten-17-One - Nicotinamide-Adenine-Dinucleotide - Equilin - EM-1745 - Dihydrotestosterone - 2'-Monophosphoadenosine 5'-Diphosphoribose - 5alpha-Androstan-3,17-Dione
3295	HSD17B4	0	0	0	0	1	1	1	NADH - Nicotinamide-Adenine-Dinucleotide
3340	NDST1	0	0	0	0	1	0	1	Adenosine-3'-5'-Diphosphate
34	ACADM	0	0	0	0	1	1	1	Octanoyl-Coenzyme A - Flavin-Adenine Dinucleotide
3417	IDH1	1	0	0	0	1	1	1	Isocitric Acid - 2'-Monophosphoadenosine 5'-Diphosphoribose
349565	NMNAT3	0	0	0	0	1	1	1	Nicotinamide-Adenine-Dinucleotide - Alpha,Beta-Methyleneadenosine-5'-Triphosphate - Nicotinamide Mononucleotide - Deamido-Nad+
3612	IMPA1	0	0	0	1	1	1	1	Lithium - L-Myo-Inositol-1-Phosphate
3614	IMPDH1	0	1	1	1	1	1	1	NADH - Thioguanine - Mycophenolate mofetil - Ribavirin - Azathioprine - Mycophenolic acid - Mercaptopurine - 6-Chloropurine Riboside, 5'-Monophosphate
3615	IMPDH2	0	1	1	1	1	1	1	NADH - Mycophenolate mofetil - Azathioprine - Mycophenolic acid - Mercaptopurine - Ribavirin Monophosphate - Nicotinamide-Adenine-Dinucleotide - Ester - Selenazole-4-Carboxyamide-Adenine Dinucleotide - 6-Chloropurine Riboside, 5'-Monophosphate
3706	ITPKA	0	0	0	0	1	1	1	Inositol-(1,3,4,5)-Tetrakisphosphate - D-Myo-Inositol-1,4,5-Triphosphate - Adenosine-5'-Diphosphate - Phosphoaminophosphonic Acid-Adenylate Ester
3712	IVD	0	0	0	0	1	1	1	Flavin-Adenine Dinucleotide - Coenzyme a Persulfide
384	ARG2	0	0	0	0	1	1	1	L-Arginine - L-Ornithine - S-2-(Boronoethyl)-L-Cysteine
39	ACAT2	0	0	0	0	1	1	1	S-Hydroxycysteine - Coenzyme A
3939	LDHA	0	0	0	0	1	1	1	NADH - Oxamic Acid - Acetate Ion
3945	LDHB	0	0	0	0	1	1	1	NADH - Nicotinamide-Adenine-Dinucleotide - 4-Hydroxy-1,2,5-Oxadiazole-3-Carboxylic Acid - Oxamic Acid
4047	LSS	0	0	0	0	1	1	1	R048-8071 - B-Octylglucoside - Tetradecane - Lanosterol
4048	LTA4H	0	0	0	0	1	1	1	Acetic Acid - Imidazole - Bestatin - Acetate Ion
410	ARSA	0	0	0	0	1	1	1	2-Amino-3-Hydroxy-3-Phosphonooxy-Propionic Acid
412	STS	0	0	0	1	1	1	1	Estrone - 2-Amino-3-Oxo-4-Sulfo-Butyric Acid - B-Octylglucoside
4128	MAOA	0	0	0	1	1	1	1	Phentermine - Tranylcypromine - Phenelzine - Phenmetrazine - Moclobemide - Isocarboxazid
4129	MAOB	0	0	0	1	1	1	1	Phentermine - Tranylcypromine - Phenelzine - Maprotiline - Selegiline - Isocarboxazid - Rasagiline - Isatin - N-Methyl-N-Propargyl-1(R)-Aminoindan - Farnesol - [(1e)-4-Phenylbut-1-Enyl]Benzene - Flavin-Adenine Dinucleotide - N-Propargyl-1(S)-Aminoindan - Lauryl Dimethylamine-N-Oxide - 5-Hydroxy-N-Propargyl-1(R)-Aminoindan - N-METHYL-N-[(1R)-1-METHYL-2-PHENYLETHYL]PROP-2-EN-1-AMINE
4200	ME2	0	0	0	0	1	1	1	NADH - Fumarate - Nicotinamide-Adenine-Dinucleotide - Oxalate Ion - Malate Ion - Alpha-Ketomalonic Acid - Tartronate
43	ACHE	0	0	0	1	1	1	1	Choline - Tacrine - Gallamine Triethiodide - Pyridostigmine - Atropine - Galantamine - Isoflurophate - Donepezil - Demecarium bromide - Physostigmine - Rivastigmine - Edrophonium - Ambenonium - Tubocurarine - Decamethonium - Ephedrine - Neostigmine
4507	MTAP	0	0	0	0	1	1	1	Adenine - (1s)-1-(9-Deazaadenin-9-Yl)-1,4,5-Trideoxy-1,4-Imino-5-Methylthio-D-Ribitol - Formycin - 5'-Deoxy-5'-Methylthioadenosine - 5'-Deoxy-5'-(Methylthio)-Tubercidin
4522	MTHFD1	0	0	0	0	1	1	1	Tetrahydrofolic acid - NADH - LY374571 - 2'-Monophosphoadenosine 5'-Diphosphoribose - Acetate Ion - LY249543
471	ATIC	1	0	0	0	1	1	1	Tetrahydrofolic acid - Aicar - 5--Monophosphate-9-Beta-D-Ribofuranosyl Xanthine
476	ATP1A1	0	0	0	1	1	1	1	Pantoprazole - Methyclothiazide - Digoxin - Acetyldigitoxin - Furosemide - Esomeprazole - Hydroflumethiazide - Ethacrynic acid - Trichlormethiazide - Deslanoside - Ouabain - Diazoxide - Bretylium - Captopril - Bepridil - Potassium - Aluminium - Magnesium - Digitoxin - Almitrine
4830	NME1	0	0	0	0	1	1	1	Adenosine-5'-Diphosphate
4831	NME2	0	0	0	0	1	1	1	Guanosine-5'-Diphosphate
4843	NOS2	0	0	0	1	1	0	1	L-Arginine - L-Citrulline - Hydrocortisone - Dexamethasone - N,N-dimethylarginine - Ethylisothiourea - S-Ethylisothiourea - (6r,1'r,2's)-5,6,7,8 Tetrahydrobiopterin - Heme
4846	NOS3	0	0	0	1	1	1	1	L-Arginine - L-Citrulline - Tetrahydrobiopterin - Rosuvastatin - 3-Bromo-7-Nitroindazole - 7-Nitroindazole - (6r,1'r,2's)-5,6,7,8 Tetrahydrobiopterin - Heme - 6-Nitroindazole - N-Omega-Hydroxy-L-Arginine - 2-Methyl-2,4-Pentanediol - 2-Propanol, Isopropanol - 5-Nitroindazole
4860	NP	0	1	1	1	1	1	1	Cladribine - Aciclovir - 8-Azaguanine - Immucillin-G - Guanine - 2'3'-Dideoxyinosine - Peldesine - Guanosine - 4'-Deaza-1'-Aza-2'-Deoxy-1'-(9-Methylene)-Immucillin-H, (3r,4r)-N-[9-Deazahypoxanthin-9-Yl)Methyl]-4-Hydroxymethyl-Pyrrolidin-3-Ol - 3-Deoxyguanosine - 1,4-Dideoxy-4-Aza-1-(S)-(9-Deazahypoxanthin-9-Yl)-D-Ribitol - MT-Immucillin-H
4881	NPR1	0	0	0	1	1	1	0	Nitroprusside - Nitric Oxide - Nitroglycerin - Isosorbide Dinitrate - Isosorbide Mononitrate - Erythrityl Tetranitrate - Nesiritide
4882	NPR2	0	0	0	0	1	1	0	Erythrityl Tetranitrate - Nesiritide
4942	OAT	0	0	0	0	1	1	1	Pyridoxal Phosphate - L-Ornithine - Gabaculine - Canaline
4953	ODC1	0	0	0	0	1	1	1	Pyridoxal Phosphate - Spermine - N'-Pyridoxyl-Lysine-5'-Monophosphate
5009	OTC	0	0	0	0	1	1	1	L-Ornithine - L-Citrulline - N-(Phosphonoacetyl)-L-Ornithine - 2-Amino-Pentanoic Acid
5053	PAH	0	0	0	1	1	1	1	L-Phenylalanine - Tetrahydrobiopterin - Norepinephrine - Epinephrine - Levodopa - Quinonoid 7,8-Tetrahydrobiopterin - (6r,1'r,2's)-5,6,7,8 Tetrahydrobiopterin - Beta(2-Thienyl)Alanine - 7,8-dihydrobiopterin - Norleucine - Droxidopa
5105	PCK1	0	0	0	0	1	1	1	Phosphoenolpyruvate - Ethylene Glycol - 1-(2-Fluorobenzyl)-3-Butyl-8-(N-Acetyl-4-Aminobenzyl)-Xanthine - 1-Allyl-3-Butyl-8-(N-Acetyl-4-Aminobenzyl)-Xanthine - Phosphomethylphosphonic Acid-Guanylate Ester - Acetate Ion
51181	DCXR	0	0	0	0	1	1	1	Dihydrogenphosphate Ion - 2'-Monophosphoadenosine 5'-Diphosphoribose
5139	PDE3A	0	1	0	1	1	1	0	Milrinone - Anagrelide - Theophylline - Cilostazol - Aminophylline - Amrinone - Enoximone
5140	PDE3B	0	0	0	0	1	1	0	(5r)-6-(4-{[2-(3-Iodobenzyl)-3-Oxocyclohex-1-En-1-Yl]Amino}Phenyl)-5-Methyl-4,5-Dihydropyridazin-3(2h)-One - Hg9a-9, Nonanoyl-N-Hydroxyethylglucamide
5141	PDE4A	0	0	0	1	1	1	1	Milrinone - Theophylline - Dyphylline - Phentolamine - Pentoxifylline - Tadalafil - Enprofylline - Dipyridamole - Iloprost - Cilostazol
5142	PDE4B	0	0	0	1	1	1	1	Adenosine monophosphate - Caffeine - Theophylline - Dyphylline - Pentoxifylline - Enprofylline - Papaverine - Cilostazol - Amrinone - (R)-Mesopram - 4-[3-(Cyclopentyloxy)-4-Methoxyphenyl]-2-Pyrrolidinone - 3,5-Dimethyl-1-(3-Nitrophenyl)-1h-Pyrazole-4-Carboxylic Acid Ethyl Ester - Filaminast - 8-Bromo-Adenosine-5'-Monophosphate - (S)-Rolipram - 1-(2-Chlorophenyl)-3,5-Dimethyl-1h-Pyrazole-4-Carboxy…
5144	PDE4D	0	0	0	1	1	1	1	Adenosine monophosphate - Dyphylline - 4-[3-(Cyclopentyloxy)-4-Methoxyphenyl]-2-Pyrrolidinone - (S)-Rolipram - (R)-Rolipram
5152	PDE9A	0	0	0	0	1	1	1	Gamma-Glutamyl[S-(2-Iodobenzyl)Cysteinyl]Glycine
5153	PDE1B	0	0	0	0	1	1	0	S,S-(2-Hydroxyethyl)Thiocysteine
5207	PFKFB1	0	0	0	0	1	1	1	Phosphothiophosphoric Acid-Adenylate Ester
5294	PIK3CG	0	0	0	0	1	1	1	Staurosporine - 5-QUINOXALIN-6-YLMETHYLENE-THIAZOLIDINE-2,4-DIONE
5313	PKLR	0	0	0	0	1	1	1	Pyruvic acid - 2-Phosphoglycolic Acid - Fructose-1,6-Diphosphate
5320	PLA2G2A	0	0	0	0	1	1	1	[3-(1-Benzyl-3-Carbamoylmethyl-2-Methyl-1h-Indol-5-Yloxy)-Propyl-]-Phosphonic Acid - 4-(1-Benzyl-3-Carbamoylmethyl-2-Methyl-1h-Indol-5-Yloxy)-Butyric Acid - 1-Benzyl-5-Methoxy-2-Methyl-1h-Indol-3-Yl)-Acetic Acid - 6-Phenyl-4(R)-(7-Phenyl-Heptanoylamino)-Hexanoic Acid - 1-Octadecyl-2-Acetamido-2-Deoxy-Sn-Glycerol-3-Phosphoethylmethyl Sulfide - (S)-5-(4-Benzyloxy-Phenyl)-4-(7-Phenyl-Heptanoylamino)…
5321	PLA2G4A	0	0	0	1	1	1	1	Flunisolide - Medrysone - Fluorometholone - Fluticasone Propionate - Fluocinolone Acetonide - Flurandrenolide - Fluocinonide - Quinacrine
5334	PLCL1	0	0	0	0	1	1	0	Quinacrine
53343	NUDT9	0	0	0	0	1	0	1	Beta-D-Glucose - [(2r,3s,4s,5r)-3,4,5-Trihydroxytetrahydrofuran-2-Yl]Methyl Dihydrogen Phosphate
5409	PNMT	0	0	0	0	1	1	1	S-Adenosyl-L-Homocysteine - 1,2,3,4-Tetrahydro-Isoquinoline-7-Sulfonic Acid Amide - 7-Iodo-1,2,3,4-Tetrahydro-Isoquinoline - 8,9-Dichloro-2,3,4,5-Tetrahydro-1h-Benzo[C]Azepine
55163	PNPO	0	0	0	0	1	1	0	Pyridoxal Phosphate - Riboflavin Monophosphate - 2-Sulfhydryl-Ethanol
55312	RFK	0	0	0	0	1	1	1	Riboflavin - Riboflavin Monophosphate - Adenosine-5'-Diphosphate
56953	NT5M	0	0	0	0	1	1	1	Dpb-T - cyclic 3',5'-thymidine monophosphate
5742	PTGS1	0	0	0	1	1	1	1	gamma-Homolinolenic acid - Icosapent - Mesalazine - Acetaminophen - Indomethacin - Minoxidil - Nabumetone - Ketorolac - Tenoxicam - Tolmetin - Rofecoxib - Piroxicam - Fenoprofen - Diclofenac - Sulindac - Flurbiprofen - Etodolac - Mefenamic acid - Naproxen - Diflunisal - Suprofen - Salicyclic acid - Meclofenamic acid - Aspirin - Bromfenac - Ketoprofen - Balsalazide - Ibuprofen - Ciclopirox - Lumir…
5743	PTGS2	0	1	1	1	1	1	1	gamma-Homolinolenic acid - Icosapent - Mesalazine - Acetaminophen - Indomethacin - Nabumetone - Ketorolac - Tenoxicam - Lenalidomide - Celecoxib - Tolmetin - Rofecoxib - Fenoprofen - Valdecoxib - Diclofenac - Sulindac - Flurbiprofen - Etodolac - Mefenamic acid - Naproxen - Phenylbutazone - Meloxicam - Carprofen - Diflunisal - Suprofen - Salicyclic acid - Meclofenamic acid - Aspirin - Bromfenac - …
5836	PYGL	0	0	0	0	1	1	1	Pyridoxal Phosphate - Adenosine monophosphate - Riboflavin - 7,9-Dihydro-1h-Purine-2,6,8(3h)-Trione - CP-526423 - 1-N-Acetyl-Beta-D-Glucosamine - Beta-D-Glucose - 5-Chloro-1h-Indole-2-Carboxylic Acid{[Cyclopentyl-(2-Hydroxy-Ethyl)-Carbamoyl]-Methyl}-Amide - 2-Methyl-2,4-Pentanediol - Cp403700, (S)-1-{2-[(5-Chloro-1h-Indole-2-Carbonyl)-Amino]-3-Phenyl-Propionyl}-Azetidine-3-Carboxylate - Phosphono…
5860	QDPR	0	0	0	0	1	1	1	NADH - Nicotinamide-Adenine-Dinucleotide
587	BCAT2	0	0	0	0	1	1	1	Pyridoxal Phosphate - L-Glutamic Acid - L-Leucine - L-Isoleucine - Pyridoxamine-5'-Phosphate - N-[O-Phosphono-Pyridoxyl]-Isoleucine - Acetic Acid - Alpha-ketoisovalerate
60490	PPCDC	0	0	0	0	1	1	1	Riboflavin Monophosphate
6303	SAT1	0	0	0	0	1	0	1	Spermine - N-ethyl-N-[3-(propylamino)propyl]propane-1,3-diamine
635	BHMT	0	0	0	0	1	1	1	L-Methionine - S-(D-Carboxybutyl)-L-Homocysteine - Citric Acid
645	BLVRB	0	0	0	0	1	1	1	Riboflavin - NADH - Biliverdine Ix Alpha - Riboflavin Monophosphate - 2'-Monophosphoadenosine 5'-Diphosphoribose - 7,8-dimethylalloxazine - Mesobiliverdin Iv Alpha
6470	SHMT1	0	0	0	0	1	1	1	Pyridoxal Phosphate - Tetrahydrofolic acid - Glycine - Mimosine
64802	NMNAT1	0	0	0	0	1	1	1	Nicotinamide-Adenine-Dinucleotide - Nicotinamide Mononucleotide - Deamido-Nad+
6530	SLC6A2	0	0	0	1	1	1	1	Phentermine - Tramadol - Bethanidine - Guanadrel Sulfate - Reboxetine - Venlafaxine - Atomoxetine - Amitriptyline - Protriptyline - Norepinephrine - Methylphenidate - Imipramine - Duloxetine - Nortriptyline - Amoxapine - Mazindol - Trazodone - Ergotamine - Paroxetine - Trimipramine - Phenmetrazine - Cocaine - Maprotiline - Diethylpropion - Sibutramine - Doxepin - Nefazodone - Desipramine - Buprop…
6531	SLC6A3	0	0	0	1	1	1	1	Amphetamine - Phentermine - Benztropine - Methylphenidate - Duloxetine - Mazindol - Procaine - Modafinil - Phenmetrazine - Cocaine - Diethylpropion - Bupropion - Chloroprocaine - Lisdexamfetamine - Fencamfamine - Dextroamphetamine
6532	SLC6A4	0	0	0	1	1	1	1	Fluvoxamine - Phentermine - Tramadol - Citalopram - Venlafaxine - Amitriptyline - Protriptyline - Methylphenidate - Imipramine - Fluoxetine - Duloxetine - Dextromethorphan - Nortriptyline - Amoxapine - Trazodone - Paroxetine - Trimipramine - Minaprine - Cocaine - Tegaserod - Sertraline - Sibutramine - Doxepin - Nefazodone - Desipramine - Escitalopram - Dexfenfluramine - Clomipramine - MMDA - 3,4-…
6548	SLC9A1	0	0	0	1	1	1	1	Amiloride - Homoserine Lactone
6557	SLC12A1	0	0	0	1	1	1	1	Torasemide - Methyclothiazide - Chlorthalidone - Metolazone - Chlormerodrin - Furosemide - Potassium Chloride - Hydroflumethiazide - Bumetanide - Ethacrynic acid - Trichlormethiazide - Piretanide
6559	SLC12A3	0	0	0	1	1	1	1	Bendroflumethiazide - Metolazone - Benzthiazide - Chlorothiazide - Hydrochlorothiazide - Diazoxide - Polythiazide - Quinethazone
6571	SLC18A2	0	0	0	1	1	1	1	Reserpine - Alseroxylon - Tetrabenazine
6646	SOAT1	0	0	0	1	1	1	1	Ezetimibe - Hesperetin
6652	SORD	0	0	0	0	1	1	1	NADH - Nicotinamide-Adenine-Dinucleotide - Cp-166572, 2-Hydroxymethyl-4-(4-N,N-Dimethylaminosulfonyl-1-Piperazino)-Pyrimidine
6675	UAP1	0	0	0	0	1	1	1	Uridine-Diphosphate-N-Acetylgalactosamine - Uridine-Diphosphate-N-Acetylglucosamine
6697	SPR	0	0	0	0	1	0	1	2'-Monophosphoadenosine 5'-Diphosphoribose
6783	SULT1E1	0	0	0	0	1	1	1	Adenosine-3'-5'-Diphosphate - Ethylene Glycol - 3'-Phosphate-Adenosine-5'-Phosphate Sulfate - 3,5,3',5'-Tetrachloro-Biphenyl-4,4'-Diol
6817	SULT1A1	0	0	0	0	1	1	1	Adenosine-3'-5'-Diphosphate - P-Nitrophenol
6820	SULT2B1	0	0	0	0	1	1	1	3-Beta-Hydroxy-5-Androsten-17-One - Adenosine-3'-5'-Diphosphate - Pregnenolone - N-Cyclohexyltaurine
6821	SUOX	0	0	0	0	1	1	1	Heme
6822	SULT2A1	0	0	0	0	1	1	1	3-Beta-Hydroxy-5-Androsten-17-One - Adenosine-3'-5'-Diphosphate - Aetiocholanolone - Mercury Diiodide
6916	TBXAS1	0	0	0	0	1	1	1	Ridogrel - Dazoxiben
7001	PRDX2	0	0	0	0	1	1	0	3-Sulfinoalanine - N-Carbamoyl-Alanine
7054	TH	0	0	0	0	1	1	1	L-Phenylalanine - L-Tyrosine - Tetrahydrobiopterin - Metyrosine
7083	TK1	0	0	0	0	1	1	1	Dithioerythritol - Thymidine-5'-Triphosphate
7166	TPH1	0	0	0	0	1	1	1	L-Tryptophan - Tetrahydrobiopterin - 7,8-Dihydro-L-Biopterin
7296	TXNRD1	0	0	0	0	1	1	1	Fotemustine
7298	TYMS	0	1	1	1	1	1	1	Raltitrexed - Floxuridine - Trifluridine - Gemcitabine - Fluorouracil - Pemetrexed - Leucovorin - Capecitabine - Thymidine-5'-Phosphate - Ethylene Glycol - Beta-Mercaptoethanol - Dump - S,S-(2-Hydroxyethyl)Thiocysteine
7299	TYR	0	0	0	1	1	1	1	NADH - Azelaic Acid - Mimosine
7371	UCK2	0	0	0	0	1	1	1	Cytidine - Cytidine-5'-Triphosphate - Cytidine-5'-Monophosphate - Adenosine-5'-Diphosphate - Uridine 5'-Triphosphate - Citric Acid
7389	UROD	0	0	0	0	1	1	1	Beta-Mercaptoethanol - Coproporphyrin I - Coproporphyrin Iii
759	CA1	0	0	0	1	1	1	1	Methyclothiazide - Ethoxzolamide - Amlodipine - Bendroflumethiazide - Benzthiazide - Cyclothiazide - Verapamil - Methazolamide - Hydroflumethiazide - Acetazolamide - Chlorothiazide - Zonisamide - Hydrochlorothiazide - Trichlormethiazide - Ethinamate - Diazoxide - Dichlorphenamide - Brinzolamide - Levetiracetam - Quinethazone - Ethylene Glycol
760	CA2	0	0	0	1	1	1	1	Methyclothiazide - Topiramate - Bendroflumethiazide - Benzthiazide - Cyclothiazide - Hydroflumethiazide - Acetazolamide - Dorzolamide - Chlorothiazide - Hydrochlorothiazide - Trichlormethiazide - Ethinamate - Diazoxide - Brinzolamide - Quinethazone - 4-(Hydroxymercury)Benzoic Acid - N-Benzyl-4-Sulfamoyl-Benzamide - 4-Flourobenzenesulfonamide - Formic Acid - AL5424 - N-(2-Flouro-Benzyl)-4-Sulfamoy…
762	CA4	0	0	0	1	1	1	1	Methyclothiazide - Topiramate - Bendroflumethiazide - Benzthiazide - Cyclothiazide - Hydroflumethiazide - Chlorothiazide - Hydrochlorothiazide - Trichlormethiazide - Diazoxide - Quinethazone
771	CA12	0	0	0	1	1	1	1	Acetazolamide - Acetic Acid
7915	ALDH5A1	0	0	0	0	1	1	1	Succinic acid - NADH - Chlormerodrin
8398	PLA2G6	0	0	0	0	1	1	1	Quinacrine
8399	PLA2G10	0	0	0	0	1	1	1	2-Methyl-2,4-Pentanediol
84444	DOT1L	0	0	0	0	1	0	0	Acetate Ion
847	CAT	0	0	0	1	1	1	0	Fomepizole - Heme - Acetate Ion
8639	AOC3	0	0	0	1	1	1	1	Phenelzine - Hydralazine - 6-hydroxydopa quinone
8654	PDE5A	0	0	0	1	1	1	1	Sildenafil - Theophylline - Pentoxifylline - Tadalafil - Vardenafil - Dipyridamole - Guanosine-5'-Monophosphate - Gamma-Glutamyl[S-(2-Iodobenzyl)Cysteinyl]Glycine - Citric Acid - Udenafil
873	CBR1	0	0	0	0	1	1	1	Heptaethylene Glycol, Peg330 - 2-(2-{2-[2-(2-{2-[2-(2-Ethoxy-Ethoxy)-Ethoxy]-Ethoxy}-Ethoxy)-Ethoxy]-Ethoxy}-Ethoxy)-Ethanol, Polyethyleneglycol Peg400 - 3-(4-Amino-1-Tert-Butyl-1h-Pyrazolo[3,4-D]Pyrimidin-3-Yl)Phenol
875	CBS	0	0	0	0	1	1	1	Pyridoxal Phosphate - S-Adenosylmethionine - L-Serine - L-Cysteine - Pyridoxine - Heme
883	CCBL1	0	0	0	0	1	1	1	Pyridoxal Phosphate - L-Glutamine - Pyridoxamine-5'-Phosphate - D-Phenylalanine - N'-Pyridoxyl-Lysine-5'-Monophosphate
8836	GGH	0	0	0	0	1	1	1	L-Glutamic Acid - Folic Acid - Beta-Mercaptoethanol
8972	MGAM	0	0	0	1	1	1	0	Acarbose - Miglitol - Voglibose
9061	PAPSS1	0	0	0	0	1	1	1	Adenosine-5'-Diphosphate
978	CDA	0	0	0	0	1	1	1	1-Beta-Ribofuranosyl-1,3-Diazepinone
9955	HS3ST3A1	0	0	0	0	1	0	1	Adenosine-3'-5'-Diphosphate - O2-Sulfo-Glucuronic Acid - N,O6-Disulfo-Glucosamine - 1,4-Dideoxy-5-Dehydro-O2-Sulfo-Glucuronic Acid - Citric Acid
100	ADA	0	1	1	1	0	1	1	Cladribine - Pentostatin - Dipyridamole - Fludarabine
10257	ABCC4	0	0	0	1	0	1	1	Cefazolin
10599	SLCO1B1	0	0	0	1	0	1	1	Pravastatin - Digoxin - Gemfibrozil
107	ADCY1	0	0	0	1	0	1	1	Adenosine monophosphate - Adenosine triphosphate - Adenosine
10723	SLC12A7	0	0	0	1	0	1	1	Potassium Chloride
10846	PDE10A	0	0	0	1	0	1	0	Dipyridamole
11309	SLCO2B1	0	0	0	1	0	1	0	Ergoloid mesylate
1312	COMT	0	0	0	1	0	0	1	Tolcapone - Entacapone - Levodopa
1345	COX6C	1	0	0	0	0	1	1
1374	CPT1A	0	0	0	1	0	1	1	L-Carnitine - Perhexiline
1376	CPT2	0	0	0	1	0	1	1	L-Carnitine - Perhexiline
1545	CYP1B1	0	0	0	1	0	1	1	Estrone
1565	CYP2D6	0	0	0	1	0	1	1	Perphenazine
1577	CYP3A5	0	0	0	1	0	1	1	Alfentanil
158	ADSL	0	1	1	1	0	1	1	Azathioprine - Mercaptopurine
1584	CYP11B1	0	1	1	1	0	1	1	Mitotane
1586	CYP17A1	0	0	0	1	0	1	1	NADH - Progesterone
1595	CYP51A1	0	0	0	1	0	1	1	Fluconazole - Terconazole - Ketoconazole - Miconazole - Itraconazole
1621	DBH	0	0	0	1	0	1	1	Vitamin C - Dopamine
1806	DPYD	0	1	1	1	0	1	1	Enfuvirtide - Capecitabine
19	ABCA1	0	0	0	1	0	1	1	Adenosine triphosphate - Glibenclamide
2030	SLC29A1	0	0	0	1	0	1	1	Troglitazone
2131	EXT1	1	0	0	0	0	0	1
2132	EXT2	1	0	0	0	0	0	1
2181	ACSL3	1	0	0	0	0	1	1	Icosapent
2182	ACSL4	0	0	0	1	0	1	1	Icosapent - Troglitazone
2271	FH	1	0	0	0	0	1	1
22978	NT5C2	0	0	0	1	0	1	1	Adenosine triphosphate - Ribavirin
23657	SLC7A11	0	0	0	1	0	1	1	L-Cystine - L-Glutamic Acid - Sulfasalazine
251	ALPPL2	0	0	0	1	0	0	1	Levamisole - Amifostine
2531	KDSR	1	0	0	0	0	1	1
2548	GAA	0	0	0	1	0	1	0	Acarbose
2588	GALNS	0	0	0	1	0	1	1	Hyaluronidase
26	ABP1	0	0	0	1	0	1	1	Spermine - Amiloride
270	AMPD1	0	1	1	1	0	1	1	Adenosine monophosphate - Azathioprine - Mercaptopurine
271	AMPD2	0	1	1	1	0	1	1	Azathioprine - Mercaptopurine
2710	GK	0	0	0	0	0	1	1
27115	PDE7B	0	0	0	1	0	1	0	Dyphylline - Ketotifen
272	AMPD3	0	1	1	1	0	1	1	Azathioprine - Mercaptopurine
291	SLC25A4	0	0	0	1	0	1	1	Adenosine triphosphate - Clodronate
292	SLC25A5	0	0	0	1	0	1	1	Clodronate
293	SLC25A6	0	0	0	1	0	1	1	Clodronate
3242	HPD	0	0	0	1	0	1	1	Nitisinone
3251	HPRT1	0	1	1	1	0	1	1	Thioguanine - Azathioprine - Mercaptopurine
3283	HSD3B1	0	0	0	1	0	1	1	NADH - Trilostane
3284	HSD3B2	0	0	0	1	0	1	1	NADH - Trilostane
3418	IDH2	1	0	0	0	0	1	1
36	ACADSB	0	0	0	1	0	1	1	L-Isoleucine - Valproic Acid
3613	IMPA2	0	0	0	1	0	1	1	Lithium
3628	INPP1	0	0	0	1	0	1	1	Lithium
38	ACAT1	0	0	0	1	0	1	1	Sulfasalazine
4023	LPL	0	0	0	1	0	1	1	Clofibrate - Orlistat - Gemfibrozil
4353	MPO	0	0	0	1	0	1	1	Cefdinir
4363	ABCC1	0	1	0	1	0	1	1	Daunorubicin - Glibenclamide - Probenecid - Sulfinpyrazone - Saquinavir
4512	COX1	0	0	0	1	0	1	1	Diethylcarbamazine
4519	CYTB	0	0	0	1	0	1	1	Atovaquone
4535	ND1	0	0	0	1	0	1	1	NADH - Enflurane - Isoflurane - Methoxyflurane - Halothane - Desflurane - Sevoflurane
4548	MTR	0	0	0	1	0	1	1	Tetrahydrofolic acid - L-Methionine - Hydroxocobalamin
4594	MUT	0	0	0	1	0	1	1	Cyanocobalamin - Hydroxocobalamin
4718	NDUFC2	0	0	0	1	0	1	0	NADH - Carvedilol
4758	NEU1	0	0	0	1	0	1	1	Oseltamivir
4907	NT5E	0	0	0	1	0	1	1	Pentoxifylline
495	ATP4A	0	0	0	1	0	1	1	Pantoprazole - Omeprazole - Lansoprazole - Esomeprazole - Trifluoperazine - Rabeprazole
496	ATP4B	0	0	0	1	0	1	1	Rabeprazole
5033	P4HA1	0	0	0	1	0	0	1	Vitamin C - Succinic acid - L-Proline - Hydralazine
5049	PAFAH1B2	1	0	0	0	0	1	1
51292	GMPR2	0	1	1	1	0	1	1	Azathioprine - Mercaptopurine
513	ATP5D	0	0	0	1	0	1	1	Enflurane - Isoflurane - Methoxyflurane - Halothane - Desflurane - Sevoflurane
5138	PDE2A	0	0	0	1	0	1	0	Sildenafil - Sulindac
5143	PDE4C	0	0	0	1	0	1	1	Dyphylline
5150	PDE7A	0	0	0	1	0	1	0	Dyphylline - Ketotifen
5167	ENPP1	0	0	0	1	0	1	1	Ribavirin - Amifostine
51727	CMPK1	0	1	1	1	0	1	1	Gemcitabine
5264	PHYH	0	0	0	1	0	1	0	Antihemophilic Factor - Vitamin C
5290	PIK3CA	1	0	0	0	0	1	1
5295	PIK3R1	1	0	0	1	0	1	0	Isoproterenol
53354	PANK1	0	0	0	1	0	1	1	Bezafibrate
5351	PLOD1	0	0	0	1	0	0	0	Vitamin C - Succinic acid - Minoxidil
5406	PNLIP	0	0	0	1	0	1	1	Bentiromide - Orlistat
54490	UGT2B28	0	0	0	1	0	1	1	Flunitrazepam
54677	CROT	0	0	0	1	0	1	1	L-Carnitine
5471	PPAT	0	1	1	1	0	1	1	L-Glutamine - Thioguanine - Azathioprine - Mercaptopurine
5728	PTEN	1	0	0	0	0	1	1
5740	PTGIS	0	0	0	1	0	1	0	Phenylbutazone
57468	SLC12A5	0	0	0	1	0	1	1	Potassium Chloride - Bumetanide
586	BCAT1	0	0	0	1	0	1	1	Pyridoxal Phosphate - L-Glutamic Acid - L-Leucine - L-Valine - L-Isoleucine - Gabapentin
6184	RPN1	1	0	0	0	0	0	1
6240	RRM1	0	1	1	1	0	1	1	Gemcitabine - Clofarabine - Hydroxyurea - Fludarabine
6390	SDHB	1	0	0	0	0	1	1	Succinic acid
6391	SDHC	1	0	0	0	0	1	1	Succinic acid
6392	SDHD	1	0	0	0	0	1	1	Succinic acid
6476	SI	0	0	0	1	0	1	0	Acarbose
6513	SLC2A1	0	0	0	1	0	1	1	Etomidate
6529	SLC6A1	0	0	0	1	0	1	1	Tiagabine - Cocaine
6558	SLC12A2	0	0	0	1	0	1	1	Potassium Chloride - Bumetanide
6560	SLC12A4	0	0	0	1	0	1	1	Potassium Chloride - Bumetanide
6565	SLC15A2	0	0	0	1	0	1	1	Cefadroxil
6583	SLC22A4	0	0	0	1	0	1	1	L-Carnitine
6584	SLC22A5	0	0	0	1	0	1	1	L-Carnitine
6713	SQLE	0	0	0	1	0	1	1	Naftifine - Terbinafine - Butenafine
6715	SRD5A1	0	0	0	1	0	1	1	Dutasteride - Finasteride
6716	SRD5A2	0	0	0	1	0	1	1	Azelaic Acid - Dutasteride
7173	TPO	0	0	0	1	0	1	1	Carbimazole - Propylthiouracil - Methimazole
7357	UGCG	0	0	0	1	0	1	1	Miglustat
7384	UQCRC1	0	0	0	1	0	1	0	Atovaquone
7498	XDH	0	0	0	1	0	1	1	Allopurinol
788	SLC25A20	0	0	0	1	0	1	1	L-Carnitine
8647	ABCB11	0	0	0	1	0	1	1	Adenosine triphosphate - Bosentan - Glibenclamide
8714	ABCC3	0	0	0	1	0	1	1	Glibenclamide
8833	GMPS	1	1	1	1	0	1	1	L-Glutamine - L-Glutamic Acid - Azathioprine - Mercaptopurine
9990	SLC12A6	0	0	0	1	0	1	1	Potassium Chloride
