# Supplementary material for: Increasing consensus of context-specific metabolic models by integrating data-inferred cell functions
Source: PLoS Comput Biol. 2019 Apr 15;15(4):e1006867. doi: 10.1371/journal.pcbi.1006867 (PMC6483243; doi:10.1371/journal.pcbi.1006867)
Supplement: S12 Table — (XLSX) [file pcbi.1006867.s013.xlsx]

## Sheet: Sheet1
The Hallmark Gene Sets have come from Liberzon et al. 2015. The Molecular Signatures Database Hallmark Gene Set Collection , Cell Systems 1, 417–425
Gene Name	Entrez ID	Present in Recon 2.2	Present in iHsa	Associated Cancer Hallmark	Gene Description
KCNJ8	3764	1	0	ANGIOGENESIS	potassium voltage-gated channel subfamily J member 8(KCNJ8)
ABCA1	19	1	1	INFLAMMATORY_RESPONSE	ATP binding cassette subfamily A member 1(ABCA1)
ACACA	31	1	1	MTORC1_SIGNALING /PI3K_AKT_MTOR_SIGNALING	acetyl-CoA carboxylase alpha(ACACA)
ACLY	47	1	1	MTORC1_SIGNALING	ATP citrate lyase(ACLY)
ACSL3	2181	1	1	MTORC1_SIGNALING	acyl-CoA synthetase long-chain family member 3(ACSL3)
ADA	100	1	1	DNA_REPAIR	adenosine deaminase(ADA)
ADCY2	108	1	1	PI3K_AKT_MTOR_SIGNALING	adenylate cyclase 2(ADCY2)
ADCY6	112	1	1	DNA_REPAIR	adenylate cyclase 6(ADCY6)
AK1	203	1	1	DNA_REPAIR	adenylate kinase 1(AK1)
AK3	50808	1	1	DNA_REPAIR	adenylate kinase 3(AK3)
AK4	205	1	1	MTORC1_SIGNALING	adenylate kinase 4(AK4)
ALDOA	226	1	1	MTORC1_SIGNALING	aldolase, fructose-bisphosphate A(ALDOA)
AMD1	262	1	1	G2M_CHECKPOINT	adenosylmethionine decarboxylase 1(AMD1)
ANPEP	290	1	1	EPITHELIAL_MESENCHYMAL_TRANSITION	alanyl aminopeptidase, membrane(ANPEP)
APRT	353	1	1	DNA_REPAIR	adenine phosphoribosyltransferase(APRT)
AQP9	366	1	1	INFLAMMATORY_RESPONSE	aquaporin 9(AQP9)
ASNS	440	1	1	MTORC1_SIGNALING	asparagine synthetase (glutamine-hydrolyzing)(ASNS)
ATP2B1	490	1	0	INFLAMMATORY_RESPONSE	ATPase plasma membrane Ca2+ transporting 1(ATP2B1)
ATP5G1	516	1	1	MTORC1_SIGNALING	ATP synthase, H+ transporting, mitochondrial Fo complex subunit C1 (subunit 9)(ATP5G1)
ATP6V1D	51382	1	1	MTORC1_SIGNALING	ATPase H+ transporting V1 subunit D(ATP6V1D)
BCAP31	10134	0	1	APOPTOSIS/DNA_REPAIR	B-cell receptor-associated protein 31(BCAP31)
BCAT1	586	1	1	MTORC1_SIGNALING	branched chain amino acid transaminase 1(BCAT1)
BMP1	649	0	1	EPITHELIAL_MESENCHYMAL_TRANSITION	bone morphogenetic protein 1(BMP1)
CANT1	124583	1	1	DNA_REPAIR	calcium activated nucleotidase 1(CANT1)
CD38	952	1	1	APOPTOSIS	CD38 molecule(CD38)
CDA	978	1	1	DNA_REPAIR	cytidine deaminase(CDA)
CHST2	9435	1	1	INFLAMMATORY_RESPONSE	carbohydrate sulfotransferase 2(CHST2)
CMPK2	129607	1	1	DNA_REPAIR	cytidine/uridine monophosphate kinase 2(CMPK2)
COPA	1314	0	1	EPITHELIAL_MESENCHYMAL_TRANSITION	coatomer protein complex subunit alpha(COPA)
CTH	1491	1	1	APOPTOSIS/MTORC1_SIGNALING	cystathionine gamma-lyase(CTH)
CYP51A1	1595	1	1	MTORC1_SIGNALING	cytochrome P450 family 51 subfamily A member 1(CYP51A1)
DAD1	1603	0	1	DNA_REPAIR	defender against cell death 1(DAD1)
DGUOK	1716	1	1	DNA_REPAIR	deoxyguanosine kinase(DGUOK)
DHCR24	1718	1	1	MTORC1_SIGNALING	24-dehydrocholesterol reductase(DHCR24)
DHCR7	1717	1	1	MTORC1_SIGNALING	7-dehydrocholesterol reductase(DHCR7)
DHFR	1719	1	1	MTORC1_SIGNALING	dihydrofolate reductase(DHFR)
DPYD	1806	1	1	APOPTOSIS	dihydropyrimidine dehydrogenase(DPYD)
DPYSL3	1809	1	1	EPITHELIAL_MESENCHYMAL_TRANSITION	dihydropyrimidinase like 3(DPYSL3)
DTYMK	1841	1	1	G2M_CHECKPOINT	deoxythymidylate kinase(DTYMK)
DUT	1854	1	1	DNA_REPAIR	deoxyuridine triphosphatase(DUT)
EBP	10682	1	1	APOPTOSIS/MTORC1_SIGNALING	emopamil binding protein (sterol isomerase)(EBP)
EIF4E	1977	0	1	PI3K_AKT_MTOR_SIGNALING	eukaryotic translation initiation factor 4E(EIF4E)
ELOVL5	60481	1	1	MTORC1_SIGNALING	ELOVL fatty acid elongase 5(ELOVL5)
ELOVL6	79071	1	1	MTORC1_SIGNALING	ELOVL fatty acid elongase 6(ELOVL6)
ENO1	2023	1	1	MTORC1_SIGNALING	enolase 1(ENO1)
ENO2	2026	1	1	APOPTOSIS/EPITHELIAL_MESENCHYMAL_TRANSITION	enolase 2(ENO2)
EPRS	2058	0	1	MTORC1_SIGNALING	glutamyl-prolyl-tRNA synthetase(EPRS)
FADS1	3992	1	1	MTORC1_SIGNALING	fatty acid desaturase 1(FADS1)
FADS2	9415	1	1	MTORC1_SIGNALING	fatty acid desaturase 2(FADS2)
FUCA1	2517	1	1	EPITHELIAL_MESENCHYMAL_TRANSITION	fucosidase, alpha-L- 1, tissue(FUCA1)
G6PD	2539	1	1	MTORC1_SIGNALING	glucose-6-phosphate dehydrogenase(G6PD)
GAPDH	2597	1	1	MTORC1_SIGNALING	glyceraldehyde-3-phosphate dehydrogenase(GAPDH)
GBE1	2632	1	1	MTORC1_SIGNALING	1,4-alpha-glucan branching enzyme 1(GBE1)
GCH1	2643	1	1	APOPTOSIS/INFLAMMATORY_RESPONSE	GTP cyclohydrolase 1(GCH1)
GCLC	2729	1	1	MTORC1_SIGNALING	glutamate-cysteine ligase catalytic subunit(GCLC)
GLA	2717	1	1	MTORC1_SIGNALING	galactosidase alpha(GLA)
GLRX	2745	1	1	MTORC1_SIGNALING	glutaredoxin(GLRX)
GMPR2	51292	1	1	DNA_REPAIR	guanosine monophosphate reductase 2(GMPR2)
GMPS	8833	1	1	MTORC1_SIGNALING	guanine monophosphate synthase(GMPS)
GOT1	2805	1	1	MTORC1_SIGNALING	glutamic-oxaloacetic transaminase 1(GOT1)
GPI	2821	1	1	MTORC1_SIGNALING	glucose-6-phosphate isomerase(GPI)
GPX1	2876	1	1	APOPTOSIS	glutathione peroxidase 1(GPX1)
GPX3	2878	1	1	APOPTOSIS	glutathione peroxidase 3(GPX3)
GPX4	2879	1	1	APOPTOSIS/DNA_REPAIR	glutathione peroxidase 4(GPX4)
GPX7	2882	1	1	EPITHELIAL_MESENCHYMAL_TRANSITION	glutathione peroxidase 7(GPX7)
GSR	2936	1	1	APOPTOSIS/MTORC1_SIGNALING	glutathione-disulfide reductase(GSR)
GSTM1	2944	1	0	APOPTOSIS	glutathione S-transferase mu 1(GSTM1)
GUCY2D	3000	1	0	APOPTOSIS	guanylate cyclase 2D, retinal(GUCY2D)
GUK1	2987	1	1	DNA_REPAIR	guanylate kinase 1(GUK1)
HAS2	3037	1	1	INFLAMMATORY_RESPONSE	hyaluronan synthase 2(HAS2)
HIF1A	3091	0	1	G2M_CHECKPOINT/INFLAMMATORY_RESPONSE	hypoxia inducible factor 1 alpha subunit(HIF1A)
HK2	3099	1	1	MTORC1_SIGNALING	hexokinase 2(HK2)
HMBS	3145	1	1	MTORC1_SIGNALING	hydroxymethylbilane synthase(HMBS)
HMGCR	3156	1	1	MTORC1_SIGNALING	3-hydroxy-3-methylglutaryl-CoA reductase(HMGCR)
HMGCS1	3157	1	1	MTORC1_SIGNALING	3-hydroxy-3-methylglutaryl-CoA synthase 1(HMGCS1)
HMOX1	3162	1	0	APOPTOSIS	heme oxygenase 1(HMOX1)
HPRT1	3251	1	1	DNA_REPAIR/MTORC1_SIGNALING	hypoxanthine phosphoribosyltransferase 1(HPRT1)
IDH1	3417	1	1	MTORC1_SIGNALING	isocitrate dehydrogenase (NADP(+)) 1, cytosolic(IDH1)
IDI1	3422	1	1	MTORC1_SIGNALING	isopentenyl-diphosphate delta isomerase 1(IDI1)
IMPDH2	3615	1	1	DNA_REPAIR	inosine monophosphate dehydrogenase 2(IMPDH2)
ITPA	3704	1	1	DNA_REPAIR	inosine triphosphatase(ITPA)
LBR	3930	0	1	G2M_CHECKPOINT	lamin B receptor(LBR)
LDHA	3939	1	1	MTORC1_SIGNALING	lactate dehydrogenase A(LDHA)
LPL	4023	1	1	ANGIOGENESIS	lipoprotein lipase(LPL)
LTA4H	4048	1	1	MTORC1_SIGNALING	leukotriene A4 hydrolase(LTA4H)
ME1	4199	1	1	MTORC1_SIGNALING	malic enzyme 1(ME1)
MTHFD2	10797	1	1	MTORC1_SIGNALING	methylenetetrahydrofolate dehydrogenase (NADP+ dependent) 2, methenyltetrahydrofolate cyclohydrolase(MTHFD2)
MTHFD2L	441024	1	1	MTORC1_SIGNALING	methylenetetrahydrofolate dehydrogenase (NADP+ dependent) 2-like(MTHFD2L)
MYLK	4638	0	1	EPITHELIAL_MESENCHYMAL_TRANSITION	myosin light chain kinase(MYLK)
NAMPT	10135	1	1	INFLAMMATORY_RESPONSE /MTORC1_SIGNALING	nicotinamide phosphoribosyltransferase(NAMPT)
NME1	4830	1	1	DNA_REPAIR	NME/NM23 nucleoside diphosphate kinase 1(NME1)
NME3	4832	1	1	DNA_REPAIR	NME/NM23 nucleoside diphosphate kinase 3(NME3)
NME4	4833	1	1	DNA_REPAIR	NME/NM23 nucleoside diphosphate kinase 4(NME4)
NNMT	4837	1	1	EPITHELIAL_MESENCHYMAL_TRANSITION	nicotinamide N-methyltransferase(NNMT)
NPR2	4882	1	0	DNA_REPAIR	natriuretic peptide receptor 2(NPR2)
NT5C	30833	1	1	DNA_REPAIR	5', 3'-nucleotidase, cytosolic(NT5C)
NT5E	4907	1	1	EPITHELIAL_MESENCHYMAL_TRANSITION	5'-nucleotidase ecto(NT5E)
NUDT9	53343	0	1	DNA_REPAIR	nudix hydrolase 9(NUDT9)
ODC1	4953	1	1	G2M_CHECKPOINT	ornithine decarboxylase 1(ODC1)
P4HA1	5033	0	1	MTORC1_SIGNALING	prolyl 4-hydroxylase subunit alpha 1(P4HA1)
PAFAH1B1	5048	1	1	G2M_CHECKPOINT	platelet activating factor acetylhydrolase 1b regulatory subunit 1(PAFAH1B1)
PAPD7	11044	0	1	G2M_CHECKPOINT	poly(A) RNA polymerase D7, non-canonical(PAPD7)
PDE4B	5142	1	1	DNA_REPAIR/INFLAMMATORY_RESPONSE	phosphodiesterase 4B(PDE4B)
PDE6G	5148	1	0	DNA_REPAIR	phosphodiesterase 6G(PDE6G)
PDK1	5163	0	1	MTORC1_SIGNALING/PI3K_AKT_MTOR_SIGNALING	pyruvate dehydrogenase kinase 1(PDK1)
PFKL	5211	1	1	MTORC1_SIGNALING	phosphofructokinase, liver type(PFKL)
PGK1	5230	1	1	MTORC1_SIGNALING	phosphoglycerate kinase 1(PGK1)
PGM1	5236	1	1	MTORC1_SIGNALING	phosphoglucomutase 1(PGM1)
PHGDH	26227	1	1	MTORC1_SIGNALING	phosphoglycerate dehydrogenase(PHGDH)
PIK3R3	8503	1	0	MTORC1_SIGNALING/PI3K_AKT_MTOR_SIGNALING	phosphoinositide-3-kinase regulatory subunit 3(PIK3R3)
PIK3R5	23533	1	1	INFLAMMATORY_RESPONSE	phosphoinositide-3-kinase regulatory subunit 5(PIK3R5)
PIKFYVE	200576	1	1	PI3K_AKT_MTOR_SIGNALING	phosphoinositide kinase, FYVE-type zinc finger containing(PIKFYVE)
PLA2G12A	81579	1	1	PI3K_AKT_MTOR_SIGNALING	phospholipase A2 group XIIA(PLA2G12A)
PLCB1	23236	1	1	PI3K_AKT_MTOR_SIGNALING	phospholipase C beta 1(PLCB1)
PLCB2	5330	1	1	APOPTOSIS	phospholipase C beta 2(PLCB2)
PLCG1	5335	1	1	PI3K_AKT_MTOR_SIGNALING	phospholipase C gamma 1(PLCG1)
PNP	4860	1	1	DNA_REPAIR/MTORC1_SIGNALING	purine nucleoside phosphorylase(PNP)
POLA1	5422	0	1	DNA_REPAIR	DNA polymerase alpha 1, catalytic subunit(POLA1)
POLA2	23649	0	1	DNA_REPAIR/G2M_CHECKPOINT	DNA polymerase alpha 2, accessory subunit(POLA2)
POLB	5423	0	1	DNA_REPAIR	DNA polymerase beta(POLB)
POLD1	5424	0	1	DNA_REPAIR	DNA polymerase delta 1, catalytic subunit(POLD1)
POLD3	10714	0	1	DNA_REPAIR	DNA polymerase delta 3, accessory subunit(POLD3)
POLD4	57804	0	1	DNA_REPAIR	DNA polymerase delta 4, accessory subunit(POLD4)
POLE	5426	0	1	G2M_CHECKPOINT	DNA polymerase epsilon, catalytic subunit(POLE)
POLE4	56655	0	1	DNA_REPAIR	DNA polymerase epsilon 4, accessory subunit(POLE4)
POLH	5429	0	1	DNA_REPAIR	DNA polymerase eta(POLH)
POLL	27343	0	1	DNA_REPAIR	DNA polymerase lambda(POLL)
POLQ	10721	0	1	G2M_CHECKPOINT	DNA polymerase theta(POLQ)
POLR1C	9533	0	1	DNA_REPAIR	RNA polymerase I subunit C(POLR1C)
POLR1D	51082	0	1	DNA_REPAIR	RNA polymerase I subunit D(POLR1D)
POLR2A	5430	0	1	DNA_REPAIR	RNA polymerase II subunit A(POLR2A)
POLR2C	5432	0	1	DNA_REPAIR	RNA polymerase II subunit C(POLR2C)
POLR2D	5433	0	1	DNA_REPAIR	RNA polymerase II subunit D(POLR2D)
POLR2E	5434	0	1	DNA_REPAIR	RNA polymerase II subunit E(POLR2E)
POLR2F	5435	0	1	DNA_REPAIR	RNA polymerase II subunit F(POLR2F)
POLR2G	5436	0	1	DNA_REPAIR	RNA polymerase II subunit G(POLR2G)
POLR2H	5437	0	1	DNA_REPAIR	RNA polymerase II subunit H(POLR2H)
POLR2I	5438	0	1	DNA_REPAIR	RNA polymerase II subunit I(POLR2I)
POLR2J	5439	0	1	DNA_REPAIR	RNA polymerase II subunit J(POLR2J)
POLR2K	5440	0	1	DNA_REPAIR	RNA polymerase II subunit K(POLR2K)
POLR3C	10623	0	1	DNA_REPAIR	RNA polymerase III subunit C(POLR3C)
POLR3G	10622	0	1	MTORC1_SIGNALING	RNA polymerase III subunit G(POLR3G)
POLR3GL	84265	0	1	DNA_REPAIR	RNA polymerase III subunit G like(POLR3GL)
PPA1	5464	1	1	MTORC1_SIGNALING	pyrophosphatase (inorganic) 1(PPA1)
PPP1CA	5499	0	1	PI3K_AKT_MTOR_SIGNALING	protein phosphatase 1 catalytic subunit alpha(PPP1CA)
PPT1	5538	0	1	APOPTOSIS	palmitoyl-protein thioesterase 1(PPT1)
PRDX1	5052	1	0	MTORC1_SIGNALING	peroxiredoxin 1(PRDX1)
PSAT1	29968	1	1	MTORC1_SIGNALING	phosphoserine aminotransferase 1(PSAT1)
PSPH	5723	1	1	MTORC1_SIGNALING	phosphoserine phosphatase(PSPH)
PTEN	5728	1	1	PI3K_AKT_MTOR_SIGNALING	phosphatase and tensin homolog(PTEN)
QDPR	5860	1	1	MTORC1_SIGNALING	quinoid dihydropteridine reductase(QDPR)
RDH11	51109	1	1	MTORC1_SIGNALING	retinol dehydrogenase 11 (all-trans/9-cis/11-cis)(RDH11)
REV3L	5980	0	1	DNA_REPAIR	REV3 like, DNA directed polymerase zeta catalytic subunit(REV3L)
RFC5	5985	0	1	DNA_REPAIR	replication factor C subunit 5(RFC5)
RPN1	6184	0	1	MTORC1_SIGNALING	ribophorin I(RPN1)
RRM2	6241	1	1	MTORC1_SIGNALING	ribonucleotide reductase regulatory subunit M2(RRM2)
RRM2B	50484	1	1	DNA_REPAIR	ribonucleotide reductase regulatory TP53 inducible subunit M2B(RRM2B)
SAT1	6303	0	1	APOPTOSIS/EPITHELIAL_MESENCHYMAL_TRANSITION	spermidine/spermine N1-acetyltransferase 1(SAT1)
SCD	6319	1	1	MTORC1_SIGNALING	stearoyl-CoA desaturase(SCD)
SEC11A	23478	0	1	MTORC1_SIGNALING	SEC11 homolog A, signal peptidase complex subunit(SEC11A)
SGMS2	166929	0	1	INFLAMMATORY_RESPONSE	sphingomyelin synthase 2(SGMS2)
SHMT2	6472	0	1	MTORC1_SIGNALING	serine hydroxymethyltransferase 2(SHMT2)
SLC11A2	4891	1	1	INFLAMMATORY_RESPONSE /G2M_CHECKPOINT	solute carrier family 11 member 2(SLC11A2)
SLC1A2	6506	1	1	INFLAMMATORY_RESPONSE	solute carrier family 1 member 2(SLC1A2)
SLC1A4	6509	1	1	MTORC1_SIGNALING	solute carrier family 1 member 4(SLC1A4)
SLC1A5	6510	1	1	MTORC1_SIGNALING	solute carrier family 1 member 5(SLC1A5)
SLC20A1	6574	1	1	APOPTOSIS	solute carrier family 20 member 1(SLC20A1)
SLC28A2	9153	1	1	INFLAMMATORY_RESPONSE	solute carrier family 28 member 2(SLC28A2)
SLC2A1	6513	1	1	MTORC1_SIGNALING/PI3K_AKT_MTOR_SIGNALING	solute carrier family 2 member 1(SLC2A1)
SLC2A3	6515	1	1	MTORC1_SIGNALING	solute carrier family 2 member 3(SLC2A3)
SLC37A4	2542	1	1	MTORC1_SIGNALING	solute carrier family 37 member 4(SLC37A4)
SLC38A1	81539	1	1	G2M_CHECKPOINT	solute carrier family 38 member 1(SLC38A1)
SLC4A4	8671	1	1	INFLAMMATORY_RESPONSE	solute carrier family 4 member 4(SLC4A4)
SLC6A6	6533	1	1	MTORC1_SIGNALING	solute carrier family 6 member 6(SLC6A6)
SLC6A8	6535	1	1	EPITHELIAL_MESENCHYMAL_TRANSITION	solute carrier family 6 member 8(SLC6A8)
SLC7A1	6541	1	1	G2M_CHECKPOINT/INFLAMMATORY_RESPONSE	solute carrier family 7 member 1(SLC7A1)
SLC7A11	23657	1	1	MTORC1_SIGNALING	solute carrier family 7 member 11(SLC7A11)
SLC7A2	6542	1	1	INFLAMMATORY_RESPONSE	solute carrier family 7 member 2(SLC7A2)
SLC7A5	8140	1	1	G2M_CHECKPOINT/MTORC1_SIGNALING	solute carrier family 7 member 5(SLC7A5)
SLCO2A1	6578	1	1	ANGIOGENESIS	solute carrier organic anion transporter family member 2A1(SLCO2A1)
SOD1	6647	1	0	APOPTOSIS	superoxide dismutase 1, soluble(SOD1)
SOD2	6648	1	0	APOPTOSIS	superoxide dismutase 2, mitochondrial(SOD2)
SORD	6652	1	1	MTORC1_SIGNALING	sorbitol dehydrogenase(SORD)
SPHK1	8877	1	1	INFLAMMATORY_RESPONSE	sphingosine kinase 1(SPHK1)
SQLE	6713	1	1	G2M_CHECKPOINT/MTORC1_SIGNALING	squalene epoxidase(SQLE)
SRD5A1	6715	1	1	MTORC1_SIGNALING	steroid 5 alpha-reductase 1(SRD5A1)
STARD4	134429	0	1	MTORC1_SIGNALING	StAR related lipid transfer domain containing 4(STARD4)
TAF9	6880	0	1	DNA_REPAIR	TATA-box binding protein associated factor 9(TAF9)
TH1L	7084	1	1	DNA_REPAIR	thymidine kinase 2, mitochondrial(TK2)
TM7SF2	7108	1	1	MTORC1_SIGNALING	transmembrane 7 superfamily member 2(TM7SF2)
TPI1	7167	1	1	MTORC1_SIGNALING	triosephosphate isomerase 1(TPI1)
TXNRD1	7296	1	1	MTORC1_SIGNALING	thioredoxin reductase 1(TXNRD1)
TYMS	7298	1	1	DNA_REPAIR	thymidylate synthetase(TYMS)
UCK2	7371	1	1	G2M_CHECKPOINT	uridine-cytidine kinase 2(UCK2)
UMPS	7372	1	1	DNA_REPAIR	uridine monophosphate synthetase(UMPS)
WARS	7453	0	1	MTORC1_SIGNALING	tryptophanyl-tRNA synthetase(WARS)
ZNRD1	30834	0	1	DNA_REPAIR	zinc ribbon domain containing 1(ZNRD1)
